# Supplementary material for: New Mitogenomic Resources for the Caiman yacare (Daudin, 1802) From Bolivia
Source: Ecol Evol. 2026 Mar 26;16(4):e73336. doi: 10.1002/ece3.73336 (PMC13107269; doi:10.1002/ece3.73336)
Supplement: Supplementary file 1 — Data S1: Mitochondrial DNA sequence alignment including 20 mitochondrial genomes (i.e., six newly generated mitogenomes presented here and 14 downloaded from NCBI GenBank) and 216 complete cytochrome b gene sequences downloaded from NCBI GenBank. Table S1: Origin of the 236 mitochondrial sequences analyzed in the present study. [file ECE3-16-e73336-s001.zip]

Archive with 2 entries (2 files):
- ece373336-sup-0001-FileS1.fasta
- ece373336-sup-0002-TableS1.xlsx
