# Supplementary material for: New Mitogenomic Resources for the Caiman yacare (Daudin, 1802) From Bolivia
Source: Ecol Evol. 2026 Mar 26;16(4):e73336. doi: 10.1002/ece3.73336 (PMC13107269; doi:10.1002/ece3.73336)
Supplement: Supplementary file 1 — Data S1: Mitochondrial DNA sequence alignment including 20 mitochondrial genomes (i.e., six newly generated mitogenomes presented here and 14 downloaded from NCBI GenBank) and 216 complete cytochrome b gene sequences downloaded from NCBI GenBank. Table S1: Origin of the 236 mitochondrial sequences analyzed in the present study. [file ECE3-16-e73336-s001.zip › ece373336-sup-0001-FileS1.fasta]

>KJ920382.1 Paleosuchus palpebrosus mitochondrion, complete genome
TAAAGACTTAGTCCTGGACTTTTTATTAGCTATCACCCAACTTATACATGCAAGCATCTGCGAACCCGTGAGAACGCCCTACACAGTCCCACAGACAAATGGAGCCGGCATCAGGCACATCAACTAATAGCCCACGACGCCTAGC-CAAGCCACACCCCCAAGGGCCACAGCAGTAATTAACCTTAAACCATAAGCGAAAGCTTGATTTGGTTAGAATGAAATAGAGGTGGTCAACAT-TCGTGCCAGCAGCCGCGGTTAAACGGAGGCCTCAGGTTAATAAGCCAAAGGCGTAAATTGTGGCTAGGTCTAATATCTCCACCATTAAGGCAGATGTGGCCCCATAGCAGTAACAAGCCCCACAATGCCACAAACATCAACACAAAA-CGACCTTAATCCCTGAGACATACCCGACCCCACGAAAGCTAAGAAACAAACTGGGATTAGATACCCCACTATGCTTAGCCCTTAACAAAAGTGTACCCCAACACA-CTTACACCCGCCAGAAGACTACGAGCCCAGCTTAAAACTCAAAGGACTTGATGGTGCTTCGAACCCACCTAGAGGAGCCTGTCCTATAATTGAAGATACACGATTCACCTAACCCCTCCTTGC-CTCTCAGTCTGTATACCGCCGTCGCCAAACTCGTCCCACTGAGGGAAACAAAACAAGTGCAACAG--CCTCCCAGGCTAATACGTCAGGTCAAGGTGCAGCTAATGGAGCGGAAGAGATGTGCTACATTTTCTA--AAATAGAAATACGTAACAGAACGCCCTCTGAAAACAGGGCTGTC-AAAGCAGAATCTAGCAGTAAGTTAGGA-AAGAGCGCCTAACTGAAGAAGGCCCCGAAGTACGTACATACCGCCCGTCGCCCTCTTCAAACCCAACAAA-AAGTGCCATCATACCTCA-TGATAAACACTACACGC--GTGAGACGGGGCAAGTCGTAACAAGGTAAGCGTACCGGAAGGTGCTCTTGGAACATCAAGATGTAGCTTAAAC-CCAAAGCATTCAGCTTACACCTGAAAAATGTCCACAACTGAACCACCTTGAAGCCTACACCTAGCCCCACCCCCACCCCCACACTCAACC-AAACTAAACCAAAACATTTACAACACCT-AGTATTGGCGAAAGAAAAGACAGCAGGCGCAACAGAGAAAGTACCGCAAGGGAAAGCTGAAATAAC-AGTGAAAC--AACAAAAGAGCACCACACAGCAAA-GACTAGCCCCTCTACCTCTTGCATTATGGTCTAGCAAACCTCAAGTGGCAAAAAGAATTCAAGTCACACTA-CCCGAAACCGAGTGAGCTACTAACCAGCAGCTAAGCCTGAGCAAACCCCCCTCTGTGGCAAAAGAGCGGGAAGACTGTTTAGTAGAAGTGAAAAGCCTACCGAACCCGGTGATAGCTGGCTGCTTGGAAAACGAATATTAGTTCTATTGAAAGCGCTCCTAAC------------TACCACAACAAAGGAC--AAGGAAAAACTTTCAAGCTGCTTAATAGGGGCACAGCCCTATTAACACAGGACTCAACCTTCACTTAAGGGTAACTTAACCTCACCATCATACCGTGGGCCTCAAAGCAGCCACCACAATAAAAGCGTTAAAGCTTCCTTCCTAAAAATCTCAACAACACCAC-GAACCCTATACC-CCAACCAAGCCCTCCTATAAAACTAGAAAAGATAATGCTAAAATGAGTAATAAGAAAAC-GACTTTCTCCCAAGCGCCAGCCTACATACTACATGACACCCTATAGATTATCAACAGCCACTTCCCTCACCACAACCCCTAAACCAAAAGAAGAC-CCACCATCTGTTAACCCAACACAGGAGCGCCACAGGAAAGGCTAAACCTTGCAAAAGGAACTCGGCAAGCAAAGATTCCGACTGTTTACCAAAAACACAGCCC-CCAGCCCACCCAGTATTGGGGGTGATGCCTGCCCAATGACCACTAGTTAAATGGCCGCGGTATCCACAACCGTGCAAAGGTAGCGTAATCACTTGTTCTTTAAATAAGGACTAGTATGAACGGCTAAACGAGAATCTAACTGTCTCCTGCAAGGAGCCAATGAAATTGATCTTCCTGTGCAAAAGCAGGAATACTACCACCAGAC-GAGAAGACCCTGTGAAACTTAAATCAGCTAAGTCACACCAACAACACCAACTACA---ACCCACGACCAC-CATCACCTGACCTAGCGCTTTCGGTTGGGGCGACCTTAAAACAAAGAAAAACTTTTAAGACAACCCATAGCAAAGTTAGACCATTAACTGAGAACCACACCTCAAAGTACTTAAATGTAATTAGATCCGACAATGTCGATCCACGAACCAAGCTACTCCAGGGATAACAGCGCAATCCCCCTCAAGAGCCCCTATCGACGGGGGGGTTTACGACCTCGATGTTGGATCAGGACATCCCATTGGTGTAACCGCTATTAAGGGTTCGTTTGTTCAACGATTAAAGTCCTACGTGATCTGAGTTCAGACCGGAGCAATCCAGGTCGGTTTCTATCTATGACTATGCCTTCTCCCAGTACGAAAGGACCGGAAAAACAAGGCCCATACTACCAAAGCACGCCTTACCTGCAGCTCAGTGAAAACAACTAAACTAG-CAACCAGGATTAAACCA---CCCCTCAAAACAAGAGCATGCTGAGTTAGCAGAGCCCGGCCAAATGCAAAAGACCTAAGCCCTTTACTCAGAGATTCAAATCCTCTACCCAGCAATCGACTCCCTCACCATCCTCCCCCCAATCTTATTTATTGCCTCCGTCCTAATTGCAGTCGCCTTCTTAACAGCCCTAGAACGAAAAGTTATTGGCTACATTCAATTACGAAAAGGACCAAACATTGTTGGCCCCATCGGCCTGCTCCAACCCCTCGCAGATGGATTCAAACTTATTATTAAAGAACTGACCCTCCCCCTACTTGCCACACCAACCCTATTCATCCTCGCCCCGGCAGCAGCCCTAATACTAGCCCTCACCATGTGGTCCCCCCTTCCAATACCATTCCCCCTCACAGACCTCAACCTAGGCCTGCTTTTTCTACTAGCCATATCAAGCCTCATGGTCTACTCACTTCTCTGATCCGGGTGGGCCTCAAACTCAAAATACGCCCTAATAGGGGCCCTCCGAGCAGTAGCCCAAACAATCTCCTACGAAGTCACACTAGCCATTATTGTACTCTCCATTATCTTGCTCTGCGGGGGGTTCTCACTACACGCCCTCACCACCACACAAGAGCCCCTATATCTTGCACTGCCTGCATGGCCCCTAATAATAACGTGATATATCTCCACACTAGCAGAAACAAACCGCGCCCCATTCGACTTAACAGAGGGCGAATCAGAACTCGTATCTGGGTTCAATGTTGAATACGGCGCAAGCCCCTTCGCACTGTTCTTCCTAGCCGAATACGCCAACATCATGTTAATAAACACCCTGACCGTCATCCTCTTCCTCAGCCCATCACCCCAAACCCACCCTCCAACGCTATTCACCATCACCCTAATAACCAAAACCCTCTTACTGACTACAACCTTTCTATGAGTCCGAGCATCCTACCCACGATTTCGCTATGATCAACTCATACACCTCCTATGAAAAAGCTTCCTCCCCCTAACATTAGCCCTCTGCCTATGACACACATCACTACCAGTCTCAATATTTGGACTTCCCCCAACAACCTAGGATCCGTGCCTGAGCCACAAAGGGCTACTTTGATAGAGTAGATAACAGGGGTTAAAGCCCCCTCGCATCCTAGGGGAATGGGACTCGAACCCACTCAAAAGTAATCAAAATACCCCCTACTTCCATTATAGTACCCCCTAGAAGCGTAAGCTAACTAAAGCTATTGGGCCCATACCCCAAAAATGAAGG-TCTTCCCCTCCGCTCCTACATGTCCCTCTCATTACCCCTCATCCTAACAACAATGGCCCCAGCAACACTCATCTTCCTCATATCATCCCACCTAGTACTAATGTGAATCGCACTAGAACTCAACACACTGACAATCCTTTACATAATTGCCAACAAATCCCACCCCCGAGCCATTGAAGCCACCATCAAATACTTCCTCACACAAGCACTAGCATCCACATTAATTATCCTTTCCGGAACTATCAACTACGAGATAACAGGAAGCTGGGAAATCACAGAAATAACTAGCCCAACCCCCTTAACCATACTCACCCTCGCCCTATCCATCAAGCTAGGATTAGTCCCATTTCACTTCTGAGTGCCAGAAGTCCTTCAAGGAATACCCACACTCCCCGCAATCTTCCTACTTACATGACAAAAAGTAGGCCCACTAATTATGTTCTTCTTAATCAGCCCCTTTATCAACCATAATTTAGTCTCCACAATGGCCATTATGTCCTCCACTGTTGCAGGGTGGCTGGGGCTCAACCAAACCCAGGTACGAAAGCTAATAGCAATGTCCTCCATCGCCCAAATAGCATGAATAATTGTCGTTATTAAATACGCACCCTCCCTAACAGTCCTCTCTTTCTACGTGTATTCAATAACCGTCTCCGCCGCACTACTAATGCTAAACAAGCTATCTGTAACCACCATAAAATCACTTGCCACTTCCTTCTCAAAAAACCCAATTGCCACCTTACTCCTAATAGCCTCCATCCTCTCACTATCCGGCCTTCCCCCCCTGGCCGGCTTCACACCTAAATGATTAATAATCAACCAGCTTGTTGCAGAAAAGGCAGTCTGAACCGCACTTCTCATACTAGCATCCTCACTCTTGACCCTGTTCTTCTACCTTCGCATGTGATACTACACCATCTCCACCCTGCCCCCAAACACCTCAAACATATCCCGCCCTTGACGAAAACCCACCTCCAAAAGCAACCTCACCGCCAACACCCTCGCTACAGCTGCCTCCACCCTCCTACTATGCACTACACTCATAAAAGCAGCCACCAAAAGAACCCCCCCC------AAGAAATTAGGTTCAAAC-TTTAAACCGGGGGCCTTCAAAGCCCTAAATGGGAA-AATCAACCTCCCATTTCTTGACCTAAGGCCTACAGGACTCTACCCTGCATCTTCAGACTGCAAATCG-AAAGCTTTCATTAAGCTAAAACCTTAATAAACAGGCGGGCCTTGATCCCACAAATACCTAGTTAACAGCTAGGCACTTAAACCAACAAGTTTCTGCTTACCCCAAGCTTCGGCGCTATCTAAAGCACATCTACAGACTTGCAATCCGTCATGAATTTCACTACGAAGCCTGATAAAGGAGGGAATCAAACCATCGTAAATAGATTTACAGCCTACCGCCTCATAACACTCGGCCACTTTACCCATGTTCATCAACCGCTGATTTTTCTCCACAAACCACAAAGACATCGGCACCCTGTACTTCATCTTCGGGGCCTGATCCGGAATAGTAGGCACAGCACTCAGCCTTCTCATCCGAACAGAACTAAGCCAACCAGGACCCCTACTAGGAGACGACCAAATCTACAATGTAATCGTCACTGCCCACGCCTTTATTATAATCTTTTTTATAGTAATACCCGTCATGATCGGCGGATTCGGAAACTGACTCCTGCCCTTAATAATTGGAGCCCCAGACATAGCATTCCCGCAAATAAACAACATAAGCTTCTGACTACTCCCCCCATCCTTCACACTGCTGCTCGCCTCTTCCTGCATTGAAGCGGGGGCCGGAACAGGATGAACCGTCTATCCCCCCCTAGCTGGAAACATAGCCCACGCCGGACCATCAGTAGACCTAACCATCTTCTCCCTACACCTTGCCGGAGTATCTTCCATCCTAGGCGCAATCAACTTCATCACAACAGCCATTAACATAAAACCCCCAGCCATGTCCCAATACCAAACACCCCTATTTGTTTGATCGGTCTTAATCACAGCCGTACTACTCTTACTCTCCCTCCCAGTACTAGCTGCCGGAATTACTATACTACTCACAGACCGAAACCTAAACACAACCTTCTTTGACCCCGCAGGAGGGGGGGACCCCATCCTATACCAGCACCTTTTCTGATTCTTCGGCCACCCCGAAGTCTACATCCTCATCCTACCTGGATTTGGAATAGTCTCACACGTCGTCACCTTCTACTCAAACAAAAAAGAACCATTCGGCTACATAGGAATAGCATGAGCCATAATATCTATCGGATTCCTAGGATTCATCGTATGGGCCCACCACATATTCACAGTCGGAATAGACGTCGACACACGAGCATACTTTACTACTGCCACAATAGTTATTGCCATCCCCACCGGGGTAAAAGTGTTTAGTTGACTAGCAACCATCTACGGGGGCATCATCAACTGACAAGCCCCAATACTATGAGCACTAGGCTTCATCTTCTTATTCACCGTAGGTGGCCTTACTGGAATCGTCCTAGCCAACTCCTCCCTAGACATCGTTCTCCACGACACCTACTACGTAGTCGCCCACTTCCACTACGTATTATCAATAGGAGCAGTCTTTGCCATCATATGCGGATTTACCCACTGATTCCCACTATTCACAGGATTTACCCTCCACCCAACATGAACAAAAATCCAATTCACAATTATATTCTTAGGAGTAAACCTTACCTTCTTCCCACAACACTTCCTAGGGCTATCTGGAATACCTCGACGATACTCTGACTACCCAGACGCATACACCATCTGAAATCTAACATCATCAATTGGATCCCTAATCTCCCTAACCGCTGTCATCCTACTAATGTTCATTGTATGAGAAGCATTTTCTTCCAAACGAAAAACAACCACACCTGAGATAACAACAACCAACATCGAGTGACTTAACAACTCCCCACCACCCCACCACACATACGAAGAACCAGTTTTTACTGTAACACACAAACCAACCGACCTCCTA--AACTTCAAGGACAGAGGGAATCGAACCCCCGCCATTTGGTTTCAAACCAACCGCAACACCAACATGCTCCATCCTCCCAAGAAAAGTTAGTATACCAAATATTACCTGTTCTTGTCAAGAACAAAAAATAGGACCAAAACCCTATACTCTTCTATGGCCAACCCCACACATCTGGGCTTCCAAGACGCAATATCCCCCCTCATAGAAGAGCTATTATACTTCCATGACCACACTCTAATAATCCTCATCCTAATCAGCTCCCTTGTATTCTACACAATCTCCGCCCTGCTCCTCCAAAAACTCTATCACTCAAACACCTCCGACGTCCAAGAGGTAGAAATAGTATGAACCATCCTACCAGCCATCGTCTTAATTTCAATCGCCCTCCCCTCTCTGCGAGCCCTTTACCTTATAGACGAAACCAACAACCCATGCCTGACTATCAAAGCAACCGGACACCAGTGATACTGATCCTACGAATACACTGACTTCTCCACAGTAGAATTTGACTCCTACATGACACCCCCACAAGATCTCCCTCCAGGTCACCTCCGCCTCCTAGAAGTTGACCACCGCATAATTACCCCAATAAACTCAACAATTCGGATATTAATCACAGCAGAAGATGTCCTGCACTCATGGGCAATTCCATCCATCGGAACAAAAATAGACGCAGTCCCAGGACGCCTAAACCAAGTCATAATTACACTAACCAACCCTGGCGTATTCTACGGCCAATGCTCCGAAATCTGTGGAGCAAACCACAGCTTCATACCCATCGTAATAGAAACCACCCCATTAAACCACTTTCAACTCTGACTAGAAGACCACACTACCTCATCACTAA-GAAGCTAAATGGTTAGCACTAGCCTTTTAAGCTAGAATTAGGGGACCAACACCCACCCTCA--------------------CCCCCCCCCCCCTTAGTGAC-ATGCCCCAGCTAAACCCAGAACCCTGACTAACAGTCCTTCTAACCACCTGAATCTTCTTTATCGCCATTCTCCAGCCTAAAATCGCCACACTAACCGCCACAAACAACCCCACCCCACACAAACCACAGACCA-CCAAAACATGACACTGGCCATGAACACAAACCTATTCGACCAATTCCTAATCCCCAACCTCTTGGGAACCTCCCTACTAACACCCGCCCTACTAATAACCATTGCCCTCGTGCTAAACCCCCAAAATCTATGACTCCAACACCCAACAGCAACAATTAAAACCTGACTCATCAACCAAATTACCAAACAAATCATAACCCCAATCAACAAGTCAGGACATAAGCACTCCCTAACCCTTATCTCCATCCTAGTTCTCCTCCTCCTCACAAACCTACTAGGCCTACTCCCATACACATTTACACCAACAACACAACTCTCCATAAACATAGCCCTCGCTATCCCCCTATGACTGATGACTGTACTAACAGGCATGCGAACTCAACCAACAACCTCCTTAGCCCACCTTCTTCCAGAAGGAACCCCCACCCCACTAATCCCAGTCCTCATTATAATTGAAACAATTAGCCTATTAATTCGACCAATCGCATTGGGTGTACGATTAACAGCCAACCTAACCGCAGGCCACCTACTAATTCAATTAATCTCCATTGCTACACTAAACCTCTGACCCATCATACCACCCCTCAGCCTATTAACACTAACAACCCTGATCCTGCTCCTCCTACTAGAATTCGCCGTAGCCATAATCCAAGCATACGTCTTCGTCCTCCTACTCTCCCTATACCTACAAGAAAACACATAATGTCCCACCAAACCCACCCATTCCATATAGTACACCCAAGCCCCTGACCCCTAGCCGGCGCCATAGCCGCCATATTACTAACAACCGGCCTAACCTTTTGATTTCACTACAACTCTTGCCCCCTCCTCCTACTAGGCCTGACCTCAGCCCTACTTGTAATATTCCAATGATGACGAGACATTGTACGAGAAAGCACCTTCCTAGGACACCACACACCCCCAGTACAAAAAGGATTGCGCTACGGCATAATTCTCTTTATTACATCTGAAGTCTTCTTTTTCCTAGGCTTCTTCTGAGCATTTTACCACTCAAGCCTCTCCCCAACCCCAGAGCTAGGAGGACAATGACCACCTACCGGAATCACCCCCCTCGACCCCTTTGAAGTCCCCCTCCTTAACACAGCCGTCCTACTCGCCTCCGGAGTAACAGTAACATGGGCCCACCACAGCCTAATAAACACCCACCGCATGCAAGCAATCCACGCTCTCGCACTCACTGTACTTCTCGGATTCTACTTCACCACCCTTCAAGCCATAGAATACTATGAGGCCCCCTTCACTATCGCAGATAGCACCTACGGATCAACATTCTTTGTTGCAACAGGCTTTCATGGCCTCCACGTCATCATCGGCTCAATCTTCCTCACAGTCTGCCTATATCGACAAACAAAATACCACTTCACATCCAACCACCACTTCGGATTCGAAGCCGCCGCCTGATACTGACACTTCGTAGACATAATCTGACTATTCCTCTACATCTCAATCTACTGATGAGGCTCATGCTTTTCTAGTATAGACAATACAAGTGACTTCCAATCACTAAACCCCAGCACC-CCGCCTGGGGAAAAGCAATAGACCTCCTCATTATATTCTCAATAGCCTCCATCACTGCAACAATCCTGATTATCTCAAACCTCACAATAGCCGAAGCATCGCCCGACCCTGAAAAACTATCCCCATACGAATGTGGATTTGACCCCCTAGGGTCTGCTCGACTTCCACTATCAATCCGGTTCTTCATGATCGCTATCTTATTCTTACTTTTCGACCTTGAAATCGCCATCTTACTCCCACTCACGTGATCCACCCACACCTTTCACCCAACAAAAACCATCACATGTATTATCGCAATCTTCCTACTACTATTCATCGGTCTGATATACGAATGACTCCATGGCGGCCTAGAATGAGCAGAATAGCGCCTCCA-----------TAGGCGCTAGTCTAACA-CAAGACCTCTAATTTCGACCTAGAAAATCACGACAATGCCTCGTGGCTCCGGA-CATTACCCCCACAAATACACTTTTTTTGTTCTCCTTCTCTCTTTGCATCATTGGCCTAATTACCCACCACAACCACCTCCTCTCAACACTCCTCTGCCTTGAAGGGATGGCACTCTCTATCTTCTTAGCCGTCACAATATCCTCACTCCAATCACACCCCTCATCATTCATCCTCCCCCTAACAATCCTGACCCTCTCTGCCTGCGAAGCAGGCACCGGCCTCGCCCTACTAGTCGCCTCCGCCCGAACACACAACACCGCCGACCTTAAAAACCTAAACCTCCTTCAATGCTAAAAATCCTGCTACCCACGGCCATGGTTGGCCC---AACAACCCTCACCCCAAACAAGACCATCTGACTATCCCCAACAACTTGCGCCACTGCTGTAATAATTATCCCCCTACTAACCCTAAACCCCTCAGATACTTTAACAAACCCCAGCAACCAAGCCCTCGGTAGCGACCAATATTCAAGCCCCCTGATAATACTATCCTGCTGACTCCTACCCCTGATGCTCATGGCCAGCCAAAACGCAATATCCACAACCCTGGCCCCCCAAATCCAAATATTCATCTCCATTCTTGCAACACTCCAACTCACCCTGCTCATGGCATTCATGGCCCTAGACTTAATACTATTCTATATTATATTTGAAACCACCCTACTTCCAACCCTAGTAACCATCTCCCGATGAGGCGCCCGACCAGAACGTCTAAATGCCGGAGCCTATTTCCTATTCTACACTATTACCAGCTCAATCCCCCTAATAATTAGCATTCTAATAATCCACAATCTCATCGGCACCTTGTCCCTCCCAATCCTACAACTAACCCCAATAACGAACCACCCCCCCTGAACAAATACACTATTCTGACTCTCAACACTTGTAGCCTTCCTGGTAAAAATCCCAATCTACGGACTACACCTCTGACTCCCCAAAGCTCACGTCGAAGCCCCAATTGCAGGATCAATAGTACTGGCCGCAGTACTTCTAAAGCTGGGAGGATACGGGATGCTACGAGTAACAAACCTGCTCACCGCGCAGGTTAATACTACCTACCTCCCCCTACTAACCCTAGCACTCTGAGGGGCACTAACAACAAGCCTCATCTGCCTACGACAAACAGACCTAAAATCCCTAATCGCCTATTCATCGGTTAGTCACATAGCCCTGGTAACAGCCACGATCCTCGCCCGAGACCACCTTACCCCAACAGGATCCATAATCCTAATAGTAGCCCACGGACTAACCTCCTCCATACTATTCTGTCTAGCAAACTTCAATTATGAACGAACCCACACCCGAACACTCATCACCACACAAGGCATACAACTCACCTCCCCCGCCCTCACAGCTTGGTGGTTCCTAGCCTGCTCAATAAACATAGCCCTCCCCCCAACATTCAACCTAACCGGCGAACTAACCGTTATTACATCGCTATTTAACTGACTAGACATTACAGTTATCCTAACAGGACTGAGTGCCTTCATAACGGCAGTCTACACCTTATACATATTCTCAGCCACCCAACAATGAACACTACCCACTAATGCCACCCTATTACCTCCAACCCAAACCCGAGAACACCTCCTGATACTCCTCCACCTCCTCCCCTCTGCGGGCCTTACCACCAACCCAAAACTCACCTCCGCCCAAT---------------------------------------------------------------------------AACCCCCC---------------------------------------------------------------------------------------------------------------------------------------------------------------------------------------------------AGCGAGGAGGACCAATGCAAGAGCTGCTAACTCCTGCCCC-CAAGTCTGA-CCCCCTGGCCCCCTCGC---CACCCAGCGTAGGTATAGTTTAGAC-AAAACATTAGAATGTGACCCTAAAAACAGGAA-GTAAACCAATCCTTACTTACCTGATTTCATAGGATAACTAGAACATCCACTGGCCTTAGGTGCCAACAATCTTGGCGCGACTCCAAGTGAAATCA-CATGTCCCACACGACACTCCTCCAAACATTCTCCGCCATCCCCTTTCTAATCCTATTACTGGCAACCCTTCCCCTAGCCCATAAAACCAACAACACACCAGCCAAATCCAAAACAATAATAGCCAAACTCGCTTTCTTCACAAGCCTCCCCCCTCTCTTTTTAGTGGTGCTAAATAACAGCCCCGCCCTGTCACACCACCTATCTTTATTCCACCTAGAATCCCTCAACCTCCCCATCACCCTAAAAATTGACACTTATTCAACCTTCTTCATCCCAACAGCATTATTCATCACATGGTCAATTATAGAATTCTCCAAATCGTACATAGACTCAGACCCCAAAATTACCAGCTTCTTCAACCACCTCCTAGTATTTATCCTAATAATAATAATCCTAGTAAGCGCTAGCAACCTATTCCACCTCTTTATCGGCTGAGAAGGGGTAGGCATTATATCGTACCTACTCATCAACTGATGATCCTTCCGAGCAAACGCCAACAAAGCAGCGCTCCAGGCTATCATCTACAACCGACTATCAGACATTGGAATCCTCACCACACTGACATGAATAACCACCCACAATCTCACCTTAGACATCACAAACCTCTCCC---CCCCAAACTACCCACTAATCCCAGCCGCAGCCATCATCCTAGCAGCAGCGGGAAAATCAGCCCAAATTGGCCTCCACCCCTGACTCCCAGCAGCAATAGAAGGGCCAACACCAGTTTCCGCCCTACTCCACTCAAGCACCATAGTAGTAGCAGGCGTCTTCTTACTAATCCGAACTTCTCCAATCATCTATAGCAGCCAAACAACAACTACAGCCTGCCTAATTCTAGGAGCAATCACCTCTCTATTCGCAGCCGCATGCGCTTTCGCCCAAAATGACATAAAAAAAATCATCGCATTCTCAACCTCAAGTCAACTTGGACTAATAGTAACCACAATTGGACTTAAACAACCCGAACTCGCATTCCTACACATCCTAATGCACGCCTTTTTCAAAGCAATACTCTTCCTGTGCGCAGGATCAATCATCCACAGCCTCAATAACGAACAAGACTTCCGAAAAATAGGAAACCTCAAAAAAGCAATACCAATTACCACCTCTTGCCTTACCATCGGAGTACTAGCCCTCACCGGCACGCCCTTCCTCTCCGGATTCTACTCCAAAGATGCCATTATTGAATCACTAAACACCTCACATATTAACGCCTGAGCCCTTGCCATCACCCTACTCGCCACCTCCTTCACTGCAATCTATAGCCTCCGCATAGTCTACTTCACCCTACTAAATACCAATCGACTAGCAACCACGAGCCCGATAAACGAAACCCCAAAAACCACCAACCCTATTCTCCGTTTAGCCATTGGAAGTGTAATCACAGGACTATTGACCTTAAATTTCATACTACCAACCCACACCCCCCAACTAACTATACCAACCACAATCAAACTTATAGCCCTAACCATCACAGCAATTGGCATACTCACTGCAATGGCCCTAACCCTCACCACCGACAAATTCCCACCATCCACAAAAGATACCCAACCACCCCCGCTAACAAAACTAATATTCTTCAACCCAATTATCCACCACCTATTCTCCTCCACCACCCTGCACATCAGCCAAAAGCTCTCCACACACCTAACAGACCAACTATGATATGAAACCCTTGGGCCAAAAACAACGGCCAGCCTGCAAACCATGATAACCAAAACACTAACCCCCTACCACAAAGCAAAAATAAAAAAATACCTCAAAACCTTCCTCTGAGCCATCACCATCACCCTCCTCCTCTGAAGGGACGAAGTGACCCCCAACAACAACCCCGAACAAGCCCCGTAATCACGAGCAACGTAACCAGCAAGGCCCAACCACAAATCACAACAAAACCCCACCCACTTGAATACATTAAACCCACCCCCAACAACTCATCAGCCGCCCCACCCCCAACAACCTCTACATCCACCAACCCGCTCACCCCAACGACCCACCAACCCCACAAATGTCCACACATACAAACCCCCCCAACAAGAAGACCAATCCAACAAAAAAGCACAAACCCCTTAGAAGCCCCCACCATCCCAAACGGATCGTCAGTAAACCCAACGCAAAAAGCAAACACTACCAACAACCCCCCCAAATAAACCAACAACACCACCAACGGCATAAAACTCCCACCCTCAATCACCACCAAACAGCTACCAAACACAGCCATAAATACCAAGCTCAACACAGCAAAATGAATCCCAGAATTCGCCCCCACCATCACCGCACACGCCAACACCAGACAACCCAAAAATAATGTAAATTCCATTATTCTCATTTGGATTTCAACCAAAACCTGAGGTCTGAAAAACCTCCGTTGTCCTTCAACTATAAAAAC--------CCCC-----ATGACCCACCAACTACGAAAATCCCACCCACTCCTCAAACTCTTCAACCACTCCCTCATTGACCTCCCAACACCCTCAAACATCTCCGCCTGGTGAAACTTTGGATCACTACTGGGCCTGACCCTCCTAATCCAAATTCTAACAGGAGTCTTCCTAATAATACACTTCTCATCAAGTGACACCACGGCCTTCTCATCCGTCGCCTACACCTCCCGCGAAGTCTGATTCGGATGACTTATCCGAAACCTCCACACAAACGGAGCCTCACTCTTCTTCATGTTTATTTTCCTCCACATCGGACGGGGCCTGTACTACGCCTCCTACACCCACGAAAAGACATGAGCTGTAGGAGTTATTATACTCTTCCTACTAATAGCTACAGCATTCATGGGTTATGTCCTCCCCTGAGGACAAATATCATTCTGAGGGGCAACCGTAATTACAAACCTGCTGTCTGCCACCCCATACATCGGAGACACCATCGTGCCATGAATTTGGGGGGGACCCTCCGTAGACAACGCAACACTCACACGCTTTACCGCCCTTCACTTCCTCCTCCCGTTTACCCTCCTAGCCCTGCTCATCACCCACCTGATCTTTCTACACGAACGGGGGTCCCTCAACCCCCTCGGACTAAGCCAAAACGCCGACAAAATCCCATTCCACCCCTACTACACACTAAAAGATGCTCTAGGAGCAACACTAGCCGCCTCCCTACTACTCACCTTCGCCCTATACCTCCCAACCCTACTAGGCGACCCAGAAAACTTCACCCCAGCAAACCCCATAACCACCCCATCACACATCAAACCTGAATGATACTTCCTATTTGCCTATGCCATCCTACGATCTATCCCAAACAAGCTCGGAGGCGTACTAGCCATATTCTCCTCCATCTTTATCTTATTCCTAGTACCTGCCCTTCACACAGCCAAACAACAACCCATATCCGTCCGCCCCCTATCCCAACTCCTATTCTGAGCCCTCATCCTAGACTTCTTCATACTTACATGAATTGGAGGCCAACCAGTAAACCCCCCATTCATCCTAATGGGCCAAATCGCCTCCTCACTTTTCTTCATCATCATCCTCATCCTCATACCCACACTAGGATCCCTAGAGAACAAAATAACCAAACCCTAACTGACT--CACAAAATTAAACCCACAAACCCAACCAC---------CGCGTACAAC-AAAGAACAACAGACCC-AAACCAAATACTCCTGTAGCTTAATA---ACAAAGCACTGGCCTTGTAAGACAGAGACGGAAGATAAATGC-CCCCCAAGAGTA-----TCACCCCTCAAAAAGACAAACAAAAGTTTGCACCCTCGGCCCCCAAAGCCGACGTTCTAACTAAACTACTTCTTGCGAGT------ATGTTCTTGTAGCTTAAA---CACCAAAGCGTAACACTGAAAATGTTAACATGGGCGACCCAGCCCCAAGCAACACCCTCGCC----------CCAAGAAACACCCCCCCCCCTCCCCA----------------------------------------------------------------------------------G------------CCCCTATGTATATCGCGCATTCGTCTATTTGCCCCATACACACATCCCCCCCTCTGAGTTGGTCCTCATAC-ACTAAAGTTCTCGCCATTCGCGTCATCTTTTGTTCGGTACTCACTGTTACCAGTTTCAAGCCCATACCTGGACACGGCTTCCATGTATTGCCTTTTAAGAGGCCTCTGGTTATCACTCTCACGTACCTATATTGCGATTGCCTGGACATTCGTTCCCCTTCTTCGAGGCCTCAACCCGCACCGTCTTGGTTGCCACTCATTTCAATCCGTGATCGCGGCATCCCC-CCCTTGTAATGCATTTGGTTGGATTTTTATTTTTTTGGGG-GACTCCACACTCCACCCGGGCGACTTCCCTTTGAATACCCGGTCAGTCACTTTAACACTCCTTCCTTGTAAGACTAACCA-CTTCCGCCTCTGCCCTCATGCGCATAGCCTGAG
>MT554041.1 Paleosuchus palpebrosus isolate L101 mitochondrion, complete genome
AATAGACTTAGTCCTAGTCTTTTTATTAACTGTCACCCAATTTATACATGCAAGCATCCCCGGACCCGTGAGAACGCCCG--ATAGTCCCACAGACAAACGGAGCCGGCATCAGGCACATCAAATAATAGCCCACGACGCCTAGC-TTAGCCACACCCCCAAGGGCCCCAGCAGTGATTAACCTTAAACCATGAGCGAAAGCTTGATTTAGTCAGGGTGAGACAGAGGCGGTCAACAT-TCGTGCCAGCAACCGCGGTTAGACGTGGCCCTCAAGTTAATAGACCAACGGCGTAAATTGTGGCTAGACCCAGTATCTTCACCATTAAGGCAGATGTGCCCCAATAGCAGTAACAAGCCCCACAATACCACAAACACCAACAACAAAATAGCCTTAATCCCTCAGATATACCCGACCCCACGAAAGCTAAGAAACAAACTGGGATTAGATACCCCACTATGCTTAGCCCCTAACAAAGGTGTACCCCCACACA-ATTACACCCGCCAGAAGATTACGAGCCCAGCTTAAAACTCAAAGGACTTGACGGTACTTCGAACCCACCTAGAGGAGCCTGTCCTATAATTGAAGATACACGATTCACCTAACCCCTCCTTGC-CTCTCAGTCTGTATACCGCCGTCGCCAAACTCGTCCCACTGAGGGAAACAAAACAAGTGCAACAG--CCTCCCAGGCTAATACGTCAGGTCAAGGTGCAGCTAATGGAGCGGAAGAGATGTGCTACATTTTCTA--AAATAGAAATACGTAACAGAACGCCCTCTGAAAACAGGGCTGTC-AAAGCAGAATCTAGCAGTAAGTTAGGA-AAGAGCGCCTAACTGAAGAAGGCCCCGAAGTACGTACATACCGCCCGTCGCCCTCTTCAAACCCAACAAA-AAGTGCCATCATACCTCA-TGATAAACACTACACGC--GTGAGACGGGGCAAGTCGTAACAAGGTAAGCGTACCGGAAGGTGCTCTTGGAACATCAAGATGTAGCTTAAAC-CCAAAGCATTCAGCTTACACCTGAAAAATGTCCACAACTGAACCACCTTGAAGCCTACACCTAGCCCCACCCCCACCCCCACACTCAACC-AAACTAAACCAAAACATTTACAACACCT-AGTATTGGCGAAAGAAAAGACAGCAGGCGCAACAGAGAAAGTACCGCAAGGGAAAGCTGAAATAAC-AGTGAAAC--AACAAAAGAGCACCACACAGCAAA-GACTAGCCCCTCTACCTCTTGCATTATGGTCTAGCAAACCTCAAGTGGCAAAAAGAATTCAAGTCACACTA-CCCGAAACCGAGTGAGCTACTAACCAGCAGCTAAGCCTGAGCAAACCCCCCTCTGTGGCAAAAGAGCGGGAAGACTGTTTAGTAGAAGTGAAAAGCCTACCGAACCCGGTGATAGCTGGCTGCTTGGAAAACGAATATTAGTTCTATTGAAAGCGCTCCTAAC------------TACCACAACAAAGGAC--AAGGAAAAACTTTCAAGCTGCTTAATAGGGGCACAGCCCTATTAACACAGGACTCAACCTTCACTTAAGGGTAACTTAACCTCACCATCATACCGTGGGCCTCAAAGCAGCCACCACAATAAAAGCGTTAAAGCTTCCTTCCTAAAAATCTCAACAACACCAC-GAACCCTATACC-CCAACCAAGCCCTCCTATAAAACTAGAAAAGATAATGCTAAAATGAGTAATAAGAAAAC-GACTTTCTCCCAAGCGCCAGCCTACATACTACATGACACCCTATAGATTATCAACAGCCACTTCCCTCACCACAACCCCTAAACCAAAAGAAGACCC-ACCATCTGTTAACCCAACACAGGAGCGCCACAGGAAAGGCTAAACCTTGCAAAAGGAACTCGGCAAGCAAAGATTCCGACTGTTTACCAAAAACACAGCCC-CCAGCCCACCCAGTATTGGGGGTGATGCCTGCCCAATGACCACTAGTTAAATGGCCGCGGTATCCACAACCGTGCAAAGGTAGCGTAATCACTTGTTCTTTAAATAAGGACTAGTATGAACGGCTAAACGAGAATCTAACTGTCTCCTGCAAGGAGCCAATGAAATTGATCTTCCTGTGCAAAAGCAGGAATACTACCACCAGAC-GAGAAGACCCTGTGAAACTTAAATCAGCTAAGTCACACCAACAACACCAACTACA---ACCCACGACCAC-CATCACCTGACCTAGCGCTTTCGGTTGGGGCGACCTTAAAACAAAGAAAAACTTTTAAGACAACCCATAGCAAAGTTAGACCATTAACTGAGAACCACACCTCAAAGTACTTAAATGTAATTAGATCCGACAATGTCGATCCACGAACCAAGCTACTCCAGGGATAACAGCGCAATCCCCCTCAAGAGCCCCTATCGACGGGGGGGTTTACGACCTCGATGTTGGATCAGGACATCCCATTGGTGTAACCGCTATTAAGGGTTCGTTTGTTCAACGATTAAAGTCCTACGTGATCTGAGTTCAGACCGGAGCAATCCAGGTCGGTTTCTATCTATGACTATGCCTTCTCCCAGTACGAAAGGACCGGAAAAACAAGGCCCATACTACCAAAGCACGCCTTACCTGCAGCTCAGTGAAAACAACTAAACTAG-CAACCAGGATTAAACCA---CCCCTCAAAACAAGAGCATGCTGAGTTAGCAGAGCCCGGCCAAATGCAAAAGACCTAAGCCCTTTACTCAGAGATTCAAATCCTCTACCCAGCAATCGACTCCCTCACCATCCTCCCCCCAATCTTATTTATTGCCTCCGTCCTAATTGCAGTCGCCTTCTTAACAGCCCTAGAACGAAAAGTTATTGGCTACATTCAATTACGAAAAGGACCAAACATTGTTGGCCCCATCGGCCTGCTCCAACCCCTCGCAGATGGATTCAAACTTATTATTAAAGAACTGACCCTCCCCCTACTTGCCACACCAACCCTATTCATCCTCGCCCCGGCAGCAGCCCTAATACTAGCCCTCACCATGTGGTCCCCCCTTCCAATACCATTCCCCCTCACAGACCTCAACCTAGGCCTGCTTTTTCTACTAGCCATATCAAGCCTCATGGTCTACTCACTTCTCTGATCCGGGTGGGCCTCAAACTCAAAATACGCCCTAATAGGGGCCCTCCGAGCAGTAGCCCAAACAATCTCCTACGAAGTCACACTAGCCATTATTGTACTCTCCATTATCTTGCTCTGCGGGGGGTTCTCACTACACGCCCTCACCACCACACAAGAGCCCCTATATCTTGCACTGCCTGCATGGCCCCTAATAATAACGTGATATATCTCCACACTAGCAGAAACAAACCGCGCCCCATTCGACTTAACAGAGGGCGAATCAGAACTCGTATCTGGGTTCAATGTTGAATACGGCGCAAGCCCCTTCGCACTGTTCTTCCTAGCCGAATACGCCAACATCATGTTAATAAACACCCTGACCGTCATCCTCTTCCTCAGCCCATCACCCCAAACCCACCCTCCAACGCTATTCACCATCACCCTAATAACCAAAACCCTCTTACTGACTACAACCTTTCTATGAGTCCGAGCATCCTACCCACGATTTCGCTATGATCAACTCATACACCTCCTATGAAAAAGCTTCCTCCCCCTAACATTAGCCCTCTGCCTATGACACACATCACTACCAGTCTCAATATTTGGACTTCCCCCAACAACCTAGGATCCGTGCCTGAGCCACAAAGGGCTACTTTGATAGAGTAGATAACAGGGGTTAAAGCCCCCTCGCATCCTAGGGGAATGGGACTCGAACCCACTCAAAAGTAATCAAAATACCCCCTACTTCCATTATAGTACCCCCTAGAAGCGTAAGCTAACTAAAGCTATTGGGCCCATACCCCAAAAATGAAGG-TCTTCCCCTCCGCTCCTACATGTCCCTCTCATTACCCCTCATCCTAACAACAATGGCCCCAGCAACACTCATCTTCCTCATATCATCCCACCTAGTACTAATGTGAATCGCACTAGAACTCAACACACTGACAATCCTTTACATAATTGCCAACAAATCCCACCCCCGAGCCATTGAAGCCACCATCAAATACTTCCTCACACAAGCACTAGCATCCACATTAATTATCCTTTCCGGAACTATCAACTACGAGATAACAGGAAGCTGGGAAATCACAGAAATAACTAGCCCAACCCCCTTAACCATACTCACCCTCGCCCTATCCATCAAGCTAGGATTAGTCCCATTTCACTTCTGAGTGCCAGAAGTCCTTCAAGGAATACCCACACTCCCCGCAATCTTCCTACTTACATGACAAAAAGTAGGCCCACTAATTATGTTCTTCTTAATCAGCCCCTTTATCAACCATAATTTAGTCTCCACAATGGCCATTATGTCCTCCACTGTTGCAGGGTGGCTGGGGCTCAACCAAACCCAGGTACGAAAGCTAATAGCAATGTCCTCCATCGCCCAAATAGCATGAATAATTGTCGTTATTAAATACGCACCCTCCCTAACAGTCCTCTCTTTCTACGTGTATTCAATAACCGTCTCCGCCGCACTACTAATGCTAAACAAGCTATCTGTAACCACCATAAAATCACTTGCCACTTCCTTCTCAAAAAACCCAATTGCCACCTTACTCCTAATAGCCTCCATCCTCTCACTATCCGGCCTTCCCCCCCTGGCCGGCTTCACACCTAAATGATTAATAATCAACCAGCTTGTTGCAGAAAAGGCAGTCTGAACCGCACTTCTCATACTAGCATCCTCACTCTTGACCCTGTTCTTCTACCTTCGCATGTGATACTACACCATCTCCACCCTGCCCCCAAACACCTCAAACATATCCCGCCCTTGACGAAAACCCACCTCCAAAAGCAACCTCACCGCCAACACCCTCGCTACAGCTGCCTCCACCCTCCTACTATGCACTACACTCATAAAAGCAGCCACCAAAAGAACCCCCCCC------AAGAAATTAGGTTCAAAC-TTTAAACCGGGGGCCTTCAAAGCCCTAAATGGGAA-AATCAACCTCCCATTTCTTGACCTAAGGCCTACAGGACTCTACCCTGCATCTTCAGACTGCAAATCG-AAAGCTTTCATTAAGCTAAAACCTTAATAAACAGGCGGGCCTTGATCCCACAAATACCTAGTTAACAGCTAGGCACTTAAACCAACAAGTTTCTGCTTACCCCAAGCTTCGGCGCTATCTAAAGCACATCTACAGACTTGCAATCCGTCATGAATTTCACTACGAAGCCTGATAAAGGAGGGAATCAAACCATCGTAAATAGATTTACAGCCTACCGCCTCATAACACTCGGCCACTTTACCCATGTTCATCAACCGCTGATTTTTCTCCACAAACCACAAAGACATCGGCACCCTGTACTTCATCTTCGGGGCCTGATCCGGAATAGTAGGCACAGCACTCAGCCTTCTCATCCGAACAGAACTAAGCCAACCAGGACCCCTACTAGGAGACGACCAAATCTACAATGTAATCGTCACTGCCCACGCCTTTATTATAATCTTTTTTATAGTAATACCCGTCATGATCGGCGGATTCGGAAACTGACTCCTGCCCTTAATAATTGGAGCCCCAGACATAGCATTCCCGCGAATAAACAACATAAGCTTCTGACTACTCCCCCCATCCTTCACACTGCTGCTCGCCTCTTCCTGCATTGAAGCGGGGGCCGGAACAGGATGAACCGTCTATCCCCCCCTAGCTGGAAACATAGCCCACGCCGGACCATCAGTAGACCTAACCATCTTCTCCCTACACCTTGCCGGAGTATCTTCCATCCTAGGCGCAATCAACTTCATCACAACAGCCATTAACATAAAACCCCCAGCCATGTCCCAATACCAAACACCCCTATTTGTTTGATCGGTCTTAATCACAGCCGTACTACTCTTACTCTCCCTCCCAGTACTAGCTGCCGGAATTACTATACTACTCACAGACCGAAACCTAAACACAACCTTCTTTGACCCCGCAGGAGGGGGGGACCCCATCCTATACCAGCACCTTTTCTGATTCTTCGGCCACCCCGAAGTCTACATCCTCATCCTACCTGGATTTGGAATAGTCTCACACGTCGTCACCTTCTACTCAAACAAAAAAGAACCATTCGGCTACATAGGAATAGCATGAGCCATAATATCTATCGGATTCCTAGGATTCATCGTATGGGCCCACCACATATTCACAGTCGGAATAGACGTCGACACACGAGCATACTTTACTACTGCCACAATAGTTATTGCCATCCCCACCGGGGTAAAAGTGTTTAGTTGACTAGCAACCATCTACGGGGGCATCATCAACTGACAAGCCCCAATACTATGAGCACTAGGCTTCATCTTCTTATTCACCGTAGGTGGCCTTACTGGAATCGTCCTAGCCAACTCCTCCCTAGACATCGTTCTCCACGACACCTACTACGTAGTCGCCCACTTCCACTACGTATTATCAATAGGAGCAGTCTTTGCCATCATATGCGGATTTACCCACTGATTCCCACTATTCACAGGATTTACCCTCCACCCAACATGAACAAAAATCCAATTCACAATTATATTCTTAGGAGTAAACCTTACCTTCTTCCCACAACACTTCCTAGGGCTATCTGGAATACCTCGACGATACTCTGACTACCCAGACGCATACACCATCTGAAATCTAACATCATCAATTGGATCCCTAATCTCCCTAACCGCTGTCATCCTACTAATGTTCATTGTATGAGAAGCATTTTCTTCCAAACGAAAAACAACCACACCTGAGATAACAACAACCAACATCGAGTGACTTAACAACTCCCCACCACCCCACCACACATACGAAGAACCAGTTTTTACTGTAACACACAAACCAACCGACCTCCTA--AACTTCAAGGACAGAGGGAATCGAACCCCCGCCATTTGGTTTCAAACCAACCGCAACACCAACATGCTCCATCCTCCCAAGAAAAGTTAGTATACCAAATATTACCTGTTCTTGTCAAGAACAAAAAATAGGACCAAAACCCTATACTCTTCTATGGCCAACCCCACACATCTGGGCTTCCAAGACGCAATATCCCCCCTCATAGAAGAGCTATTATACTTCCATGACCACACTCTAATAATCCTCATCCTAATCAGCTCCCTTGTATTCTACACAATCTCCGCCCTGCTCCTCCAAAAACTCTATCACTCAAACACCTCCGACGTCCAAGAGGTAGAAATAGTATGAACCATCCTACCAGCCATCGTCTTAATTTCAATCGCCCTCCCCTCTCTGCGAGCCCTTTACCTTATAGACGAAACCAACAACCCATGCCTGACTATCAAAGCAACCGGACACCAGTGATACTGATCCTACGAATACACTGACTTCTCCACAGTAGAATTTGACTCCTACATGACACCCCCACAAGATCTCCCTCCAGGTCACCTCCGCCTCCTAGAAGTTGACCACCGCATAATTACCCCAATAAACTCAACAATTCGGATATTAATCACAGCAGAAGATGTCCTGCACTCATGGGCAATTCCATCCATCGGAACAAAAATAGACGCAGTCCCAGGACGCCTAAACCAAGTCATAATTACACTAACCAACCCTGGCGTATTCTACGGCCAATGCTCCGAAATCTGTGGAGCAAACCACAGCTTCATACCCATCGTAATAGAAACCACCCCATTAAACCACTTTCAACTCTGACTAGAAGACCACACTACCTCATCACTAA-GAAGCTAAATGGTTAGCACTAGCCTTTTAAGCTAGAATTAGGGGACCAACACCCACCCTCACCCCCCCCCCCCCCCCCCCCCCCCCCCCCCCCTTAGTGAC-ATGCCCCAGCTAAACCCAGAACCCTGACTAACAGTCCTTCTAACCACCTGAATCTTCTTTATCGCCATTCTCCAGCCTAAAATCGCCACACTAACCGCCACAAACAACCCCACCCCACACAAACCACAGACCA-CCAAAACATGACACTGGCCATGAACACAAACCTATTCGACCAATTCCTAATCCCCAACCTCTTGGGAACCTCCCTACTAACACCCGCCCTACTAATAACCATTGCCCTCGTGCTAAACCCCCAAAATCTATGACTCCAACACCCAACAGCAACAATTAAAACCTGACTCATCAACCAAATTACCAAACAAATCATAACCCCAATCAACAAGTCAGGACATAAGCACTCCCTAACCCTTATCTCCATCCTAGTTCTCCTCCTCCTCACAAACCTACTAGGCCTACTCCCATACACATTTACACCAACAACACAACTCTCCATAAACATAGCCCTCGCTATCCCCCTATGACTGATGACTGTACTAACAGGCATGCGAACTCAACCAACAACCTCCTTAGCCCACCTTCTTCCAGAAGGAACCCCCACCCCACTAATCCCAGTCCTCATTATAATTGAAACAATTAGCCTATTAATTCGACCAATCGCATTGGGTGTACGATTAACAGCCAACCTAACCGCAGGCCACCTACTAATTCAATTAATCTCCATTGCTACACTAAACCTCTGACCCATCATACCACCCCTCAGCCTATTAACACTAACAACCCTGATCCTGCTCCTCCTACTAGAATTCGCCGTAGCCATAATCCAAGCATACGTCTTCGTCCTCCTACTCTCCCTATACCTACAAGAAAACACATAATGTCCCACCAAACCCACCCATTCCATATAGTACACCCAAGCCCCTGACCCCTAGCCGGCGCCATAGCCGCCATATTACTAACAACCGGCCTAACCTTTTGATTTCACTACAACTCTTGCCCCCTCCTCCTACTAGGCCTGACCTCAGCCCTACTTGTAATATTCCAATGATGACGAGACATTGTACGAGAAAGCACCTTCCTAGGACACCACACACCCCCAGTACAAAAAGGATTGCGCTACGGCATAATTCTCTTTATTACATCTGAAGTCTTCTTTTTCCTAGGCTTCTTCTGAGCATTTTACCACTCAAGCCTCTCCCCAACCCCAGAGCTAGGAGGACAATGACCACCTACCGGAATCACCCCCCTCGACCCCTTTGAAGTCCCCCTCCTTAACACAGCCGTCCTACTCGCCTCCGGAGTAACAGTAACATGGGCCCACCACAGCCTAATAAACACCCACCGCATGCAAGCAATCCACGCTCTCGCACTCACTGTACTTCTCGGATTCTACTTCACCACCCTTCAAGCCATAGAATACTATGAGGCCCCCTTCACTATCGCAGATAGCACCTACGGATCAACATTCTTTGTTGCAACAGGCTTTCATGGCCTCCACGTCATCATCGGCTCAATCTTCCTCACAGTCTGCCTATATCGACAAACAAAATACCACTTCACATCCAACCACCACTTCGGATTCGAAGCCGCCGCCTGATACTGACACTTCGTAGACATAATCTGACTATTCCTCTACATCTCAATCTACTGATGAGGCTCATGCTTTTCTAGTATAGACAATACAAGTGACTTCCAATCACTAAACCCCAGCACC-CCGCCTGGGGAAAAGCAATAGACCTCCTCATTATATTCTCAATAGCCTCCATCACTGCAACAATCCTGATTATCTCAAACCTCACAATAGCCGAAGCATCGCCCGACCCTGAAAAACTATCCCCATACGAATGTGGATTTGACCCCCTAGGGTCTGCTCGACTTCCACTATCAATCCGGTTCTTCATGATCGCTATCTTATTCTTACTTTTCGACCTTGAAATCGCCATCTTACTCCCACTCACGTGATCCACCCACACCTTTCACCCAACAAAAACCATCACATGTATTATCGCAATCTTCCTACTACTATTCATCGGTCTGATATACGAATGACTCCATGGCGGCCTAGAATGAGCAGAATAGCGCCTCCA-----------TAGGCGCTAGTCTAACA-CAAGACCTCTAATTTCGACCTAGAAAATCACGACAATGCCTCGTGGCTCCGGA-CATTACCCCCACAAATACACTTTTTTTGTTCTCCTTCTCTCTTTGCATCATTGGCCTAATTACCCACCACAACCACCTCCTCTCAACACTCCTCTGCCTTGAAGGGATGGCACTCTCTATCTTCTTAGCCGTCACAATATCCTCACTCCAATCACACCCCTCATCATTCATCCTCCCCCTAACAATCCTGACCCTCTCTGCCTGCGAAGCAGGCACCGGCCTCGCCCTACTAGTCGCCTCCGCCCGAACACACAACACCGCCAACCTTAAAAACCTAAACCTCCTTCAATGCTAAAAATCCTGCTACCCACGGCCATGGTTGGCCC---AACAACCCTCACCCCAAACAAGACCATCTGACTATCCCCAACAACTTGCGCCACTGCTGTAATAATTATCCCCCTACTAACCCTAAACCCCTCAGATACTTTAACAAACCCCAGCAACCAAGCCCTCGGTAGCGACCAATATTCAAGCCCCCTGATAATACTATCCTGCTGACTCCTACCCCTGATGCTCATGGCCAGCCAAAACGCAATATCCACAACCCTGGCCCCCCAAATCCAAATATTCATCTCCATTCTTGCAACACTCCAACTCACCCTGCTCATGGCATTCATGGCCCTAGACTTAATACTATTCTATATTATATTTGAAACCACCCTACTTCCAACCCTAGTAACCATCTCCCGATGAGGCGCCCGACCAGAACGTCTAAATGCCGGAGCCTATTTCCTATTCTACACTATTACCAGCTCAATCCCCCTAATAATTAGCATTCTAATAATCCACAATCTCATCGGCACCTTGTCCCTCCCAATCCTACAACTAACCCCAATAACGAACCACCCCCCCTGAACAAATACACTATTCTGACTCTCAACACTTGTAGCCTTCCTGGTAAAAATCCCAATCTACGGACTACACCTCTGACTCCCCAAAGCTCACGTCGAAGCCCCAATTGCAGGATCAATAGTACTGGCCGCAGTACTTCTAAAGCTGGGAGGATACGGGATGCTACGAGTAACAAACCTGCTCACCGCGCAGGTTAATACTACCTACCTCCCCCTACTAACCCTAGCACTCTGAGGGGCACTAACAACAAGCCTCATCTGCCTACGACAAACAGACCTAAAATCCCTAATCGCCTATTCATCGGTTAGTCACATAGCCCTGGTAACAGCCACGATCCTCGCCCGAGACCACCTTACCCCAACAGGATCCATAATCCTAATAGTAGCCCACGGACTAACCTCCTCCATACTATTCTGTCTAGCAAACTTCAATTATGAACGAACCCACACCCGAACACTCATCACCACACAAGGCATACAACTCACCTCCCCCGCCCTCACAGCTTGGTGGTTCCTAGCCTGCTCAATAAACATAGCCCTCCCCCCAACATTCAACCTAACCGGCGAACTAACCGTTATTACATCGCTATTTAACTGACTAGACATTACAGTTATCCTAACAGGACTGAGTGCCTTCATAACGGCAGTCTACACCTTATACATATTCTCAGCCACCCAACAATGAACACTACCCACTAATGCCACCCTATTACCTCCAACCCAAACCCGAGAACACCTCCTGATACTCCTCCACCTCCTCCCCTCTGCGGGCCTTACCACCAACCCAAAACTCACCTCCGCCCAAT---------------------------------------------------------------------------AACCCCC---------------------------------------------------------------------------------------------------------------------------------------------------------------------------------------------------CAGCGAGGAGGACCAATGCAAGAGCTGCTAACTCCTGCCCC-CAAGTCTGA-CCCCCTGGCCCCCTCGC---CACCCAGCGTAGGTATAGTTTAGAC-AAAACATTAGAATGTGACCCTAAAAACAGGAA-GTAAACCAATCCTTACTTACCTGATTTCATAGGATAACTAGAACATCCACTGGCCTTAGGTGCCAACAATCTTGGCGCGACTCCAAGTGAAATCA-CATGTCCCACACGACACTCCTCCAAACATTCTCCGCCATCCCCTTTCTAATCCTATTACTGGCAACCCTTCCCCTAGCCCATAAAACCAACAACACACCAGCCAAATCCAAAACAATAATAGCCAAACTCGCTTTCTTCACAAGCCTCCCCCCTCTCTTTTTAGTGGTGCTAAATAACAGCCCCGCCCTGTCACACCACCTATCTTTATTCCACCTAGAATCCCTCAACCTCCCCATCACCCTAAAAATTGACACTTATTCAACCTTCTTCATCCCAACAGCATTATTCATCACATGGTCAATTATAGAATTCTCCAAATCGTACATAGACTCAGACCCCAAAATTACCAGCTTCTTCAACCACCTCCTAGTATTTATCCTAATAATAATAATCCTAGTAAGCGCTAGCAACCTATTCCACCTCTTTATCGGCTGAGAAGGGGTAGGCATTATATCGTACCTACTCATCAACTGATGATCCTTCCGAGCAAACGCCAACAAAGCAGCGCTCCAGGCTATCATCTACAACCGACTATCAGACATTGGAATCCTCACCACACTGACATGAATAACCACCCACAATCTCACCTTAGACATCACAAACCTCTCCC---CCCCAAACTACCCACTAATCCCAGCCGCAGCCATCATCCTAGCAGCAGCGGGAAAATCAGCCCAAATTGGCCTCCACCCCTGACTCCCAGCAGCAATAGAAGGGCCAACACCAGTTTCCGCCCTACTCCACTCAAGCACCATAGTAGTAGCAGGCGTCTTCTTACTAATCCGAACTTCTCCAATCATCTATAGCAGCCAAACAACAACTACAGCCTGCCTAATTCTAGGAGCAATCACCTCTCTATTCGCAGCCGCATGCGCTTTCGCCCAAAATGACATAAAAAAAATCATCGCATTCTCAACCTCAAGTCAACTTGGACTAATAGTAACCACAATTGGACTTAAACAACCCGAACTCGCATTCCTACACATCCTAATGCACGCCTTTTTCAAAGCAATACTCTTCCTGTGCGCAGGATCAATCATCCACAGCCTCAATAACGAACAAGACTTCCGAAAAATAGGAAACCTCAAAAAAGCAATACCAATTACCACCTCTTGCCTTACCATCGGAGTACTAGCCCTCACCGGCACGCCCTTCCTCTCCGGATTCTACTCCAAAGATGCCATTATTGAATCACTAAACACCTCACATATTAACGCCTGAGCCCTTGCCATCACCCTACTCGCCACCTCCTTCACTGCAATCTATAGCCTCCGCATAGTCTACTTCACCCTACTAAATACCAATCGACTAGCAACCACGAGCCCGATAAACGAAACCCCAAAAACCACCAACCCTATTCTCCGTTTAGCCATTGGAAGTGTAATCACAGGACTATTGACCTTAAATTTCATACTACCAACCCACACCCCCCAACTAACTATACCAACCACAATCAAACTTATAGCCCTAACCATCACAGCAATTGGCATACTCACTGCAATGGCCCTAACCCTCACCACCGACAAATTCCCACCATCCACAAAAGATACCCAACCACCCCCGCTAACAAAACTAATATTCTTCAACCCAATTATCCACCACCTATTCTCCTCCACCACCCTGCACATCAGCCAAAAGCTCTCCACACACCTAACAGACCAACTATGATATGAAACCCTTGGGCCAAAAACAACGGCCAGCCTGCAAACCATGATAACCAAAACACTAACCCCCTACCACAAAGCAAAAATAAAAAAATACCTCAAAACCTTCCTCTGAGCCATCACCATCACCCTCCTCCTCTGAAGGGACGAAGTGACCCCCAACAACAACCCCGAACAAGCCCCGTAATCACGAGCAACGTAACCAGCAAGGCCCAACCACAAATCACAACAAAACCCCACCCACTTGAATACATTAAACCCACCCCCAACAACTCATCAGCCGCCCCACCCCCAACAACCTCTACATCCACCAACCCGCTCACCCCAACGACCCACCAACCCCACAAATGTCCACACATACAAACCCCCCCAACAAGAAGACCAATCCAACAAAAAAGCACAAACCCCTTAGAAGCCCCCACCATCCCAAACGGATCGTCAGTAAACCCAACGCAAAAAGCAAACACTACCAACAACCCCCCCAAATAAACCAACAACACCACCAACGGCATAAAACTCCCACCCTCAATCACCACCAAACAGCTACCAAACACAGCCATAAATACCAAGCTCAACACAGCAAAATGAATCCCAGAATTCGCCCCCACCATCACCGCACACGCCAACACCAGACAACCCAAAAATAATGTAAATTCCATTATTCTCATTTGGATTTCAACCAAAACCTGAGGTCTGAAAAACCTCCGTTGTCCTTCAACTATAAAAAC--------CCCC-----ATGACCCACCAACTACGAAAATCCCACCCACTCCTCAAACTCTTCAACCACTCCCTCATTGACCTCCCAACACCCTCAAACATCTCCGCCTGGTGAAACTTTGGATCACTACTGGGCCTGACCCTCCTAATCCAAATTCTAACAGGAGTCTTCCTAATAATACACTTCTCATCAAGTGACACCACGGCCTTCTCATCCGTCGCCTACACCTCCCGCGAAGTCTGATTCGGATGACTTATCCGAAACCTCCACACAAACGGAGCCTCACTCTTCTTCATGTTTATTTTCCTCCACATCGGACGGGGCCTGTACTACGCCTCCTACACCCACGAAAAGACATGAGCTGTAGGAGTTATTATACTCTTCCTACTAATAGCTACAGCATTCATGGGTTATGTCCTCCCCTGAGGACAAATATCATTCTGAGGGGCAACCGTAATTACAAACCTGCTGTCTGCCACCCCATACATCGGAGACACCATCGTGCCATGAATTTGGGGGGGACCCTCCGTAGACAACGCAACACTCACACGCTTTACCGCCCTTCACTTCCTCCTCCCGTTTACCCTCCTAGCCCTGCTCATCACCCACCTGATCTTTCTACACGAACGGGGGTCCCTCAACCCCCTCGGACTAAGCCAAAACGCCGACAAAATCCCATTCCACCCCTACTACACACTAAAAGATGCTCTAGGAGCAACACTAGCCGCCTCCCTACTACTCACCTTCGCCCTATACCTCCCAACCCTACTAGGCGACCCAGAAAACTTCACCCCAGCAAACCCCATAACCACCCCATCACACATCAAACCTGAATGATACTTCCTATTTGCCTATGCCATCCTACGATCTATCCCAAACAAGCTCGGAGGCGTACTAGCCATATTCTCCTCCATCTTTATCTTATTCCTAGTGCCTGCCCTTCACACAGCCAAACAACAGCCCATATCCGTCCGCCCCTTATCCCAACTCCTATTCTGAGCCCTCATCCTAGACTTCTTTGTACTTACATGAATTGGGGGCCAACCAGTAAACCCCCCATTCATCCTAATGGGCCAAATCGCCTCCTCACTCTTCTTCATCACCATCCTCATCCTCATACCCACACTAGGGTCCCTAGAGAACAAAATAACCTAACCCTAACTGA----CACAAAATTAAACCCATAAACCCAACCA---------CCGCGTACAAC-AAAGAACAACAGACCC-AAACCAAACACTCCTGTAGCTTAACA---ACAAAGCACTGGCCTTGTAAGACAGAAACGGAAGATAGAT-GCTCCCCAAGAGTA-----CCCCCCCTCAAAAAGACAAACAAAAGTTTGCGCCCTCGGCCCCCAAAGCCGACGTTCTAACTAAACTACTTCTT----GCGAAT--ATGTTCTTGTAGCTTAAA---CACCAAAGCGTAACACTGAAAATGTTAACATGGGCGACCCAGCCCCAAGCAACA-------------------CCCCCCCCCCAAGAACCCCCCCCCC----------------------------CCCCCTTCCCCCCCAG---------------------------------------------------CCCCTATGTATATCGCGCATTCATCTATCTGCCCCATACACACATCCCCCCCTCTGAATTAGTCCTCATAC-ATTAAAATTCTCGCCATCCGCGTCATCTTTCGTTCGGTACTCACTGTTACTAGTTTCAAGCCCATACCTGGACACGGCTTCCATGTATTGCCTTTTAAGAGGCCTCTGGTTATCACTCTCACGTACCTATATTGCGATTGCCTGGACATTCGTTCCCCTTCTTCGAGGCCTCAACCCGCACCGTCTTGGTTACCACTCATTTCAATCCGTGATCGCGGCATCCCTCCCTTGC-AATGCATTTGGTTGGATTTTTATTTTTTTGGGG-GACTCCACACTCCACCCGGTCGACTTCCCTTTGAATACCCGGTCAGTCACTTTAACACTCCTTCCTTGTAAAACTAACTA-CTTCCGCCCATGCTCTCATGGGCATAACCTGAG
>AM493870.1 Paleosuchus palpebrosus complete mitochondrial genome
---------------------------------------------------------------------------------------------------------------------------------------------------------------------------------------------------------------------------------------------------------------------------------------------------------------------------------------------------------------------------------------------------------------------------------------------------------------------------------------------GTGTACCCCCACACA-ATTACACCCGCCAGAAGATTACGAGCCCAGCTTAAAACTCAAAGGACTTGACGGTACTTCGAACCCACCTAGAGGAGCCTGTCCTATAATTGAAGATACACGATTCACCTAACCCCTCCTTGC-CTCTCAGTCTGTATACCGCCGTCGCCAAACTCGTCCCACTGAGGGAAACAAAACAAGTGCAACAG--CCTCCCAGGCTAATACGTCAGGTCAAGGTGCAGCTAATGGAGCGGAAGAGATGTGCTACATTTTCTA--AAATAGAAATACGTAACAGAACGCCCTCTGAAAACAGGGCTGTC-AAAGCAGAATCTAGCAGTAAGTTAGGA-AAGAGCGCCTAACTGAAGAAGGCCCCGAAGTACGTACATACCGCCCGTCGCCCTCTTCAAACCCAACAAA-AAGTGCCATCATACCTCA-TGATAAACACTACACGC--GTGAGACGGGGCAAGTCGTAACAAGGTAAGCGTACCGGAAGGTGCTCTTGGAACATCAAGATGTAGCTTAAAC-CCAAAGCATTCAGCTTACACCTGAAAAATGTCCACAACTGAACCACCTTGAAGCCTACACCTAGCCCCACCCCCACCCCCACACTCAACC-AAACTAAACCAAAACATTTACAACACCT-AGTATTGGCGAAAGAAAAGACAGCAGGCGCAACAGAGAAAGTACCGCAAGGGAAAGCTGAAATAAC-AGTGAAAC--AACAAAAGAGCACCACACAGCAAAGGACTAGCCCCTCTACCTCTTGCATTATGGTCTAGCAAACCTCAAGTGGCAAAAAGAATTCAAGTCACACTA-CCCGAAACCGAGTGAGCTACTAACCAGCAGCTAAGCCTGAGCAAACCCCCCTCTGTGGCAAAAGAGCGGGAAGACTGTTTAGTAGAAGTGAAAAGCCTACCGAACCCGGTGATAGCTGGCTGCTTGGAAAACGAATATTAGTTCTATTGAAAGCGCTCCTAAC------------TACCACAACAAAGGAC--AAGGAAAAACTTTCAAGCTGCTTAATAGGGGCACAGCCCTATTAACACAGGACTCAACCTTCACTTAAGGGTAACTTAACCTCACCATCATACCGTGGGCCTCAAAGCAGCCACCACAATAAAAGCGTTAAAGCTTCCTTCCTAAAAATCTCAACAACACCAC-GAACCCTATACC-CCAACCAAGCCCTCCTATAAAACTAGAAAAGATAATGCTAAAATGAGTAATAAGAAAAC-GACTTTCTCCCAAGCGCCAGCCTACATACTACATGACACCCTATAGATTATCAACAGCCACTTCCCTCACCACAACCCCTAAACCAAAAGAAGACCC-ACCATCTGTTAACCCAACACAGGAGCGCCACAGGAAAGGCTAAACCTTGCAAAAGGAACTCGGCAAGCAAAGATTCCGACTGTTTACCAAAAACACAGCCC-CCAGCCCACCCAGTATTGGGGGTGATGCCTGCCCAATGACCACTAGTTAAATGGCCGCGGTATCCACAACCGTGCAAAGGTAGCGTAATCACTTGTTCTTTAAATAAGGACTAGTATGAACGGCTAAACGAGAATCTAACTGTCTCCTGCAAGGAGCCAATGAAATTGATCTTCCTGTGCAAAAGCAGGAATACTACCACCAGAC-GAGAAGACCCTGTGAAACTTAAATCAGCTAAGTCACACCAACAACACCAACTACA---ACCCACGACCAC-CATCACCTGACCTAGCGCTTTCGGTTGGGGCGACCTTAAAACAAAGAAAAACTTTTAAGACAACCCATAGCAAAGTTAGACCATTAACTGAGAACCACACCTCAAAGTACTTAAATGTAATTAGATCCGACAATGTCGATCCACGAACCAAGCTACTCCAGGGATAACAGCGCAATCCCCCTCAAGAGCCCCTATCGACGGGGGGGTTTACGACCTCGATGTTGGATCAGGACATCCCATTGGTGTAACCGCTATTAAGGGTTCGTTTGTTCAACGATTAAAGTCCTACGTGATCTGAGTTCAGACCGGAGCAATCCAGGTCGGTTTCTATCTATGACTATGCCTTCTCCCAGTACGAAAGGACCGGAAAAACAAGGCCCATACTACCAAAGCACGCCTTACCTGCAGCTCAGTGAAAACAACTAAACTAG-CAACCAGGATTAAACCA---CCCCTCAAAACAAGAGCATGCTGAGTTAGCAGAGCCCGGCCAAATGCAAAAGACCTAAGCCCTTTACTCAGAGATTCAAATCCTCTACCCAGCAATCGACTCCCTCACCATCCTCCCCCCAATCTTATTTATTGCCTCCGTCCTAATTGCAGTCGCCTTCTTAACAGCCCTAGAACGAAAAGTTATTGGCTACATTCAATTACGAAAAGGACCAAACATTGTTGGCCCCATCGGCCTGCTCCAACCCCTCGCAGATGGATTCAAACTTATTATTAAAGAACTGACCCTCCCCCTACTTGCCACACCAACCCTATTCATCCTCGCCCCGGCAGCAGCCCTAATACTAGCCCTCACCATGTGGTCCCCCCTTCCAATACCATTCCCCCTCACAGACCTCAACCTAGGCCTGCTTTTTCTACTAGCCATATCAAGCCTCATGGTCTACTCACTTCTCTGATCCGGGTGGGCCTCAAACTCAAAATACGCCCTAATAGGGGCCCTCCGAGCAGTAGCCCAAACAATCTCCTACGAAGTCACACTAGCCATTATTGTACTCTCCATTATCTTGCTCTGCGGGGGGTTCTCACTACACGCCCTCACCACCACACAAGAGCCCCTATATCTTGCACTGCCTGCATGGCCCCTAATAATAACGTGATATATCTCCACACTAGCAGAAACAAACCGCGCCCCATTCGACTTAACAGAGGGCGAATCAGAACTCGTATCTGGGTTCAATGTTGAATACGGCGCAAGCCCCTTCGCACTGTTCTTCCTAGCCGAATACGCCAACATCATGTTAATAAACACCCTGACCGTCATCCTCTTCCTCAGCCCATCACCCCAAACCCACCCTCCAACGCTATTCACCATCACCCTAATAACCAAAACCCTCTTACTGACTACAACCTTTCTATGAGTCCGAGCATCCTACCCACGATTTCGCTATGATCAACTCATACACCTCCTATGAAAAAGCTTCCTCCCCCTAACATTAGCCCTCTGCCTATGACACACATCACTACCAGTCTCAATATTTGGACTTCCCCCAACAACCTAGGATCCGTGCCTGAGCCACAAAGGGCTACTTTGATAGAGTAGATAACAGGGGTTAAAGCCCCCTCGCATCCTAGGGGAATGGGACTCGAACCCACTCAAAAGTAATCAAAATACCCCCTACTTCCATTATAGTACCCCCTAGAAGCGTAAGCTAACTAAAGCTATTGGGCCCATACCCCAAAAATGAAGG-TCTTCCCCTCCGCTCCTACATGTCCCTCTCATTACCCCTCATCCTAACAACAATGGCCCCAGCAACACTCATCTTCCTCATATCATCCCACCTAGTACTAATGTGAATCGCACTAGAACTCAACACACTGACAATCCTTTACATAATTGCCAACAAATCCCACCCCCGAGCCATTGAAGCCACCATCAAATACTTCCTCACACAAGCACTAGCATCCACATTAATTATCCTTTCCGGAACTATCAACTACGAGATAACAGGAAGCTGGGAAATCACAGAAATAACTAGCCCAACCCCCTTAACCATACTCACCCTCGCCCTATCCATCAAGCTAGGATTAGTCCCATTTCACTTCTGAGTGCCAGAAGTCCTTCAAGGAATACCCACACTCCCCGCAATCTTCCTACTTACATGACAAAAAGTAGGCCCACTAATTATGTTCTTCTTAATCAGCCCCTTTATCAACCATAATTTAGTCTCCACAATGGCCATTATGTCCTCCACTGTTGCAGGGTGGCTGGGGCTCAACCAAACCCAGGTACGAAAGCTAATAGCAATGTCCTCCATCGCCCAAATAGCATGAATAATTGTCGTTATTAAATACGCACCCTCCCTAACAGTCCTCTCTTTCTACGTGTATTCAATAACCGTCTCCGCCGCACTACTAATGCTAAACAAGCTATCTGTAACCACCATAAAATCACTTGCCACTTCCTTCTCAAAAAACCCAATTGCCACCTTACTCCTAATAGCCTCCATCCTCTCACTATCCGGCCTTCCCCCCCTGGCCGGCTTCACACCTAAATGATTAATAATCAACCAGCTTGTTGCAGAAAAGGCAGTCTGAACCGCACTTCTCATACTAGCATCCTCACTCTTGACCCTGTTCTTCTACCTTCGCATGTGATACTACACCATCTCCACCCTGCCCCCAAACACCTCAAACATATCCCGCCCTTGACGAAAACCCACCTCCAAAAGCAACCTCACCGCCAACACCCTCGCTACAGCTGCCTCCACCCTCCTACTATGCACTACACTCATAAAAGCAGCCACCAAAAGAACCCCCCCCC-----AAGAAATTAGGTTCAAAC-TTTAAACCGGGGGCCTTCAAAGCCCTAAATGGGAA-AATCAACCTCCCATTTCTTGACCTAAGGCCTACAGGACTCTACCCTGCATCTTCAGACTGCAAATCG-AAAGCTTTCATTAAGCTAAAACCTTAATAAACAGGCGGGCCTTGATCCCACAAATACCTAGTTAACAGCTAGGCACTTAAACCAACAAGTTTCTGCTTACCCCAAGCTTCGGCGCTATCTAAAGCACATCTACAGACTTGCAATCCGTCATGAATTTCACTACGAAGCTTGATAAAGGAGGGAATCAAACCATCGTAAATAGATTTACAGCCTACCGCCTCATAACACTCGGCCACTTTACCCATGTTCATCAACCGCTGATTTTTCTCCACAAACCACAAAGACATCGGCACCCTGTACTTCATCTTCGGGGCCTGATCCGGAATAGTAGGCACAGCACTCAGCCTTCTCATCCGAACAGAACTAAGCCAACCAGGACCCCTACTAGGAGACGACCAAATCTACAATGTAATCGTCACTGCCCACGCCTTTATTATAATCTTTTTTATAGTAATACCCGTCATGATCGGCGGATTCGGAAACTGACTCCTGCCCTTAATAATTGGAGCCCCAGACATAGCATTCCCGCGAATAAACAACATAAGCTTCTGACTACTCCCCCCATCCTTCACACTGCTGCTCGCCTCTTCCTGCATTGAAGCGGGGGCCGGAACAGGATGAACCGTCTATCCCCCCCTAGCTGGAAACATAGCCCACGCCGGACCATCAGTAGACCTAACCATCTTCTCCCTACACCTTGCCGGAGTATCTTCCATCCTAGGCGCAATCAACTTCATCACAACAGCCATTAACATAAAACCCCCAGCCATGTCCCAATACCAAACACCCCTATTTGTTTGATCGGTCTTAATCACAGCCGTACTACTCTTACTCTCCCTCCCAGTACTAGCTGCCGGAATTACTATACTACTCACAGACCGAAACCTAAACACAACCTTCTTTGACCCCGCAGGAGGGGGGGACCCCATCCTATACCAGCACCTTTTCTGATTCTTCGGCCACCCCGAAGTCTACATCCTCATCCTACCTGGATTTGGAATAGTCTCACACGTCGTCACCTTCTACTCAAACAAAAAAGAACCATTCGGCTACATAGGAATAGCATGAGCCATAATATCTATCGGATTCCTAGGATTCATCGTATGGGCCCACCACATATTCACAGTCGGAATAGACGTCGACACACGAGCATACTTTACTACTGCCACAATAGTTATTGCCATCCCCACCGGGGTAAAAGTGTTTAGTTGACTAGCAACCATCTACGGGGGCATCGTCAACTGACAAGCCCCAATACTATGAGCACTAGGCTTCATCTTCTTATTCACCGTAGGTGGCCTTACTGGAATCGTCCTAGCCAACTCCTCCCTAGACATCGTTCTCCACGACACCTACTACGTAGTCGCCCACTTCCACTACGTATTATCAATAGGAGCAGTCTTTGCCATCATATGCGGATTTACCCACTGATTCCCACTATTCACAGGATTTACCCTCCACCCAACATGAACAAAAATCCAATTCACAATTATATTCTTAGGAGTAAACCTTACCTTCTTCCCACAACACTTCCTAGGGCTATCTGGAATACCTCGACGATACTCTGACTACCCAGACGCATACACCATCTGAAATCTAACATCATCAATTGGATCCCTAATCTCCCTAACCGCTGTCATCCTACTAATGTTCATTGTATGAGAAGCATTTTCTTCCAAACGAAAAACAACCACACCTGAGATAACAACAACCAACATCGAGTGACTTAACAACTCCCCACCACCCCACCACACATACGAAGAACCAGTTTTTACTGTAACACACAAACCAACCGACCTCCTA--AACTTCAAGGACAGAGGGAATCGAACCCCCGCCATTTGGTTTCAAACCAACCGCAACACCAACATGCTCCATCCTCCCAAGAAAAGTTAGTATACCAAATATTACCTGTTCTTGTCAAGAACAAAAAATAGGACCAAAACCCTATACTCTTCTATGGCCAACCCCACACATCTGGGCTTCCAAGACGCAATATCCCCCCTCATAGAAGAGCTATTATACTTCCATGACCACACTCTAATAATCCTCATCCTAATCAGCTCCCTTGTATTCTACACAATCTCCGCCCTGCTCCTCCAAAAACTCTATCACTCAAACACCTCCGACGTCCAAGAGGTAGAAATAGTATGAACCATCCTACCAGCCATCGTCTTAATTTCAATCGCCCTCCCCTCTCTGCGAGCCCTTTACCTTATAGACGAAACCAACAACCCATGCCTGACTATCAAAGCAACCGGACACCAGTGATACTGATCCTACGAATACACTGACTTCTCCACAGTAGAATTTGACTCCTACATGACACCCCCACAAGATCTCTCTCCAGGTCACCTCCGCCTCCTAGAAGTTGACCACCGCATAATTACCCCAATAAACTCAACAATTCGGATATTAATCACAGCAGAAGATGTCCTGCACTCATGGGCAATTCCATCCATCGGAACAAAAATAGACGCAGTCCCAGGACGCCTAAACCAAGTCATAATTACACTAACCAACCCTGGCGTATTCTACGGCCAATGCTCCGAAATCTGTGGAGCAAACCACAGCTTCATACCCATCGTAATAGAAACCACCCCATTAAACCACTTTCAACTCTGACTAGAAGACCACACTACCTCATCACTAA-GAAGCTAAATGGTTAGCACTAGCCTTTTAAGCTAGAATTAGGGGACCAACACCCACCCTCA--------------------CCCCCCCCCCCCTTAGTGAC-ATGCCCCAGCTAAACCCAGAACCCTGACTAACAGTCCTTCTAACCACCTGAATCTTCTTTATCGCCATTCTCCAGCCTAAAATCGCCACACTAACCGCCACAAACAACCCCACCCCACACAAACCACAGACCA-CCAAAACATGACACTGGCCATGAACACAAACCTATTCGACCAATTCCTAATCCCCAACCTCTTGGGAACCTCCCTACTAACACCCGCCCTACTAATAACCATTGCCCTCGTGCTAAACCCCCAAAATCTATGACTCCAACACCCAACAGCAACAATTAAAACCTGACTCATCAACCAAATTACCAAACAAATCATAACCCCAATCAACAAGTCAGGACATAAGCACTCCCTAACCCTTATCTCCATCCTAGTTCTCCTCCTCCTCACAAACCTACTAGGCCTACTCCCATACACATTTACACCAACAACACAACTCTCCATAAACATAGCCCTCGCTATCCCCCTATGACTGATGACTGTACTAACAGGCATGCGAACTCAACCAACAACCTCCTTAGCCCACCTTCTTCCAGAAGGAACCCCCACCCCACTAATCCCAGTCCTCATTATAATTGAAACAATTAGCCTATTAATTCGACCAATCGCATTGGGTGTACGATTAACAGCCAACCTAACCGCAGGCCACCTACTAATTCAATTAATCTCCATTGCTACACTAAACCTCTGACCCATCATACCACCCCTCAGCCTATTAACACTAACAACCCTGATCCTGCTCCTCCTACTAGAATTCGCCGTAGCCATAATCCAAGCATACGTCTTCGTCCTCCTACTCTCCCTATACCTACAAGAAAACACATAATGTCCCACCAAACCCACCCATTCCATATAGTACACCCAAGCCCCTGACCCCTAGCCGGCGCCATAGCCGCCATATTACTAACAACCGGCCTAACCTTTTGATTTCACTACAACTCTTGCCCCCTCCTCCTACTAGGCCTGACCTCAGCCCTACTTGTAATATTCCAATGATGACGAGACATTGTACGAGAAAGCACCTTCCTAGGACACCACACACCCCCAGTACAAAAAGGATTGCGCTACGGCATAATTCTCTTTATTACATCTGAAGTCTTCTTTTTCCTAGGCTTCTTCTGAGCATTTTACCACTCAAGCCTCTCCCCAACCCCAGAGCTAGGAGGACAATGACCCCCTACCGGAATCACCCCCCTCGACCCCTTTGAAGTCCCCCTCCTTAACACAGCCGTCCTACTCGCCTCCGGAGTAACAGTAACATGGGCCCACCACAGCCTAATAAACACCCACCGCATGCAAGCAATCCACGCTCTCGCACTCACTGTACTTCTCGGATTCTACTTCACCACCCTTCAAGCCATAGAATACTATGAGGCCCCCTTCACTATCGCAGATAGCACCTACGGATCAACATTCTTTGTTGCAACAGGCTTTCATGGCCTCCACGTCATCATCGGCTCAATCTTCCTCACAGTCTGCCTATATCGACAAACAAAATACCACTTCACATCCAACCACCACTTCGGATTCGAAGCCGCCGCCTGATACTGACACTTCGTAGACATAATCTGACTATTCCTCTACATCTCAATCTACTGATGAGGCTCATGCTTTTCTAGTATAGACAATACAAGTGACTTCCAATCACTAAACCCCAGCACC-CCGCCTGGGGAAAAGCAATAGACCTCCTCATTATATTCTCAATAGCCTCCATCACTGCAACAATCCTGATTATCTCAAACCTCACAATAGCCGAAGCATCGCCCGACCCTGAAAAACTATCCCCATACGAATGTGGATTTGACCCCCTAGGGTCTGCTCGACTTCCACTATCAATCCGGTTCTTCATGATCGCTATCTTATTCTTACTTTTCGACCTTGAAATCGCCATCTTACTCCCACTCACGTGATCCACCCACACCTTTCACCCAACAAAAACCATCACATGTATTATCGCAATCTTCCTACTACTATTCATCGGTCTGATATACGAATGACTCCATGGCGGCCTAGAATGAGCAGAATAGCGCCTCCA-----------TAGGCGCTAGTCTAACA-CAAGACCTCTAATTTCGACCTAGAAAATCACGACAATGCCTCGTGGCTCCGGA-CATTACCCCCACAAATACACTTTTTTTGTTCTCCTTCTCTCTTTGCATCATTGGCCTAATTACCCACCACAACCACCTCCTCTCAACACTCCTCTGCCTTGAAGGGATGGCACTCTCTATCTTCTTAGCCGTCACAATATCCTCACTCCAATCACACCCCTCATCATTCATCCTCCCCCTAACAATCCTGACCCTCTCTGCCTGCGAAGCAGGCACCGGCCTCGCCCTACTAGTCGCCTCCGCCCGAACACACAACACCGCCAACCTTAAAAACCTAAACCTCCTTCAATGCTAAAAATCCTGCTACCCACGGCCATGGTTGGCCC---AACAACCCTCACCCCAAACAAGACCATCTGACTATCCCCAACAACTTGCGCCACTGCTGTAATAATTATCCCCCTACTAACCCTAAACCCCTCAGATACTTTAACAAACCCCAGCAACCAAGCCCTCGGTAGCGACCAATATTCAAGCCCCCTGATAATACTATCCTGCTGACTCCTCCCCCTGATGCTCATGGCCAGCCAAAACGCAATATCCACAACCCTGGCCCCCCAAATCCAAATATTCATCTCCATTCTTGCAACACTCCAACTCACCCTGCTCATGGCATTCATGGCCCTAGACTTAATACTATTCTATATTATATTTGAAACCACCCTACTTCCAACCCTAGTAACCATCTCCCGATGAGGCGCCCGACCAGAACGTCTAAATGCCGGAGCCTATTTCCTATTCTACACTATTACCAGCTCAATCCCCCTAATAATTAGCATTCTAATAATCCACAATCTCATCGGCACCTTGTCCCTCCCAATCCTACAACTAACCCCAATAACGAACCACCCCCCCTGAACAAATACACTATTCTGACTCTCAACACTTGTAGCCTTCCTGGTAAAAATCCCAATCTACGGACTACACCTCTGACTCCCCAAAGCTCACGTCGAAGCCCCAATTGCAGGATCAATAGTACTGGCCGCAGTACTTCTAAAGCTGGGAGGATACGGGATGCTACGAGTAACAAACCTGCTCACCGCGCAGGTTAATACTACCTACCTCCCCCTACTAACCCTAGCACTCTGAGGGGCACTAACAACAAGCCTCATCTGCCTACGACAAACAGACCTAAAATCCCTAATCGCCTATTCATCGGTTAGTCACATAGCCCTGGTAACAGCCACGATCCTCGCCCGAGACCACCTTACCCCAACAGGATCCATAATCCTAATAGTAGCCCACGGACTAACCTCCTCCATACTATTCTGTCTAGCAAACTTCAATTATGAACGAACCCACACCCGAACACTCATCACCACACAAGGCATACAACTCACCTCCCCCGCCCTCACAGCTTGGTGGTTCCTAGCCTGCTCAATAAACATAGCCCTCCCCCCAACATTCAACCTAACCGGCGAACTAACCGTTATTACATCGCTATTTAACTGACTAGACATTACAGTTATCCTAACAGGACTGAGTGCCTTCATAACGGCAGTCTACACCTTATACATATTCTCAGCCACCCAACAATGAACACTACCCACTAATGCCACCCTATTACCTCCAACCCAAACCCGAGAACACCTCCTGATACTCCTCCACCTCCTCCCCTCTGCGGGCCTTACCACCAACCCAAAACTCACCTCCGCCCAAT---------------------------------------------------------------------------AACCCCCC---------------------------------------------------------------------------------------------------------------------------------------------------------------------------------------------------AGCGAGGAGGACCAATGCAAGAGCTGCTAACTCCTGCCCC-CAAGTCTGA-CCCCCTGGCCCCCTCGC---CACCCAGCGTAGGTATAGTTTAGAC-AAAACATTAGAATGTGACCCTAAAAACAGGAA-GTAAACCAATCCTTACTTACCTGATTTCATAGGATAACTAGAACATCCACTGGCCTTAGGTGCCAACAATCTTGGCGCGACTCCAAGTGAAATCA-CATGTCCCACACGACACTCCTCCAAACATTCTCCGCCATCCCCTTTCTAATCCTATTACTGGCAACCCTTCCCCTAGCCCATAAAACCAACAACACACCAGCCAAATCCAAAACAATAATAGCCAAACTCGCTTTCTTCACAAGCCTCCCCCCTCTCTTTTTAGTGGTGCTAAATAACAGCCCCGCCCTGTCACACCACCTATCTTTATTCCACCTAGAATCCCTCAACCTCCCCATCACCCTAAAAATTGACACTTATTCAACCTTCTTCATCCCAACAGCATTATTCATCACATGGTCAATTATAGAATTCTCCAAATCGTACATAGACTCAGACCCCAAAATTACCAGCTTCTTCAACCACCTCCTAGTATTTATCCTAATAATAATAATCCTAGTAAGCGCTAGCAACCTATTCCACCTCTTTATCGGCTGAGAAGGGGTAGGCATTATATCGTACCTACTCATCAACTGATGATCCTTCCGAGCAAACGCCAACAAAGCAGCGCTCCAGGCTATCATCTACAACCGACTATCAGACATTGGAATCCTCACCACACTGACATGAATAACCACCCACAATCTCACCTTAGACATCACAAACCTCTCCC---CCCCAAACTACCCACTAATCCCAGCCGCAGCCATCATCCTAGCAGCAGCGGGAAAATCAGCCCAAATTGGCCTCCACCCCTGACTCCCAGCAGCAATAGAAGGGCCAACACCAGTTTCCGCCCTACTCCACTCAAGCACCATAGTAGTAGCAGGCGTCTTCTTACTAATCCGAACTTCTCCAATCATCTATAGCAGCCAAACAACAACTACAGCCTGCCTAATTCTAGGAGCAATCACCTCTCTATTCGCAGCCGCATGCGCTTTCGCCCAAAATGACATAAAAAAAATCATCGCATTCTCAACCTCAAGTCAACTTGGACTAATAGTAACCACAATTGGACTTAAACAACCCGAACTCGCATTCCTACACATCCTAATGCACGCCTTTTTCAAAGCAATACTCTTCCTGTGCGCAGGATCAATCATCCACAGCCTCAATAACGAACAAGACTTCCGAAAAATAGGAAACCTCAAAAAAGCAATACCAATTACCACCTCTTGCCTTACCATCGGAGTACTAGCCCTCACCGGCACGCCCTTCCTCTCCGGATTCTACTCCAAAGATGCCATTATTGAATCACTAAACACCTCACATATTAACGCCTGAGCCCTTGCCATCACCCTACTCGCCACCTCCTTCACTGCAATCTATAGCCTCCGCATAGTCTACTTCACCCTACTAAATACCAATCGACTAGCAACCACGAGCCCGATAAACGAAACCCCAAAAACCACCAACCCTATTCTCCGTTTAGCCATTGGAAGTGTAATCACAGGACTATTGACCTTAAATTTCATACTACCAACCCACACCCCCCAACTAACTATACCAACCACAATCAAACTTATAGCCCTAACCATCACAGCAATTGGCATACTCACTGCAATGGCCCTAACCCTCACCACCGACAAATTCCCACCATCCACAAAAGATACCCAACCACCCCCGCTAACAAAACTAATATTCTTCAACCCAATTATCCACCACCTATTCTCCTCCACCACCCTGCACATCAGCCAAAAGCTCTCCACACACCTAACAGACCAACTATGATATGAAACCCTTGGGCCAAAAACAACGGCCAGCCTGCAAACCATGATAACCAAAACACTAACCCCCTACCACAAAGCAAAAATAAAAAAATACCTCAAAACCTTCCTCTGAGCCATCACCATCACCCTCCTCCTCTGAAGGGACGAAGTGACCCCCAACAACAACCCCGAACAAGCCCCGTAATCACGAGCAACGTAACCAGCAAGGCCCAACCACAAATCACAACAAAACCCCACCCACTTGAATACATTAAACCCACCCCCAACAACTCATCAGCCGCCCCACCCCCAACAACCTCTACATCCACCAACCCGCTCACCCCAACGACCCACCAACCCCACAAATGTCCACACATACAAACCCCCCCAACAAGAAGACCAATCCAACAAAAAAGCACAAACCCCTTAGAAGCCCCCACCATCCCAAACGGATCGTCAGTAAACCCAACGCAAAAAGCAAACACTACCAACAACCCCCCCAAATAAACCAACAACACCACCAACGGCATAAAACTCCCACCCTCAATCACCACCAAACAGCTACCAAACACAGCCATAAATACCAAGCTCAACACAGCAAAATGAATCCCAGAATTCGCCCCCACCATCACCGCACACGCCAACACCAGACAACCCAAAAATAATGTAAATTCCATTATTCTCATTTGGATTTCAACCAAAACCTGAGGTCTGAAAAACCTCCGTTGTCCTTCAACTATAAAAAC--------CCCC-----ATGACCCACCAACTACGAAAATCCCACCCACTCCTCAAACTCTTCAACCACTCCCTCATTGACCTCCCAACACCCTCAAACATCTCCGCCTGGTGAAACTTTGGATCACTACTGGGCCTGACCCTCCTAATCCAAATTCTAACAGGAGTCTTCCTAATAATACACTTCTCATCAAGTGACACCACGGCCTTCTCATCCGTCGCCTACACCTCCCGCGAAGTCTGATTCGGATGACTTATCCGAAACCTCCACACAAACGGAGCCTCACTCTTCTTCATGTTTATTTTCCTCCACATCGGACGGGGCCTGTACTACGCCTCCTACACCCACGAAAAGACATGAGCTGTAGGAGTTATTATACTCTTCCTACTAATAGCTACAGCATTCATGGGTTATGTCCTCCCCTGAGGACAAATATCATTCTGAGGGGCAACCGTAATTACAAACCTGCTGTCTGCCACCCCATACATCGGAGACACCATCGTGCCATGAATTTGGGGGGGACCCTCCGTAGACAACGCAACACTCACACGCTTTACCGCCCTTCACTTCCTCCTCCCGTTTACCCTCCTAGCCCTGCTCATCACCCACCTGATCTTTCTACACGAACGGGGGTCCCTCAACCCCCTCGGACTAAGCCAAAACGCCGACAAAATCCCATTCCACCCCTACTACACACTAAAAGATGCTCTAGGAGCAACACTAGCCGCCTCCCTACTACTCACCTTCGCCCTATACCTCCCAACCCTACTAGGCGACCCAGAAAACTTCACCCCAGCAAACCCCATAACCACCCCATCACACATCAAACCTGAATGATACTTCCTATTTGCCTATGCCATCCTACGATCTATCCCAAACAAGCTCGGAGGCGTACTAGCCATATTCTCCTCCATCTTTATCTTATTCCTAGTGCCTGCCCTTCACACAGCCAAACAACAGCCCATATCCGTCCGCCCCTTATCCCAACTCCTATTCTGAGCCCTCATCCTAGACTTCTTTGTACTTACATGAATTGGGGGCCAACCAGTAAACCCCCCATTCATCCTAATGGGCCAAATCGCCTCCTCACTCTTCTTCATCACCATCCTCATCCTCATACCCACACTAGGGTCCCTAGAGAACAAAATAACCTAACCCTAACTGA----CACAAAATTAAACCCATAAACCCAACCA---------CCGCGTACAAC-AAAGAACAACAGACCC-AAACCAAACACTCCTG-AGCTAA------------------------------------------------------------------------------------------------------------------------------------------------------------------------------------------------------------------------------CAACA-----------------------------------------------------------------------------------------------------------------------------------------------------------------------------------------------------------------------AAG--------------------------------------------------------------------------------------------------------------------------------------------------------------------------------------------------------------------------------------------------------------------------------------------------------------------------------------------------------------------------------------
>KM281861.1 UNVERIFIED: Paleosuchus trigonatus mitochondrion sequence
TAAAGACTTAGTCCTGGTCTTTTTATTAGCTATCACCCAACTTATACATGCAAGCATCTGCGAACCCGTGAGAACGCCCTACACAGTCCCACAGACAAATGGAGCCGGCATCAGGCACATCAACTAATAGCCCACGACGCCTAGC-CAAGCCACACCCCCAAGGGCCACAGCAGTAATTAACCTTAAACCATAAGCGAAAGCTTGATTTAGTTAGAATGAAATAGAGGTGGTCAACAT-TCGTGCCAGCAGCCGCGGTTAAACGGAGGCCTCAAGTTAATAAGCCAACGGCGTAAATTGTGGCTAGGTCTAATATCTCCACCATTAAGGCAGATGTGGCCCCATAGCAGTAACAAGCCCCACAATGCCACAAACATCAACACAAAA-CGACCTTAATCCCTGAGACATACCTGACCCCACGAAAGCTAAGAAACAAACTGGGATTAGATACCCCACTATGCTTAGCCCTTAACAAAGGTGTACCCCAACACA-CTTACACCCGCCAGAAGACTACGAGCCCAGCTTAAAACTCAAAGGACTTGATGGTGCTTCGAACCCGCCTAGAGGAGCCTGTCCTGTAATTGAAGATACACAATCTACCTAACCACCCCTAGC-CTCTCAGTCTGTATACCGCCGTTGCCAAGCTTGTCCTGCTGAGGGAAACAAAACGAGTACAACAG--CCTCCAAGGCTAATACGTCAGGTCAAGGTGCAGCTAATGGGGTGGAAGAGATGTGCTACATTTTCTAACACATAGAAATACGTAACGGAACGCCCCGTGAAAGCGGGGCTGTC-AAAGCAGAATCTAGCAGTAAATTAGGA-AAGAGCGCCTGACTGAAGAAGGCCCCGAAGTGTGTACACACCGCCCGTCGCCCTCTTCGAGCCCAACA---AAATGCCACAACACCCTA-TGATAAACACCACATAC--GTGAGACGAGGTAAGTCGTAACAAGGTAAGCGTACCGGAAGGTGCTCTTGGAACATCAAGACGTAGCTTAAAC-CCAAAGCATTCAGCCTACACCTGAAAAATGTCCACAATTGAACCGCCTTGAAGCCTACACCTAGCCCCGCCCCCA-CCCCACACTCAACC-AAGCTAAACCAAAACATTTACAACACCT-AGTATTGGCGAAAGAAAAGACAGCAGGCGCAACAGAGAAAGTACCGCAAGGGAAAGCTGAAATAAC-AATGAAAC--AACAAA--AGCACTACACAGCAAG-GATTAACCCCCCTACCTCTTGCATTATGGTTTAGCAAACCACAAGTGGCAAAAAGAATTCAAGTCACACTA-CCCGAAACCGAGTGAGCTACTAACCAGCAGCTAAACCTGAGCAAACCCCCCTCTGTGGCAAAAGAGCGGGAAGACTGTTTAGTAGAGGTGAAAAGCCTACCGAACCCGGTGATAGCTGGCTGCTTGGAAAACGAATATTAGTTCTATTGAAAGCACTCCTAAC------------CACCACAACAAAGAAGA-AAGGAAAAGCTTTCAAACTGCTTAATAGAGGCACAGCTCTATTAACACAGGACTCAACCTTCACTTAAGGGTAACCTAACATCACTACCACACCGTGGGCCTTAAAGCAGCCACCACAA-AAAAGCGTTAAAGCTTCCCCATTAAAAATCCCAACAACACCACTGAACCCTATACC-CCAACCAAGCCCTCCTATAAGACTAGAAAAGATAATGCTAAAATGAGTAATAAGAAAGCGGACTTTCTCCTGGGCACCAGCCTACATTCTACATGACACCCTATAAATTATTAACAGCCACTTCCCCGCCATCAACCCTCAAACCAGAAGAAGGCCC---CATCTGTTAACCCAACACAGGAGCGCCACAGGAAAGGCTAAATCTTGCAAAAGGAACTCGGCAAACAAAGATTCCGACTGTTTACCAAAAACACAGCCC-CCAGCCCACCCAATATTGGAGGTGATGCCTGCCCAATGACTACTAGTTAAATGGCCGCGGTATCCACAACCGTGCAAAGGTAGCGTAATCACTTGTTCTTTAAATAAGGACCAGTATGAACGGCTAAACGAGAATCTAACTGTCTCCTGCAAGCAACCAATGAAATTGATCTCCCTGTGCAAAAGCAGGAATAATATCACCAGAC-GAGAAGACCCTGTGAAACTTAAACCAGCTAAGTCACACCAACAACACCAACCACAACAACCCACGCCCAC-CACTACTTGACTCAGCGCTTTTGGTTGGGGCGACCTTAAAACAAAGAAAAACTTTTGAGACAACCCATAGCAAAGTTAGACTATTAACCAAGAACTACACCTCAAAGTGCTTAAATGTAATTAGATCCGACAATGTCGATCCACGAACCAAGCTACTCCAGGGATAACAGCGCAATCCCCCTCAAGAGCCCCTATCGACAGGGGGGTTTACGACCTCGATGTTGGATCAGGACATCCCACTGGTGTAACCGCTATTAAGGGTTCGTTTGTTCAACGATTAAAGTCCTACGTGATCTGAGTTCAGACCGGAGCAATCCAGGTCGGTTTCTATCTATGACTATGTCTCTTCCCAGTACGAAAGGACCGGAAAAACAAGGCCCATACCACCCAAGCACGCCTTACCTGTAACTCAATGAAAACCACTAAATCAG-CAACCAGGATTAAACTA---CCACTCAAAATAAGAGCACGCTGAGTTAGCAGAGCCCGGCCAAATGCAAAAGGCCTAAGCCCTTTACTCAGAGATTCAAATCCTCTACCCAGCAATTGACTCCATCACCATCCTCCCCCCAATCTTATTTATAGCCTCCGTCCTGATTGCAGTGGCCTTTTTAACAGCCCTAGAACGAAAAATTATTGGCTACATTCAACTACGAAAAGGACCAAACACTGTCGGCCCCATCGGCCTGCTTCAACCCCTCGCAGACGGATTTAAACTCATCATCAAAGAACTAACCCTCCCCCTACTTGCCACACCAACCCTGTTCATTCTCGCCCCAGCAGCAGCTCTAATGCTAGCCCTCACCATATGATCCCCCCTCCCAATACCATTCCCCCTCACAGACCTCAACCTAGGCCTGCTTTTTCTACTGGCCATATCAAGCCTTATGGTCTACTCACTCCTCTGATCCGGGTGGGCCTCAAACTCAAAATACGCCCTAATGGGGGCCCTACGAGCAGTAGCCCAAACAATCTCCTACGAAGTCACACTAGCCATTATTGTACTGTCCATTGTCTTACTTTGCGGAGGATTCTCACTACAGGCCCTCACCACCACACAAGAACCCCTATACCTCGCACTACCCGCATGACCATTAATAATAACATGATATATCTCCACACTAGCAGAAACAAACCGCGCCCCATTCGACTTAACAGAGGGTGAATCAGAACTCGTATCCGGATTTAATGTTGAATACGGCGCAAGCCCTTTCGCACTATTCTTCCTAGCCGAATACGCCAACATCATGCTAATAAACACCCTAACTGTCATCCTCTTCCTCAGCCCCTCACCCCCAACTCACCTTCCAACACTATTCGCCCTCATCTTAATAACCAAAACCCTTTTACTAACTATAACCTTTTTATGAGTCCGAGCATCCTACCCGCGATTTCGCTACGACCAGCTTATACACCTCCTATGAAAAAGCTTCCTTCCCTTAACACTAGCCCTCTGCCTATGACACACATCACTACCAGTCTCAATATTTGGCCTTCCCCCAACAACCTAGGATCCGTGCCTGAACCACAAAGGGCTACTTTGATAGAGTAAATAATAGGGGTTAAAGCCCCCTCGCATCCTAGGGGGATGGGACTCGAACCCACTCAAAAGCAATCAAAATGCTTCCTACTTCCATTATAGTACCCCCTAGAAGCGTAAGCTAATTAAAGCTATTGGGCCCATACCCCAAAAATGAAGG-TTTCTCCCTCCGCTCCTACATGTCCCTCTCATTACCCCTGATCCTAACAACAATAACCCCAGCAACACTCATCTTCCTCCTATCATCCCACCTGGCACTAATATGAATCGCGCTAGAACTCAACACACTGACAATCCTTTACATAATTGCCAACAAATCCCACCCCCGAGCCATTGAAGCTACCATCAAATACTTCCTCACACAAGCACTAGCATCCACATTAATTATCCTTTCCGGAACTATTAACTACGAAACAACAGGAAGCTGGGAGATCACAGAAATAACCAACCCAACCCCCCTAACCATGCTCACCCTCGCCCTATCAATCAAACTAGGATTAGTCCCCTTTCACTTCTGAGTGCCAGAAGTCCTTCAAGGAATACCCACACTCCCAGCAATCTTCCTACTCACATGACAAAAAGTAGGCCCACTAATCATGTTCTTCCTAATTAGCCCCCTTGTCAACCACAACCTAATCTCCACAATAGCCATCCTATCCTCCACTATTGCAGGATGACTAGCACTCAACCAAACCCAAGTGCGTAAATTAATAGCAATATCCTCCATCGCCCAAATAGCATGAATAATTGTTATTATCAAGTACGCACCCTCCTTAACAGTCCTCTCTTTCTACGTATATTCCATAACCGTCTCCGCCGCATTACTAGCACTAAACAAGCTATCTGTAACCACCATAAAATCACTTACCACCTCCTTCTCAAAAAACCCAATTGCCACTTTACTCCTAATAGCCTCTATCCTCTCACTATCAGGCCTTCCCCCCCTAGCCGGCTTCACACCTAAATGATTAATAATCAACCAACTCATTGCAGAGAAAGCAACCTGAACCGCACTTCTTATACTAGCGTCCTCACTCTTGACCCTGTTCTTCTACCTCCGCATATGATACTACACCATCTCCACCATGCCCCCAAACACCTCCAACATATCCCGCCCTTGACGAAAATCCACCCCCAAAAGCAACCTCACTGCCAACACCCTCGCCACAGCTGCCTCCACCCTCCTACTCTGTACCACACTCATAAAAGCAGCCACCAAAAGAACCCCCT--------AAGAAATTAGGTTCAAAC-TTCAAACCAAGGGCCTTCAAAGCCCTAAATGGGAAAAATTAACCTCCCATTTCTTGACCTAAGGCTTGCAGGACTCTACCCTGCATCTTCAGACTGCAAATCG-AATACTTTCATTAAGCTAAAACCTTAATAAACAGGCGGGCCTTGATCCCACAAATACCTAGTTAACAGCTAGGCACTTAAACCAACAAGTTTCTGCTTACCCCAAGCTCCGGCACTATTTAAAGCACATCTACAGACTTGCAATCCGTCATGAATTTCACTACAAAGCCTGATAAAAGAAGGAATTAAACCATCGTAAGTAGATTTACAGCCTACCGCCTCATAACACTCGGCCACTTTACCTATGTTCATCAACCGCTGATTTTTCTCCACAAACCACAAAGACATCGGCACCCTATACTTCATCTTCGGGGCTTGATCTGGAATAGTAGGCACAGCACTCAGCCTCCTCATCCGAACAGAACTAAGCCAACCAGGACCCCTACTAGGAGACGACCAAATTTACAATGTAATCGTCACCGCCCACGCCTTCGTCATAATCTTCTTTATAGTAATACCCGTCATGATCGGCGGATTTGGAAACTGACTCCTCCCCCTAATAATTGGAGCCCCAGACATAGCATTCCCACGAATAAACAACATAAGCTTCTGACTACTCCCCCCATCCTTCACACTACTGCTCGCCTCTTCCTGTATTGAGGCGGGGGCCGGAACAGGGTGAACCGTCTATCCCCCCCTAGCTGGAAACCTAGCCCACGCCGGACCATCCGTAGACCTTACCATTTTCTCCCTACACCTTGCCGGAGTATCCTCCATCCTAGGCGCAATCAACTTCATCACAACAGCCATTAACATAAAACCCCCAGCCATATCCCAATACCAAACCCCCCTATTTGTCTGATCAGTCTTAATCACGGCCGTACTCCTCCTACTCTCCCTCCCAGTACTAGCTGCTGGAATCACTATACTACTCACAGACCGAAACCTGAACACAACCTTCTTTGACCCAGCAGGGGGAGGAGACCCCATCCTATACCAGCACCTTTTCTGATTCTTCGGCCACCCCGAAGTCTACATCCTTATCCTACCCGGATTCGGAATAGTCTCACACGTTGTCACCTTCTACTCAAACAAAAAAGAACCCTTCGGCTACATGGGAATAGCATGGGCTATAATATCCATCGGATTCCTGGGGTTCATCGTCTGAGCCCACCACATATTCACAGTCGGAATAGACGTCGACACACGAGCATACTTTACCACCGCTACAATAATCATTGCCATCCCCACCGGAGTAAAAGTATTTAGTTGACTAGCGACCATCTACGGCGGCATTATTAACTGACAAGCCCCAATACTGTGAGCACTAGGTTTCATCTTCTTATTCACCGTAGGGGGCCTCACGGGAATTGTCCTAGCCAACTCCTCACTAGATATCGTCCTCCACGACACCTACTACGTAGTCGCCCACTTCCACTATGTATTATCAATAGGAGCAGTTTTCGCTATTATAAGCGGATTCACCCATTGATTCCCCCTATTCACAGGGTTTACCCTCCACCCAACATGAACAAAAATTCAATTCACAATCATATTCTTAGGAGTAAACCTCACCTTCTTCCCACAACACTTCCTAGGACTATCTGGAATACCTCGACGATACTCCGACTACCCAGACGCATACACCATCTGAAATCTAATATCATCAATTGGATCTTTAATTTCCCTAACCGCTGTTATCCTACTAATATTCATTGTATGAGAAGCATTTTCTTCCAAGCGAAAAACAACCACACCTGAAATAACAACAACCAACATCGAGTGACTTAACAACTCCCCACCACCCCACCACACATACGAAGAACCAGTCTTCGTTACAACACACAAACCAGCCGAGTTCCTA--AACTTCAAGGACAGAGGGAATCGAACCCCCACCATTTGGTTTCAAACCAACCGCAACGCCACCATGCTCCATCCTCCCAAGAAAAGTTAGTATATTTTGTATTACCTGTTCTTGTCAAGAACAAAAAATAGGACCTAAACCCTATACTCTTCTATGGCCAACCCCACACATCTGGGCTTCCAAGACGCAATATCCCCCCTCATGGAAGAACTATTATATTTCCACGACCACACCCTGATAATCCTCATCATAATCAGCTCCCTTGTATTTTACACAATCTCTGCCCTGCTCCTCCAAAAACTCTATCACTCAAACACCTCTGATGTCCAAGAAATAGAAATGGTATGAACTATCCTACCAGCCATCGTCTTAATTTCAATCGCCCTCCCCTCTCTACGAACCCTCTACCTCATAGACGAAACCAACAACCCATGCCTAACTATCAAAGCAACCGGACACCAATGATACTGGTCCTACGAATACACTGACTTCTCCACAGTGGAATTTGACTCCTACATAACACCCCCACAAGACCTCCCACCAGGCCACTTCCGCCTTCTAGAAGTTGACCACCGCATAATTACCCCAACAAACTCAACCATCCGGATACTGATCACAGCAGAAGATGTCCTACACTCATGAGCAATCCCATCCATCGGAACAAAAATAGACGCAGTCCCCGGACGCCTAAACCAAGTCATAGTTACACTAACCAACCCTGGCGTATTCTACGGCCAATGCTCTGAAATCTGCGGGGCAAATCATAGCTTTATACCCATCGTAATAGAAACTACCCCATTAAACCACTTCCAACTCTGATTAGAAAACCACACTACCTCATCACTAA-GAAGCTAAATGGTTAGCGCTAGCCTTTTAAGCTAGAATTAGGGGACCAACATTCACCCTCA---------------------------CCCCCTTAGTGGCAATGCCCCAACTAAGCCCAGAACCCTGACTAACAGTCCTTCTAACCGTCTGAACCTTCTTTATCATTATCCTACAGCCTAAAATCGCCACACTAACCGCCACAAACAACCCCACCCCACACAAACCCCAAACCA-CTAAAACATGGCCCTGACCGTGAACACAAACCTATTCGACCAATTCCTAATCCCTAGCCTCCTGGGGGCCTCCCTATTAGCACCCGCCCTACTAATAACCCTCATCCTCACACCAACCCCCAAAAACCTATGACTCCCCCACCCAGCAGCAACAATTAAAATATGACTCATCAGCCAAATTACCAAACAAATCATAGCCCCAATCAATAAATCAGGGCACAAACACTCACTAACCCTTATCTCCCTCCTAGTCTTCCTCCTCCTCACAAACCTACTAGGCCTACTCCCATACACATTCACCCCAACAACACAACTCTCCATAAACATAGCCCTCGCCATCCCCCTATGACTGATAACTGTATTAACAGGCATACGAACCCAACCAACAACCTCCTTGGCCCACCTCCTCCCAGAGGGAACCCCCACCCCGCTAATCCCAATCCTCATTATAATTGAAACAATCAGCCTACTAATTCGACCAATTGCACTAGGCGTACGACTAACAGCCAACCTAACCGCAGGCCACCTACTAATCCAACTAATCTCCATTGCCACACTAAACCTGTGACCCATCATACCACCCCTCAGCCTATTAACACTAACAACCCTAATCCTACTCCTCCTATTAGAATTCGCCGTAGCCATAATCCAAGCATACGTCTTCGTCCTCCTACTCTCCCTATACCTACAAGAAAACACATAATGTCCCACCAAACCCACCCCTTCCATATAGTTCACCCAAGCCCATGACCCCTGGCCGGCGCCATAGCCGCCATATTATTAACAGCCGGCCTAACCTTTTGGTTTCACTACAGTTCTTACCCCCTTCTCCTACTAGGCCTAGCCTCAACCCTACTTGTAATATTCCAATGATGGCGGGACGTTGTACGAGAAAGTACCTTCCTGGGACACCATACACCCCCGGTACAAAAAGGATTACGCTACGGCATAATCCTCTTCATTACATCCGAAATCTTCTTTTTCCTGGGCTTCTTCTGAGCATTTTACCACTCAAGCCTCTCTCCAACCCCAGAGGTAGGGGGACAATGACCCCCTACCGGAATCACCCCCCTCGACCCCTTTGAAGTCCCCCTCCTCAACACAACCGTCCTACTCGCCTCCGGAGTAACAGTGACATGAGCCCACCACAGCCTAATAAACACCCACCGCATACAAGCAATCCACGCTCTCACACTCACCGTACTTCTCGGATTCTACTTCACCGCCCTTCAAGCCATAGAGTACTACGAGGCCCCCTTCACTATCGCAGATAGCACCTACGGATCAACATTCTTTGTTGCAACGGGCTTCCATGGCCTCCACGTCATCATCGGCTCAATCTTCCTCATAATCTGCCTATATCGACAAACAAAATACCACTTCACATCCAATCACCACTTCGGATTCGAAGCCGCCGCCTGATACTGACACTTCGTAGACATAATTTGACTATTCCTCTACATCTCAATCTACTGATGAGGCTCATGCTTTTCTAGTATAGACAATACAAGTGACTTCCAATCACTAAACCCCAGCACT-CCCCCTGGGAAAAAGCAATAGACCTTCTCATTATATTCTCAATAGCCTCCATCACCGCAACAATCCTAATTATCTCAAACCTCATAATGGCCGAAACATCACCCGACCCTGAAAAACTATCCCCCTACGAGTGTGGATTTGACCCCCTAGGATCCGCTCGACTCCCCCTATCAATCCGATTCTTCATAATTGCCATCTTATTCCTACTTTTCGACCTTGAAATCGCCATCTTACTCCCCCTCGCATGATCCATCCATACCCTTCACCCAACAAAAACCATCATATGCACTATCGCAATCTTCCTACTACTATTCATTGGTCTGATATACGAATGACTCCAGGGCGGCCTAGAATGAGCAGAATAGCGCCCCCA-----------CAGGAACTAGTCTAACA-CAAGACCTCTAATTTCGACCTAGAAAATCACGAC--AGCTTCGTGGCTCCAAA-CATCACACCTACAAGCACGTTTTTCTTATTCTCCTTCTCTCTTTGCATCATTGGCCTAATTACCCACCACAGCCACCTCCTTTCAACTCTCCTCTGCCTTGAGGGCATAGCCCTCTCCATCTTCTTGGCCCTCACAATATCCTCACTCCAATCACACCCCTCATCATTCATCCTCCCCCTAACAATCCTAACCCTCTCTGCCTGCGAAGCGGGCACCGGCCTCGCCCTACTAGTCGCCTCTGCCCGAACACACAACACTGCTAACCTTAAAAACCTAAACCTCCTTCAATGTTAAAAATTCTCCTACCCACAGCTATAATCACCCCAATAACAACCTTTACCTCGGACAAAACCATCTGACTATCCCCAACAACCTATACCACCGCTATAATAATCATTCCCCTACTAACCCTAAACCCCACAGATTCCCTAACAAACCCAAACAGTCAAGCCCTGGGCAGCGACCGATATTCAAGCCCCCTAATAATACTATCCTGCTGACTCTTCCCCCTAATACTCATAGCCAGCCAAAACTCAATATCCACAACCCCCACCCCCCAAACCCAAACACTCATCTCCGTTCTCGCAATACTCCAACTCGCCCTACTCATGGCATTCATAGCCCTAGACCTGATACTATTCTATATTATATTTGAAGCCACCTTAATTCCAACCCTGGTAACCATCTCTCGATGGGGCGCCCAACCAAAGCGTCTAAACGCTGGGACTTACTTTCTATTCTACACTATTACTAGCTCAATCCCCCTCATAATTGGCATTCTAACAATCCACAACCTCAGCGGTACCACATCCCTTCCAATCCTACAACTAACCCCAATAACGAACCACCCATCCTGAACAAATACACTATTCTGATTCTCAACACTCCTGGCCTTCCTAGTAAAAATCCCAATCTACGGACTACACCTCTGACTCCCAAAAGCCCACGTCGAGGCTCCAATTGCAGGATCAATAGTGCTAGCTGCAGTACTCCTAAAACTAGGAGGATATGGGATGCTACGAGTAACAAACCTACTCACCGCACAAATTAACACCACCTACCTCCCCCTACTAACCCTGGCGCTTTGAGGGGCACTAACAACAGCCCTCATCTGTCTTCGACAAACAGACCTAAAATCCATAATCGCCTATTCATCAGTCAGCCACATAGCTCTGGTAACAGCCACAGTCCTTATCCGAGACCCAATAACCCCAACAGGATCTATAATCCTAATAGTAGCCCATGGCCTAACCTCCTCTATGCTATTTTGCCTGGCAAACTTCAGCTACGAACGAACCCACACCCGAACACTCATCGCCATACAAGGCACACAACTCACCTCCCCCACCCTCACAGCTTGATGGTTCCTAGCCTGCTCAATAAATATAGCCCTCCCCCCAACAGTCAACCTAACAGGCGAACTAACCCTTATCACATCACTATTTAGTTGATCAGACATTACAGTCCTCCTAACAGGGCTAAGTGCTTTCATAACGGCAGTCTACACCTTACACATATTCTCAGCCACCCAACAAGGAACACTACCCCACAATGCTATCCTACTATACCCCACCAAAACCCGAGAACACCTCCTGATACTCCTCCACCTCCTCCCCTCAGCGGGCCTTTCCACCAACCCAAAACTCACCTCCACCCAAT---------------------------------------------------------------------------AACCCCCG-----------------------------------------------------------------------------------------------------------------------------------------------------------------------------------------------CCATGACGAGGAGGACCCATGCAAGAACTGCTAACTCTTGCCCC-CAGGTCTAA-CCCCTTGGCCCCCTCGC---CGCCCCACGTAGGTATAGTTTAGAT-AAAACATTAGAATGTGGCCCTAAAAACAGGAA-ATAAACCCATCCTTACTTACCCGACTTCATAGGATAACCAGAACATCCCCTGGCCTTAGGAGCCAACAATCTTGGCGCAACTCCAAGTGAAATCACCATGCCCTACACGACACCCCTCCAAGCACTCTTCACCATCCCCTTCCTAGTCCTACTATTGGCCATCCTCCCCCTAGCCCATAAAACCAACAACATATTAATTAAATCTAAGACGGTAATAGTCAAACTCGCTTTCCTCACAAGCCTCCCCCCTCTCTTCCTAGTTGTACTAAACAACAATGCCACCCTATCACACCACTTATGTTTATTCCACCTAGAACCCCTCAACCTCCCAATTGCCCTAAAAATTGACACCTACTCAGCCTTCTTCATCCCAACAGCACTATTCATCACATGATCGATTATAGAATTCTCTAAATCGTACATAAACTCAGACCCAAAAACCACCAGCTTCTTCAACCACCTCCTAGTATTTATCCTAATAATGATAATCCTAGTAAGCGCTAGCAACCTATTTCACCTCTTTATTGGGTGAGAAGGAGTAGGCATTATATCATATCTCCTCATCAATTGATGATCCTTCCGAGCAGGCGCCAACAAAGCAGCACTCCAAGCCATCATCTACAACCGACTATCAGACATCGGAATCCTCGCCGCCCTGACATGAATAACCACCCACAACCTCAGCCTGGATATCACAAACCTCTCCGCCCTCCCAAACTACCCACTAATCCTAACCACAGCCATCATCCTCGCAGCAGCAGGAAAATCGGCCCAAATCGGCCTTCACCCCTGACTCCCAGCAGCAATAGAAGGACCAACACCGGTTTCAGCCCTACTCCACTCAAGCACCATGGTAGTAGCAGGCATCTTCCTACTAATCCGAACTTCTCCCATCATCTACAACAGCCAAACAGCAACCACAGCCTGCCTAATCCTAGGAGCAATCACCTCCCTATTCGCAGCCGCATGTGCCCTCACCCAAAACGACATAAAAAAAATCATCGCATTCTCAACCTCCAGTCAACTCGGACTAATAATAACCACAGTCGGGCTTAAACAACCAGAACTCGCATTCCTACACATCCTAATACACGCTTTTTTCAAAGCAATACTCTTCCTGTGCGCAGGGTCAATCATCCACAACCTCAACAACGAACAAGACATCCAAAAAATAGGAAACCTCAAAAAAACAATACCAATTACCACCTCCTGCCTTATCATCGGAGTACTAGCCCTCACCGGCACACCCTTCCTCTCCGGATTCTATTCCAAAGACGCCATCATTGAATCGCTAAACACCTCACATGCTAATGCCTGAGCCCTCGCCATCACCCTACTTGCCACCTCCTTCACTGCAGTCTACAGCCTCCGCATGGCCTATTTCACCCTACTAAACACCAACCGACTAACAACCACGAACCCAGTAAACGAAACCCCAAAAACCACCAACCCCATCCTCCGTCTAGCCATCGGAAGCGTGATCACCGGACTACTAGCCTCAAACTTCATACTACCAACCCACACCCCCCAATTAACCATACCAACCACAATCAAACTCACAGCCCTAGCCATCACAATGATCGGCATACTCGCCGCAATAGCCCTAATCCTCGCCACCGACAAATTTCCGCCATCCACAAAAGACACCCAACCACCCCCACTAATAAAACTAATATTCTTCAACCCAATCATCCACCACTTATTCTCCTCCACCGTCCTGCACGTTAGCCAAAAACTCTCCACACACCTAACCGACCAACTGTGATATGAAGCCCTTGGACCAAAAACAACAGCTAACCTACAAACCACAATAACCAAAACACTAACCCCCTACCACAAAGCAAAAATAAAAAAATACCTTAAAACTTTCCTCTGAGCCATCACCATCATCCTCCTTCTCTGAAGGGACGAAGCGATCCTCAACAACAACCTCGAACTAACCCTGTAATTACAAACAACGTAACCAACAAAGCCCAACCACAAATCACAACAAAACCCCACCCACTTGAATACATTAAACCAACCCCCAACAACTCATCAGCCACCCCACCCCCAACAACCTCCACATCCACTAACCCACTCACCCCAACGACCCACCAACCTCACAAATGCCCACACACCCAAACCCCTCCAACAAGAAGCCCCACTCAACAAAAAAGCACAAACCCCTTAGAAACCCCCACTGCCCCAAACGGGTCATCAGTAAACCCCACACAAAAAGCAAACACCACCAACAACCCCCCCAAGTAAACCAGCAACACCACCAACGGCATAAAACTCCCACCCTCAACCACCACCAAGCAGCTGCCAAACACGGCCATAAATACCAAACTCAACACAGCAAAATGAATCCCAGAATTCGCCCCCACCATTACCGCACACGCCAGCACCAAACAACCCAAAAACAGTGTAAACTCCATTATTCTTATTTGGACTTCAACCAAAACCTGAGGCCTGAAAAACCCCTGTTGTCCTTCAACTATAAAAAC-----CCCCCCC-----ATGACCCACCAGCTACGAAAATCCCACCCACTCCTCAAACTCTTCAACCACTCCCTCATTGACCTCCCAACACCCTCAAACATTTCCGCCTGATGAAACTTTGGATCACTGCTGGGCCTAGCCCTCCTAATCCAAATCCTAACGGGGGTCTTCCTAATAATACACTTCTCATCAAGCGACACTGCGGCTTTCCCGTCCGTCGCCTACACCTCCCGCGAAGTCTGATTCGGATGACTTATCCGAAGCCTCCACACAAACGGGGCCTCCCTCTTCTTCATATTTATTTTCCTCCACATCGGACGAGGCCTATACTACGCCTCTTACGCCCACGAAAACACATGAAATGTAGGAGTCATAATGCTCTTCTTACTAATAGCCACGGCATTCATGGGCTATGTCCTCCCCTGAGGACAAATATCATTCTGAGGAGCAACCGTAATCACCAACCTGCTGTCTGCTATCCCATACATCGGAGACACCATTGTACCGTGAATCTGGGGGGGACCCTCCGTAGACAATGCAACACTCACACGCTTTACTGCCCTACACTTCCTCCTCCCATTTGTCCTCCTAGCCCTACTCATCACCCACCTGATCTTTCTACATGAGCACGGATCCTTCAACCCCCTCGGATTGACCCCAAACACTGATAAAATCCCGTTCCACCCCTATTATACCCTAAAAGACGCCCTAGGAGCAATACTAGCTGCCTCCTTGTTACTCACTCTTGCCCTCTACCTCCCAACCCTATTAGGCGACCCGGGAAACTTCACCCCAGCAAATCCCATAATCACCCCATCACACATCAAACCTGAATGATACTTCCTATTTGCCTATGCCATCCTACGATCCATTCCCAACAAACTCGGAGGCGTACTAGCCATATTCTCTTCCATCTTTATCCTATTCCTAATACCTGCCCTTCACACAGCCAAACAACAACCAATATCAGTCCGTCCCCTGTCCCAACTTCTATTCTGAGCCCTTATCCTAGACTTCTTTATACTTACATGAATTGGAGGCCAACCGGTAAACCCCCCATACATCTTAATAGGCCAAACTGCCTCCTTATTCTATTTCATCATAATCCTTATCCTCATGCCCACACTAGGCCTCCTAGAAAACAAAATAGTCAAACCTCCATTCATCTTCATAAAATTAAA-CCACAAACCCAACCACCCTATCATTCTTATACGAC-GGGGAATA--AAAACCTCAACCTAGCACTCTCATAGCTAAAA-----CAAAGCACTGGCCTTGTAAGACAGAGATGGAGAACAAACACCCCCCCAAGAGTATGCCCCCCCCC--CAAGAAGACAAACAAAACTTTGCACCCTCGGCCCCCAAAGCCGACGTTCTAATTAAACTACTTCCT----GCCGGAT-ATGTTCTTGTAGCTTAAA---CACCAAAGCATAACATTGAAAATGTTAATATGGGCAACTCAGCCCCGAGCAACACTCCCACCAACCCCACGAACCACACAGCCGCTCACCCTTCCTCA--------------------------AACCCAGTTTCCC----------------------------------------A--C------------CCCCTATGTATATCGTGCATTCATCTATTTGCCCCACACACACACCC-CCCACTTGGATTCGTCCTCATAC-ATTAAAGTTCTTGTTATCCGCGTCATCTTTCGTCCAGCACTCACTGTTACTAGTTTCAAGCCCATACCTGGACACGGCTTCCATGTATTGCTCTTTAAGAGGCCTCTGGTTATCACTCTCACGCACCTATCTTGTGATTGCCTGGACATTCGTTCCCCTTCTTCGAGGCCTCAGCCCACACTGTCTTGGTTACCACTCATTTCAATCCGTGATCGCGGCATCCCCTCCCTTGTAATGCATTTGGTTGGATTTTTATTTTTTGGGGG-AACTCCACACTCCCCACAGGTGACTTCCCTTTAAATACCCGGTCAGTCACTTTAACACTCCTTCCTTGTAAGACTAACCA-CTTCCGCCTCTGCCCTCATGCGCATAGCCTGAG
>MT554034.1 Paleosuchus trigonatus isolate L028 mitochondrion, complete genome
TAGAGACTTAGTCCTGGTCTTTTTATTAACTGTCACCCGACTTATACATGCAAGCATCCCCGGACCCGTGAGAACGCCCT--ACAGTCCCACAGACAAATGGAGCCGGCATCAGGCACATCAAACAATAGCCCACGACGCCTAGC-TAAGCCACACCCCCAAGGGCCACAGCAGTGATTGACCTTAAACCATAAGCGAAAGCTTGATCTAGTTAGGGAGAGACAGAGGCGGTCAACAT-TCGTGCCAGCAACCGCGGTTAAACGAAGACCTCAAGTTAATAAACCAACGGCGTAAATTGTGGCTAGACCCAGTATCTTCACCATTAAGGTAGACATGGCCCAACAGCAGTAACAAGCCCCACAATGCCACAAACACCAACACAAAA-TAACCTTAATCCTACAGATATACCCGACCCCACGAAAGCTAAGAAACAAACTGGGATTAGATACCCCACTATGCTTAGCCCTTAACAAAGGTGTACCCCCACACA-ATTACACCCGCCAGAAGATTACGAGCCCAGCTTAAAACTCAAAGGACTTGACGGTACTTTAAACCCACCTAGAGGAGCCTGTCCTATAATTGAAGATACACGATCCACCTAACCCCTCCTAGC-CTCTCAGTCTGTATACCGCCGTCG-CAAACTCGTCCCACTGAAGGAAACAAAACGAGTACAACAG--CCTCCCAGGCTAATACGTCAGGTCAAGGTGCAACTAACGGAGCGGAAGAGATGTGCTACATTTTCTA--AAATAGAAATACGTAACAGAACGCCCTATGAAAACAGGGCTGTC-AAAGTAGAATCTAGCAGTAAGTCAGGA-AAGAGCACCTAACTGAAGAAGGCCCCAAAGTACGTACACACCGCCCGTCACCCTCTTCAAACCCAACAAATATATACCATAATGCCCTA-TGATAAACACCACATAC--GTGAGACGAGGTAAGTCGTAACAAGGTAAGCGTACCGGAAGGTGCTCTTGGAACATCAAGACGTAGCTTAAAC-CCAAAGCATTCAGCCTACACCTGAAAAATGTCCACAATTGAACCGCCTTGAAGCCTACACCTAGCCCCGCCCCCA-CCCCACACTCAACC-AAGCTAAACCAAAACATTTACAACACCT-AGTATTGGCGAAAGAAAAGACAGCAGGCGCAACAGAGAAAGTACCGCAAGGGAAAGCTGAAATAAC-AATGAAAC--AACAAA--AGCACTACACAGCAAG-GATTAACCCCCCTACCTCTTGCATTATGGTTTAGCAAACCACAAGTGGCAAAAAGAATTCAAGTCACACTA-CCCGAAACCGAGTGAGCTACTAACCAGCAGCTAAACCTGAGCAAACCCCCCTCTGTGGCAAAAGAGCGGGAAGACTGTTTAGTAGAGGTGAAAAGCCTACCGAACCCGGTGATAGCTGGCTGCTTGGAAAACGAATATTAGTTCTATTGAAAGCACTCCTAAC------------CACCACAACAAAGAAGA-AAGGAAAAGCTTTCAAACTGCTTAATAGAGGCACAGCTCTATTAACACAGGACTCAACCTTCACTTAAGGGTAACCTAACATCACTACCACACCGTGGGCCTTAAAGCAGCCACCACAA-AAAAGCGTTAAAGCTTCCCCATTAAAAATCCCAACAACACCACTGAACCCTATACC-CCAACCAAGCCCTCCTATAAGACTAGAAAAGATAATGCTAAAATGAGTAATAAGAAAGCGGACTTTCTCCTGGGCACCAGCCTACATTCTACATGACACCCTATAAATTATTAACAGCCACTTCCCCGCCATCAACCCTCAAACCAGAAGAAGGCCC---CATCTGTTAACCCAACACAGGAGCGCCACAGGAAAGGCTAAATCTTGCAAAAGGAACTCGGCAAACAAAGATTCCGACTGTTTACCAAAAACACAGCCC-CCAGCCCACCCAATATTGGAGGTGATGCCTGCCCAATGACTACTAGTTAAATGGCCGCGGTATCCACAACCGTGCAAAGGTAGCGTAATCACTTGTTCTTTAAATAAGGACCAGTATGAACGGCTAAACGAGAATCTAACTGTCTCCTGCAAGCAACCAATGAAATTGATCTCCCTGTGCAAAAGCAGGAATAATATCACCAGAC-GAGAAGACCCTGTGAAACTTAAACCAGCTAAGTCACACCAACAACACCAACCACAACAACCCACGCCCAC-CACTACTTGACTCAGCGCTTTTGGTTGGGGCGACCTTAAAACAAAGAAAAACTTTTGAGACAACCCATAGCAAAGTTAGACTATTAACCAAGAACTACACCTCAAAGTGCTTAAATGTAATTAGATCCGACAATGTCGATCCACGAACCAAGCTACTCCAGGGATAACAGCGCAATCCCCCTCAAGAGCCCCTATCGACAGGGGGGTTTACGACCTCGATGTTGGATCAGGACATCCCACTGGTGTAACCGCTATTAAGGGTTCGTTTGTTCAACGATTAAAGTCCTACGTGATCTGAGTTCAGACCGGAGCAATCCAGGTCGGTTTCTATCTATGACTATGTCTCTTCCCAGTACGAAAGGACCGGAAAAACAAGGCCCATACCACCCAAGCACGCCTTACCTGTAACTCAATGAAAACCACTAAATCAG-CAACCAGGATTAAACTA---CCACTCAAAATAAGAGCACGCTGAGTTAGCAGAGCCCGGCCAAATGCAAAAGGCCTAAGCCCTTTACTCAGAGATTCAAATCCTCTACCCAGCAATTGACTCCATCACCATCCTCCCCCCAATCTTATTTATAGCCTCCGTCCTGATTGCAGTGGCCTTTTTAACAGCCCTAGAACGAAAAATTATTGGCTACATTCAACTACGAAAAGGACCAAACACTGTCGGCCCCATCGGCCTGCTTCAACCCCTCGCAGACGGATTTAAACTCATCATCAAAGAACTAACCCTCCCCCTACTTGCCACACCAACCCTGTTCATTCTCGCCCCAGCAGCAGCTCTAATGCTAGCCCTCACCATATGATCCCCCCTCCCAATACCATTCCCCCTCACAGACCTCAACCTAGGCCTGCTTTTTCTACTGGCCATATCAAGCCTTATGGTCTACTCACTCCTCTGATCCGGGTGGGCCTCAAACTCAAAATACGCCCTAATGGGGGCCCTACGAGCAGTAGCCCAAACAATCTCCTACGAAGTCACACTAGCCATTATTGTACTGTCCATTGTCTTACTTTGCGGAGGATTCTCACTACAGGCCCTCACCACCACACAAGAACCCCTATACCTCGCACTACCCGCATGACCATTAATAATAACATGATATATCTCCACACTAGCAGAAACAAACCGCGCCCCATTCGACTTAACAGAGGGTGAATCAGAACTCGTATCCGGATTTAATGTTGAATACGGCGCAAGCCCTTTCGCACTATTCTTCCTAGCCGAATACGCCAACATCATGCTAATAAACACCCTAACTGTCATCCTCTTCCTCAGCCCCTCACCCCCAACTCACCTTCCAACACTATTCGCCCTCATCTTAATAACCAAAACCCTTTTACTAACTATAACCTTTTTATGAGTCCGAGCATCCTACCCGCGATTTCGCTACGACCAGCTTATACACCTCCTATGAAAAAGCTTCCTTCCCTTAACACTAGCCCTCTGCCTATGACACACATCACTACCAGTCTCAATATTTGGCCTTCCCCCAACAACCTAGGATCCGTGCCTGAACCACAAAGGGCTACTTTGATAGAGTAAATAATAGGGGTTAAAGCCCCCTCGCATCCTAGGGGGATGGGACTCGAACCCACTCAAAAGCAATCAAAATGCTTCCTACTTCCATTATAGTACCCCCTAGAAGCGTAAGCTAATTAAAGCTATTGGGCCCATACCCCAAAAATGAAGG-TTTCTCCCTCCGCTCCTACATGTCCCTCTCATTACCCCTGATCCTAACAACAATAACCCCAGCAACACTCATCTTCCTCCTATCATCCCACCTGGCACTAATATGAATCGCGCTAGAACTCAACACACTGACAATCCTTTACATAATTGCCAACAAATCCCACCCCCGAGCCATTGAAGCTACCATCAAATACTTCCTCACACAAGCACTAGCATCCACATTAATTATCCTTTCCGGAACTATTAACTACGAAACAACAGGAAGCTGGGAGATCACAGAAATAACCAACCCAACCCCCCTAACCATGCTCACCCTCGCCCTATCAATCAAACTAGGATTAGTCCCCTTTCACTTCTGAGTGCCAGAAGTCCTTCAAGGAATACCCACACTCCCAGCAATCTTCCTACTCACATGACAAAAAGTAGGCCCACTAATCATGTTCTTCCTAATTAGCCCCCTTGTCAACCACAACCTAATCTCCACAATAGCCATCCTATCCTCCACTATTGCAGGATGACTAGCACTCAACCAAACCCAAGTGCGTAAATTAATAGCAATATCCTCCATCGCCCAAATAGCATGAATAATTGTTATTATCAAGTACGCACCCTCCTTAACAGTCCTCTCTTTCTACGTATATTCCATAACCGTCTCCGCCGCATTACTAGCACTAAACAAGCTATCTGTAACCACCATAAAATCACTTACCACCTCCTTCTCAAAAAACCCAATTGCCACTTTACTCCTAATAGCCTCTATCCTCTCACTATCAGGCCTTCCCCCCCTAGCCGGCTTCACACCTAAATGATTAATAATCAACCAACTCATTGCAGAAAAAGCAACCTGAACCGCACTTCTTATACTAGCGTCCTCACTCTTGACCCTGTTCTTCTACCTCCGCATATGATACTACACCATCTCCACCATGCCCCCAAACACCTCCAACATATCCCGCCCTTGACGAAAATCCACCCCCAAAAGCAACCTCACTGCCAACACCCTCGCCACAGCTGCCTCCACCCTCCTACTCTGTACCACACTCATAAAAGCAGCCACCAAAAGAACCCCCT--------AAGAAATTAGGTTCAAAC-TTCAAACCAAGGGCCTTCAAAGCCCTAAATGGGAAAAATTAACCTCCCATTTCTTGACCTAAGGCTTGCAGGACTCTACCCTGCATCTTCAGACTGCAAATCG-AATACTTTCATTAAGCTAAAACCTTAATAAACAGGCGGGCCTTGATCCCACAAATACCTAGTTAACAGCTAGGCACTTAAACCAACAAGTTTCTGCTTACCCCAAGCTCCGGCACTATTTAAAGCACATCTACAGACTTGCAATCCGTCATGAATTTCACTACAAAGCCTGATAAAAGAAGGAATTAAACCATCGTAAGTAGATTTACAGCCTACCGCCTCATAACACTCGGCCACTTTACCTATGTTCATCAACCGCTGATTTTTCTCCACAAACCACAAAGACATCGGCACCCTATACTTCATCTTCGGGGCTTGATCTGGAATAGTAGGCACAGCACTCAGCCTCCTCATCCGAACAGAACTAAGCCAACCAGGACCCCTACTAGGAGACGACCAAATTTACAATGTAATCGTCACCGCCCACGCCTTCGTCATAATCTTCTTTATAGTAATACCCGTCATGATCGGCGGATTTGGAAACTGACTCCTCCCCCTAATAATTGGAGCCCCAGACATAGCATTCCCACGAATAAACAACATAAGCTTCTGACTACTCCCCCCATCCTTCACACTACTGCTCGCCTCTTCCTGTATTGAGGCGGGGGCCGGAACAGGGTGAACCGTCTATCCCCCCCTAGCTGGAAACCTAGCCCACGCCGGACCATCCGTAGACCTTACCATTTTCTCCCTACACCTTGCCGGAGTATCCTCCATCCTAGGCGCAATCAACTTCATCACAACAGCCATTAACATAAAACCCCCAGCCATATCCCAATACCAAACCCCCCTATTTGTCTGATCAGTCTTAATCACGGCCGTACTCCTCCTACTCTCCCTCCCAGTACTAGCTGCTGGAATCACTATACTACTCACAGACCGAAACCTGAACACAACCTTCTTTGACCCAGCAGGGGGAGGAGACCCCATCCTATACCAGCACCTTTTCTGATTCTTCGGCCACCCCGAAGTCTACATCCTTATCCTACCCGGATTCGGAATAGTCTCACACGTTGTCACCTTCTACTCAAACAAAAAAGAACCCTTCGGCTACATGGGAATAGCATGGGCTATAATATCCATCGGATTCCTGGGGTTCATCGTCTGAGCCCACCACATATTCACAGTCGGAATAGACGTCGACACACGAGCATACTTTACCACCGCTACAATAATCATTGCCATCCCCACCGGAGTAAAAGTATTTAGTTGACTAGCGACCATCTACGGCGGCATTATTAACTGACAAGCCCCAATACTGTGAGCACTAGGTTTCATCTTCTTATTCACCGTAGGGGGCCTCACGGGAATTGTCCTAGCCAACTCCTCACTAGATATCGTCCTCCACGACACCTACTACGTAGTCGCCCACTTCCACTATGTATTATCAATAGGAGCAGTTTTCGCTATTATAAGCGGATTCACCCATTGATTCCCCCTATTCACAGGGTTTACCCTCCACCCAACATGAACAAAAATTCAATTCACAATCATATTCTTAGGAGTAAACCTCACCTTCTTCCCACAACACTTCCTAGGACTATCTGGAATACCTCGACGATACTCCGACTACCCAGACGCATACACCATCTGAAATCTAATATCATCAATTGGATCTTTAATTTCCCTAACCGCTGTTATCCTACTAATATTCATTGTATGAGAAGCATTTTCTTCCAAGCGAAAAACAACCACACCTGAAATAACAACAACCAACATCGAGTGACTTAACAACTCCCCACCACCCCACCACACATACGAAGAACCAGTCTTCGTTACAACACACAAACCAGCCGAGTTCCTA--AACTTCAAGGACAGAGGGAATCGAACCCCCACCATTTGGTTTCAAACCAACCGCAACGCCACCATGCTCCATCCTCCCAAGAAAAGTTAGTATATTTTGTATTACCTGTTCTTGTCAAGAACAAAAAATAGGACCTAAACCCTATACTCTTCTATGGCCAACCCCACACATCTGGGCTTCCAAGACGCAATATCCCCCCTCATGGAAGAACTATTATATTTCCACGACCACACCCTGATAATCCTCATCATAATCAGCTCCCTTGTATTTTACACAATCTCTGCCCTGCTCCTCCAAAAACTCTATCACTCAAACACCTCTGATGTCCAAGAAATAGAAATGGTATGAACTATCCTACCAGCCATCGTCTTAATTTCAATCGCCCTCCCCTCTCTACGAACCCTCTACCTCATAGACGAAACCAACAACCCATGCCTAACTATCAAAGCAACCGGACACCAATGATACTGGTCCTACGAATACACTGACTTCTCCACAGTGGAATTTGACTCCTACATAACACCCCCACAAGACCTCCCACCAGGCCACTTCCGCCTTCTAGAAGTTGACCACCGCATAATTACCCCAACAAACTCAACCATCCGGATACTGATCACAGCAGAAGATGTCCTACACTCATGAGCAATCCCATCCATCGGAACAAAAATAGACGCAGTCCCCGGACGCCTAAACCAAGTCATAGTTACACTAACCAACCCTGGCGTATTCTACGGCCAATGCTCTGAAATCTGCGGGGCAAATCATAGCTTTATACCCATCGTAATAGAAACTACCCCATTAAACCACTTCCAACTCTGATTAGAAAACCACACTACCTCATCACTAA-GAAGCTAAATGGTTAGCGCTAGCCTTTTAAGCTAGAATTAGGGGACCAACATTCACCCTCA---------------------------CCCCCTTAGTGGCAATGCCCCAACTAAGCCCAGAACCCTGACTAACAGTCCTTCTAACCGTCTGAACCTTCTTTATCATTATCCTACAGCCTAAAATCGCCACACTAACCGCCACAAACAACCCCACCCCACACAAACCCCAAACCA-CTAAAACATGGCCCTGACCGTGAACACAAACCTATTCGACCAATTCCTAATCCCTAGCCTCCTGGGGGCCTCCCTATTAGCACCCGCCCTACTAATAACCCTCATCCTCACACCAACCCCCAAAAACCTATGACTCCCCCACCCAGCAGCAACAATTAAAATATGACTCATCAGCCAAATTACCAAACAAATCATAGCCCCAATCAATAAATCAGGGCACAAACACTCACTAACCCTTATCTCCCTCCTAGTCTTCCTCCTCCTCACAAACCTACTAGGCCTACTCCCATACACATTCACCCCAACAACACAACTCTCCATAAACATAGCCCTCGCCATCCCCCTATGACTGATAACTGTATTAACAGGCATACGAACCCAACCAACAACCTCCTTGGCCCACCTCCTCCCAGAGGGAACCCCCACCCCGCTAATCCCAATCCTCATTATAATTGAAACAATCAGCCTACTAATTCGACCAATTGCACTAGGCGTACGACTAACAGCCAACCTAACCGCAGGCCACCTACTAATCCAACTAATCTCCATTGCCACACTAAACCTGTGACCCATCATACCACCCCTCAGCCTATTAACACTAACAACCCTAATCCTACTCCTCCTATTAGAATTCGCCGTAGCCATAATCCAAGCATACGTCTTCGTCCTCCTACTCTCCCTATACCTACAAGAAAACACATAATGTCCCACCAAACCCACCCCTTCCATATAGTTCACCCAAGCCCATGACCCCTGGCCGGCGCCATAGCCGCCATATTATTAACAGCCGGCCTAACCTTTTGGTTTCACTACAGTTCTTACCCCCTTCTCCTACTAGGCCTAGCCTCAACCCTACTTGTAATATTCCAATGATGGCGGGACGTTGTACGAGAAAGTACCTTCCTGGGACACCATACACCCCCGGTACAAAAAGGATTACGCTACGGCATAATCCTCTTCATTACATCCGAAATCTTCTTTTTCCTGGGCTTCTTCTGAGCATTTTACCACTCAAGCCTCTCTCCAACCCCAGAGGTAGGGGGACAATGACCCCCTACCGGAATCACCCCCCTCGACCCCTTTGAAGTCCCCCTCCTCAACACAACCGTCCTACTCGCCTCCGGAGTAACAGTGACATGAGCCCACCACAGCCTAATAAACACCCACCGCATACAAGCAATCCACGCTCTCACACTCACCGTACTTCTCGGATTCTACTTCACCGCCCTTCAAGCCATAGAGTACTACGAGGCCCCCTTCACTATCGCAGATAGCACCTACGGATCAACATTCTTTGTTGCAACGGGCTTCCATGGCCTCCACGTCATCATCGGCTCAATCTTCCTCATAATCTGCCTATATCGACAAACAAAATACCACTTCACATCCAATCACCACTTCGGATTCGAAGCCGCCGCCTGATACTGACACTTCGTAGACATAATTTGACTATTCCTCTACATCTCAATCTACTGATGAGGCTCATGCTTTTCTAGTATAGACAATACAAGTGACTTCCAATCACTAAACCCCAGCACT-CCCCCTGGGAAAAAGCAATAGACCTTCTCATTATATTCTCAATAGCCTCCATCACCGCAACAATCCTAATTATCTCAAACCTCATAATGGCCGAAACATCACCCGACCCTGAAAAACTATCCCCCTACGAGTGTGGATTTGACCCCCTAGGATCCGCTCGACTCCCCCTATCAATCCGATTCTTCATAATTGCCATCTTATTCCTACTTTTCGACCTTGAAATCGCCATCTTACTCCCCCTCGCATGATCCATCCATACCCTTCACCCAACAAAAACCATCATATGCACTATCGCAATCTTCCTACTACTATTCATTGGTCTGATATACGAATGACTCCAGGGCGGCCTAGAATGAGCAGAATAGCGCCCCCA-----------CAGGAACTAGTCTAACA-CAAGACCTCTAATTTCGACCTAGAAAATCACGAC--AGCTTCGTGGCTCCAAA-CATCACACCTACAAGCACGTTTTTCTTATTCTCCTTCTCTCTTTGCATCATTGGCCTAATTACCCACCACAGCCACCTCCTTTCAACTCTCCTCTGCCTTGAGGGCATAGCCCTCTCCATCTTCTTGGCCCTCACAATATCCTCACTCCAATCACACCCCTCATCATTCATCCTCCCCCTAACAATCCTAACCCTCTCTGCCTGCGAAGCGGGCACCGGCCTCGCCCTACTAGTCGCCTCTGCCCGAACACACAACACTGCTAACCTTAAAAACCTAAACCTCCTTCAATGTTAAAAATTCTCCTACCCACAGCTATAATCACCCCAATAACAACCTTTACCTCGGACAAAACCATCTGACTATCCCCAACAACCTATACCACCGCTATAATAATCATTCCCCTACTAACCCTAAACCCCACAGATTCCCTAACAAACCCAAACAGTCAAGCCCTGGGCAGCGACCGATATTCAAGCCCCCTAATAATACTATCCTGCTGACTCTTCCCCCTAATACTCATAGCCAGCCAAAACTCAATATCCACAACCCCCACCCCCCAAACCCAAACACTCATCTCCGTTCTCGCAATACTCCAACTCGCCCTACTCATGGCATTCATAGCCCTAGACCTGATACTATTCTATATTATATTTGAAGCCACCTTAATTCCAACCCTGGTAACCATCTCTCGATGGGGCGCCCAACCAAAGCGTCTAAACGCTGGGACTTACTTTCTATTCTACACTATTACTAGCTCAATCCCCCTCATAATTGGCATTCTAACAATCCACAACCTCAGCGGTACCACATCCCTTCCAATCCTACAACTAACCCCAATAACGAACCACCCATCCTGAACAAATACACTATTCTGATTCTCAACACTCCTGGCCTTCCTAGTAAAAATCCCAATCTACGGACTACACCTCTGACTCCCAAAAGCCCACGTCGAGGCTCCAATTGCAGGATCAATAGTGCTAGCTGCAGTACTCCTAAAACTAGGAGGATATGGGATGCTACGAGTAACAAACCTACTCACCGCACAAATTAACACCACCTACCTCCCCCTACTAACCCTGGCGCTTTGAGGGGCACTAACAACAGCCCTCATCTGTCTTCGACAAACAGACCTAAAATCCATAATCGCCTATTCATCAGTCAGCCACATAGCTCTGGTAACAGCCACAGTCCTTATCCGAGACCCAATAACCCCAACAGGATCTATAATCCTAATAGTAGCCCATGGCCTAACCTCCTCTATGCTATTTTGCCTGGCAAACTTCAGCTACGAACGAACCCACACCCGAACACTCATCGCCATACAAGGCACACAACTCACCTCCCCCACCCTCACAGCTTGATGGTTCCTAGCCTGCTCAATAAATATAGCCCTCCCCCCAACAGTCAACCTAACAGGCGAACTAACCCTTATCACATCACTATTTAGTTGATCAGACATTACAGTCCTCCTAACAGGGCTAAGTGCTTTCATAACGGCAGTCTACACCTTACACATATTCTCAGCCACCCAACAAGGAACACTACCCCACAATGCTATCCTACTATACCCCACCAAAACCCGAGAACACCTCCTGATACTCCTCCACCTCCTCCCCTCAGCGGGCCTTTCCACCAACCCAAAACTCACCTCCACCCAAT---------------------------------------------------------------------------AACCCCCG-----------------------------------------------------------------------------------------------------------------------------------------------------------------------------------------------CCATGACGAGGAGGACCCATGCAAGAACTGCTAACTCTTGCCCCACAGGTCTAA-CCCCTTGGCCCCCTCGC---CGCCCCACGTAGGTATAGTTTAGAT-AAAACATTAGAATGTGGCCCTAAAAACAGGAA-ATAAACCCATCCTTACTTACCTGACTTCATAGGATAACCAGAACATCCCCTGGCCTTAGGAGCCAACAATCTTGGCGCAACTCCAAGTGAAATCACCATGCCCTACACGACACCCCTCCAAGCACTCTTCACCATCCCCTTCCTAGTCCTACTATTGGCCATCCTCCCCCTAGCCCATAAAACCAACAACATATTAATTAAATCTAAGACGGTAATAGTCAAACTCGCTTTCCTCACAAGCCTCCCCCCTCTCTTCCTAGTTGTACTAAACAACAATGCCACCCTATCACACCACTTATGTTTATTCCACCTAGAACCCCTCAACCTCCCAATTGCCCTAAAAATTGACACCTACTCAGCCTTCTTCATCCCAACAGCACTATTCATCACATGATCGATTATAGAATTCTCTAAATCGTACATAAACTCAGACCCAAAAACCACCAGCTTCTTCAACCACCTCCTAGTATTTATCCTAATAATGATAATCCTAGTAAGCGCTAGCAACCTATTTCACCTCTTTATTGGGTGAGAAGGAGTAGGCATTATATCATATCTCCTCATCAATTGATGATCCTTCCGAGCAGGCGCCAACAAAGCAGCACTCCAAGCCATCATCTACAACCGACTATCAGACATCGGAATCCTCGCCGCCCTGACATGAATAACCACCCACAACCTCAGCCTGGATATCACAAACCTCTCCGCCCTCCCAAACTACCCACTAATCCTAACCACAGCCATCATCCTCGCAGCAGCAGGAAAATCGGCCCAAATCGGCCTTCACCCCTGACTCCCAGCAGCAATAGAAGGACCAACACCGGTTTCAGCCCTACTCCACTCAAGCACCATGGTAGTAGCAGGCATCTTCCTACTAATCCGAACTTCTCCCATCATCTACAACAGCCAAACAGCAACCACAGCCTGCCTAATCCTAGGAGCAATCACCTCCCTATTCGCAGCCGCATGTGCCCTCACCCAAAACGACATAAAAAAAATCATCGCATTCTCAACCTCCAGTCAACTCGGACTAATAATAACCACAGTCGGGCTTAAACAACCAGAACTCGCATTCCTACACATCCTAATACACGCTTTTTTCAAAGCAATACTCTTCCTGTGCGCAGGGTCAATCATCCACAACCTCAACAACGAACAAGACATCCAAAAAATAGGAAACCTCAAAAAAACAATACCAATTACCACCTCCTGCCTTATCATCGGAGTACTAGCCCTCACCGGCACACCCTTCCTCTCCGGATTCTATTCCAAAGACGCCATCATTGAATCGCTAAACACCTCACATGCTAATGCCTGAGCCCTCGCCATCACCCTACTTGCCACCTCCTTCACTGCAGTCTACAGCCTCCGCATGGCCTATTTCACCCTACTAAACACCAACCGACTAACAACCACGAACCCAGTAAACGAAACCCCAAAAACCACCAACCCCATCCTCCGTCTAGCCATCGGAAGCGTGATCACCGGACTACTAGCCTCAAACTTCATACTACCAACCCACACCCCCCAATTAACCATACCAACCACAATCAAACTCACAGCCCTAGCCATCACAATGATCGGCATACTCGCCGCAATAGCCCTAATCCTCGCCACCGACAAATTTCCGCCATCCACAAAAGACACCCAACCACCCCCACTAATAAAACTAATATTCTTCAACCCAATCATCCACCACTTATTCTCCTCCACCGTCCTGCACGTTAGCCAAAAACTCTCCACACACCTAACCGACCAACTGTGATATGAAGCCCTTGGACCAAAAACAACAGCTAACCTACAAACCACAATAACCAAAACACTAACCCCCTACCACAAAGCAAAAATAAAAAAATACCTTAAAACTTTCCTCTGAGCCATCACCATCATCCTCCTTCTCTGAAGGGACGAAGCGATCCTCAACAACAACCTCGAACTAACCCTGTAATTACAAACAACGTAACCAACAAAGCCCAACCACAAATCACAACAAAACCCCACCCACTTGAATACATTAAACCAACCCCCAACAACTCATCAGCCACCCCACCCCCAACAACCTCCACATCCACTAACCCACTCACCCCAACGACCCACCAACCTCACAAATGCCCACACACCCAAACCCCTCCAACAAGAAGCCCCACTCAACAAAAAAGCACAAACCCCTTAGAAACCCCCACTGCCCCAAACGGGTCATCAGTAAACCCCACACAAAAAGCAAACACCACCAACAACCCCCCCAAGTAAACCAGCAACACCACCAACGGCATAAAACTCCCACCCTCAACCACCACCAAGCAGCTGCCAAACACGGCCATAAATACCAAACTCAACACAGCAAAATGAATCCCAGAATTCGCCCCCACCATTACCGCACACGCCAGCACCAAACAACCCAAAAACAGTGTAAACTCCATTATTCTTATTTGGACTTCAACCAAAACCTGAGGCCTGAAAAACCCCTGTTGTCCTTCAACTATAAAAAC-----CCCCCCC-----ATGACCCACCAGCTACGAAAATCCCACCCACTCCTCAAACTCTTCAACCACTCCCTCATTGACCTCCCAACACCCTCAAACATTTCCGCCTGATGAAACTTTGGATCACTGCTGGGCCTAGCCCTCCTAATCCAAATCCTAACGGGGGTCTTCCTAATAATACACTTCTCATCAAGCGACACTGCGGCTTTCCCGTCCGTCGCCTACACCTCCCGCGAAGTCTGATTCGGATGACTTATCCGAAGCCTCCACACAAACGGGGCCTCCCTCTTCTTCATATTTATTTTCCTCCACATCGGACGAGGCCTATACTACGCCTCTTACGCCCACGAAAACACATGAAATGTAGGAGTCATAATGCTCTTCTTACTAATAGCCACGGCATTCATGGGCTATGTCCTCCCCTGAGGACAAATATCATTCTGAGGAGCAACCGTAATCACCAACCTGCTGTCTGCTATCCCATACATCGGAGACACCATTGTACCGTGAATCTGGGGGGGACCCTCCGTAGACAATGCAACACTCACACGCTTCACCACCCTTCACTTCCTCCTCCCATTCGCCCTCCTGGCCCTGCTCATCACCCACCTGATCTTTTTACACGAACGAGGGTCTTTCAACCCCCTCGGACTAGACCTAAACGCCGACAAAATCCCATTCCACCCCTATTACACACTAAAAGACGCCCTAGGAGCAACTCTAGCCGCCTCCCTACTACTCACCCTCGCCTTATACCTTCCGACCCTACTAAGCGACCCGGAAAACTTCACCCCAGCAAACCCCATAACCACCCCATCACACATCAAGCCCGAATGATACTTCCTATTCGCCTATGCCATCCTACGATCCATCCCAAACAAACTTGGAGGCGTACTAGCCATATTCTTCTCCATCTTTATTTTATTCCTAGTACCCGCCATTCACACAACCAAACAACAACCAATATCCGTCCGCCCCCCATCCCAACTCCTATTTTGAGCCCTCATCTTAGACTTCTTCGTACTCACATGAATCGGGGGCCAACCAGTAAACCCCCCATACACCCTAATGGGCCAAATCGCCTCCTTACTTTTCTTCACCGTCATCCTCATCCTCATACCCACACTAGGATCCTTAGAAAACAAAATAGCCAAACCTTAATCAACC--CGCAAAATTAAA------------------------CCCCCATACAAC-AAAAAACAACAGACCATGGGCCAAATACTCTTGTAGTTTAATA---ATAAAGCACTGGCCTTGTAAGACAGAGACGGAGAACAAA--CGCCCCCGAGAGTACACCCTCCCCCTTCAAAAAGACAAACAAAAATTTGCACCCCCGGCCCCCAAAGCCGACGTTCTAATTAAACTACTTCTT----GTAAAT--GTGTTCTTGTAGCTTAAA---CTCCAAAGCATAACACTGAAAATGTTAACATGGGCAACCCGGCCCCAAGCAACA------------------TACACACACCCCCCCCCCCCCCCCCACCCCCATCATACCCCCCCCCCCCCCCACCCCCCCCCCCCCCCCCCCCCCCCCCCCCCACCCCCCCCCCCCCCCCCCCCCCCCCCCCCGCCCCCAACCCCTATGTATATCGCGCATTCATCTATTTGCCCCATACACACATCCACCCCTCTAAGTTAGTCCTCATAC-ACTAAAATTCTCGCCATTCGCGTCATCTTTCGTTCAGCACTTACTGTTACTAGTTTCAAGCCCATACCTGGACACGGCTTCCATGTATTGCCTTTTAAGAGGCCTCTGGTTATCACTCTCACGTACCTATATTGCGATTGCCTGGACATTCGTTCCCCTTCTTCGAGGCCTCAACCCGCACCGTCTTGGTTGCCACTCATTTCAGTCCGTGATCGCGGCATCCCC-CCCTTGTAACACATTTGGTTGGATTTTTATTTTTTTGGGG-GACTCCACACTCCACCCGGGCGACTTCCCTCTAAATACCCGGTCAGTCACTGTAACACTCCTTCCTTGTAAGACTAATCA-CTTTCGCCCATGCTCTCATGGGCATAATCTGAG
>AM493869.1 Paleosuchus trigonatus complete mitochondrial genome
TAAAGACTTAGTCCTGGTCTTTTTATTAGCTATCACCCAACTTATACATGCAAGCATCTGCGAACCCGTGAGAACGCCCTACACAGTCCCACAGACAAATGGAGCCGGCATCAGGCACATCAACTAATAGCCCACGACGCCTAGC-CAAGCCACACCCCCAAGGGCCACAGCAGTAATTAACCTTAAACCATAAGCGAAAGCTTGATTTAGTTAGAATGAAATAGAGGTGGTCAAAAT-TCGTGCCAGCAGCCGCGGTTAAACGGAGGCCTCAAGTTAATAAGCCAACGGCGTAAATTGTGGCTAGGTCTAATATCTCCACCATTAAGGCAGATGTGGCCCCATAGCAGTAACAAGCCCCACAATGCCACAAACATCAACACAAAA-CGACCTTAATCCCTGAGACATACCTGACCCCACGAAAGCTAAGAAACAAACTGGGATTAGATACCCCACTATGCTTAGCCCTTAACAAAGGTGTACCCCCACACA-ATTACACCCGCCAGAAGATTACGAGCCCAGCTTAAAACTCAAAGGACTTGACGGTACTTTAAACCCACCTAGAGGAGCCTGTCCTATAATTGAAGATAGACGATCCACCTAACCCCTCCTAGC-CTCTCAGTCTGTATACCGCCGTCG-CAAAATCTTCCCCCTGAAGGAAACAAAACGAGTACAACAG--CCTCCCAGGCTAATACGTCAGGTCAAGGTGCAACTAACGGAGCGGAAGAGATGTGCTACATTTTCTA--AAATAGAAATACGTAACAGAACGCCCTATGAAAACAGGGCTGTC-AAAGTAGAATCTAGCAGTAAGTCAGGA-AAGAGCACCTAACTGAAGAAGGCCCCAAAGTACGTACACACCGCCCGTCACCCTCTTCAAACCCAACAAATATATACCATAATGCCCTA-TGATAAACACCACATAC--GTGAGACGAGGTAAGTCGTAACAAGGTAAGCGTACCGGAAGGTGCTCTTGGAACATCAAGACGTAGCTTAAAC-CCAAAGCATTCAGCCTACACCTGAAAAATGTCCACAATTGAACCGCCTTGAAGCCTACACCTAGCCCCGCCCCCA-TCCCACACTCAACC-AAGCTAAACCAAAACATTTACAACACCT-AGTATTGGCGAAAGAAAAGACAGCAGGCGCAACAGAGAAAGTACCGCAAGGGAAAGCTGAAATAAC-AGTGAAAC--AACAAA--AGCACTACACAGCAAG-GATTAACCCCCCTACCTCTTGCATTATGGTTTAGCAAACCACAAGTGGCAAAAAGAATTCAAGTCACACTA-CCCGAAACCGAGTGAGCTACTAACCAGCAGCTAAACCTGAGCAAACCCCCCTCTGTGGCAAAAGAGCGGGAAGACTGTTTAGTAGAGGTGAAAAGCCTACCGAACCCGGTGATAGCTGGCTGCTTGGAAAACGAATATTAGTTCTATTGAAAGCACTCCTAAC------------CACCACAACAAAGAAGA-AAGGAAAAGCTTTCAAACTGCTTAATAGAGGCACAGCTCTATTAACACAGGACTCAACCTTCACTTAAGGGTAACCTAACATCACTACCACACCGTGGGCCTTAAAGCAGCCACCACAA-AAAAGCGTTAAAGCTTCCCCATTAAAAATCCCAACAACACTACTGAACCCTATACC-CCAACCAAGCCCTCCTATAAGACTAGAAAAGATAATGCTAAAATGAGTAATAAGAAAGCGGACTTTCTCCTGGGCGCCAGCCTACATTCTACATGACACCCTATAAATTATTAACAGCCACTTCCCCGCCATCAACCCTCAAACCAGAAGAAGGCCC---CATCTGTTAACCCAACACAGGAGCGCCACAGGAAAGGCTAAACCTTGCAAAAGGAACTCGGCAAACAAAGATTCCGACTGTTTACCAAAAACACAGCCC-CCAGCCCACCCAATATTGGAGGTGATGCCTGCCCAATGACTACTAGTTAAATGGCCGCGGTATCCACAACCGTGCAAAGGTAGCGTAATCACTTGTTCTTTAAATAAGGACCAGTATGAACGGCTAAACGAGAATCTAACTGTCTCCTGCAAGCAACCAATGAAATTGATCTCCCTGTGCAAAAGCAGGAATAATATCACCAGAC-GAGAAGACCCTGTGAAACTTAAACCAGCTAAGTCACACCAACAACACCAACCACAACAACCCACGCCCAC-CACTACTTGACTCAGCGCTTTTGGTTGGGGCGACCTTAAAACAAAGAAAAACTTTTGAGACAACCCATAGCAAAGTTAGACTATTAACCAAGAACTACACCTCAAAGTGCTTAAATGTAATTAGATCCGACAATGTCGATCCACGAACCAAGCTACTCCAGGGATAACAGCGCAATCCCCCTCAAGAGCCCCTATCGACAGGGGGGTTTACGACCTCGATGTTGGATCAGGACATCCCACTGGTGTAACCGCTATTAAGGGTTCGTTTGTTCAACGATTAAAGTCCTACGTGATCTGAGTTCAGACCGGAGCAATCCAGGTCGGTTTCTATCTATGACTATGTCTCTTCCCAGTACGAAAGGACCGGAAAAACAAGGCCCATACCACCCAAGCACGCCTTACCTGTAACTCAATGAAAACTACTAAATCAG-CAACCAGGATTAAACTA---CCACTCAAAATAAGAGCACGCTGAGTTAGCAGAGCCCGGCCAAATGCAAAAGGCCTAAGCCCTTTACTCAGAGATTCAAATCCTCTACCCAGCAATTGACTCCATCACCATCCTCCCCCCAATCTTATTTATAACCTCCGTCCTGATTGCAGTGGCCTTTTTAACAGTCCTAGAACGAAAAATTATTGGCTACATTCAACTACGAAAAGGACCAAACACTGTCGGCCCCATCGGCCTGCTTCAACCCCTCGCAGACGGATTTAAACTCATCATCAAAGAACTAACCCTCCCCCTACTTGCCACACCAACCCTGTTCATTCTCGCCCCAGCAGCAGCTCTAATGCTAGCCCTCACCATATGATCCCCCCTCCCAATACCATTCCCCCTCACAGACCTCAACCTAGGCCTGCTTTTTCTACTGGCCATATCAAGCCTTATGGTCTACTCACTCCTCTGATCCGGGTGGGCCTCAAACTCAAAATACGCCCTAATGGGGGCCCTACGAGCAGTAGCCCAAACAATCTCCTACGAAGTCACACTAGCCATTATTGTACTGTCCATTGTCTTACTTTGCGGAGGATTCTCACTACAGGCCCTCACCACCACACAAGAACCCCTATACCTCGCACTACCCGCATGGCCATTAATAATAACATGATATATCTCCACACTAGCAGAAACAAACCGCGCCCCATTCGACTTAACAGAGGGTGAATCAGAGCTCGTATCCGGATTTAATGTTGAATACGGCGCAAGCCCTTTCGCACTATTCTTCCTAGCCGAATACGCCAACATCATGCTAATAAACACCCTAACTGTCATCCTCTTCCTCAGCCCCTCACCCCCAACTCACCTTCCAACACTATTCGCCCTCACCTTAATAACCAAAACCCTTTTACTAACTATAACCTTTTTATGAGTCCGAGCATCCTACCCGCGATTTCGCTACGACCAGCTTATACACCTCCTATGAAAAAGCTTCCTTCCCTTAACACTAGCCCTCTGCCTATGACACACATCACTACCAGTCTCAATATTTGGCCTTCCCCCAACAACCTAGGATCCGTGCCTGAACCACAAAGGGCTACTTTGATAGAGTAAATAATAGGGGTTAAAGCCCCCTCGCATCCTAGGGGGATGGGACTCGAACCCACTCAAAAGCAATCAAAATGCTTCCTACTTCCATTATAGTACCCCCTAGAAGCGTAAGCTAATTAAAGCTATTGGGCCCATACCCCAAAAATGAAGG-TTTCTCCCTCCGCTCCTACATGTCCCTCTCATTACCCCTGATCCTAACAACAATAACCCCAGCAACACTCATCTTCCTCCTATCATCCCACCTGGCACTAATATGAATCGCGCTAGAACTCAACACACTGACAATCCTTTACATAATTGCCAACAAATCCCACCCCCGAGCCATTGAAGCTACCATCAAATACTTCCTCACACAAGCACTAGCATCCACATTAATTATCCTTTCCGGAGCTATTAACTACGAAACAACAGGAAGCTGGGAGATCACAGAAATAACCAACCCAACCCCCCTAACCATGCTCACCCTCGCCCTATCAATCAAATTAGGATTAGTCCCCTTTCACTTCTGAGTGCCAGAAGTCCTTCAAGGAATACCCACACTCCCAGCAATCTTCCTACTCACATGACAAAAAGTAGGCCCACTAATCATGTTCTTCCTAATTAGCCCCCTTGTCAACCACAACCTAATCTCCACAATAGCCATCCTATCCTCCACTATTGCAGGGTGACTAGCACTCAACCAAACCCAAGTGCGTAAATTAATAGCAATATCCTCCATCGCCCAAATAGCATGAATAATTGTTATTATCAAGTACGCACCCTCCTTAACAGTCCTCTCTTTCTACGTATACTCCATAACCGTCTCCGCCGCATTACTAGCACTAAACAAGCTATCTGTAACCACCATAAAATCACTTACCACCTCCTTCTCAAAAAACCCAATTGCCACTTTACTCCTAATAGCCTCTATCCTCTCACTATCAGGCCTTCCCCCCCTAGCCGGCTTCACACCTAAATGATTAATAATCAACCAACTCATTGCAGAAAAAGCAACCTGAACCGCACTTCTTATACTAGCGTCCTCACTCTTGACCCTGTTCTTCTACCTCCGCATATGATACTACACCATCTCCACCATGCCCCCAAACACCTCCAACATATCCCGCCCTTGACGAAAATCCACCCCCAAAAGCAACCTCACTGCCAACACCCTCGCCACAGCTGCCTCCACCCTTCTACTCTGTACCACACTCATAAAAGCAGCCACCAAAAGAACCCCCT--------AAGAAATTAGGTTCAAAC-TTCAAACCAAGGGCCTTCAAAGCCCTAAATGGGAAAAATTAACCTCCCATTTCTTGACCTAAGGCTTGCAGGACTCTACCCTGCATCTTCAGACTGCAAATCG-AATACTTTCATTAAGCTAAAACCTTAATAAACAGGCGGGCCTTGATCCCACAAATACCTAGTTAACAGCTAGGCACTTAAACCAACAAGTTTCTGCTTACCCCAAGCTCCGGCACTATTTAAAGCACATCTACAGACTTGCAATCCATCATGAATTTCACTACAAAGCCTGATAAAAGAAGGAATTAAACCATCGTAAGTAGATTTACAGCCTACCGCCTCATAACACTCGGCCACTTTACCTATGTTCATCAACCGCTGATTTTTCTCCACAAACCACAAAGACATCGGCACCCTATACTTCATCTTCGGGGCTTGATCTGGAATAGTAGGCACAGCACTCAGCCTCCTCATCCGGACAGAACTAAGCCAACCAGGACCCCTACTAGGAGACGACCAAATCTACAATGTAATCGTCACCGCCCACGCCTTCGTCATAATCTTCTTTATAGTAATACCCGTCATGATCGGCGGATTTGGAAACTGACTCCTCCCCCTAATAATTGGAGCCCCAGACATAGCATTCCCACGAATAAACAACATAAGCTTCTGACTACTCCCCCCATCCTTCACACTACTGCTCGCCTCTTCCTGTATTGAGGCGGGGGCCGGAACAGGGTGAACCGTCTATCCCCCCCTAGCTGGAAACCTAGCCCACGCCGGACCATCCGTAGACCTTACCATTTTCTCCCTACACCTTGCCGGAGTATCCTCCATCCTAGGCGCAATCAACTTCATCACAACAGCCATTAACATAAAACCCCCAGCCATATCCCAATACCAAACCCCCCTATTTGTCTGATCAGTCTTAATCACGGCCGTACTCCTCCTACTCTCCCTCCCAGTACTAGCTGCTGGAATCACTATACTACTCACAGACCGAAACCTGAACACAACCTTCTTTGACCCAGCAGGGGGAGGAGACCCCATCCTATACCAGCACCTTTTCTGATTCTTCGGCCACCCCGAAGTCTACATCCTTATCCTACCCGGATTCGGAATAGTCTCACACGTTGTCACCTTCTACTCAAACAAAAAAGAACCCTTCGGCTACATGGGAATAGCATGGGCTATAATATCCATCGGATTCCTGGGGTTCATCGTCTGAGCCCACCACATATTCACAGTCGGAATAGACGTCGACACACGAGCATACTTTACCACCGCTACAATAATCATTGCCATCCCTACCGGAGTAAAAGTATTTAGTTGACTAGCGACCATCTACGGCGGCATTATTAACTGACAAGCCCCAATACTGTGGGCACTAGGTTTCATCTTCTTATTCACCGTAGGGGGCCTCACTGGAATTGTCCTAGCCAACTCCTCACTAGATATCGTCCTCCACGACACCTACTACGTAGTCGCCCACTTCCACTATGTATTATCAATAGGAGCAGTTTTCGCTATTATAAGCGGATTCACCCATTGATTCCCCCTATTCACAGGGTTTACCCTCCACCCAACATGAACAAAAATTCAATTCACAATCATATTCTTAGGAGTAAACCTCACCTTCTTCCCACAACACTTCCTAGGACTATCTGGAATACCTCGACGATACTCCGACTACCCAGACGCATACACCATCTGAAATCTAATATCATCAATTGGATCTTTAATTTCCCTAGCCGCTGTTATCCTACTAATATTCATTGTATGAGAAGCATTTTCTTCCAAGCGAAAAACAACCACACCTGAAATAACAACAACCAACATCGAGTGACTTAACAACTCCCCACCACCCCACCACACATACGAAGAACCAGTCTTCGTTACAACACACAAACCAGCCGAGTTCCTA--AACTTCAAGGACAGAGGGAATCGAACCCCCACCATTTGGTTTCAAACCAACCGCAACGCCACCATGCTCCATCCTCCCAAGAAAAGTTAGTATATTTTGTATTACCTGTTCTTGTCAAGAACAAAAAATAGGACCTAAACCCTATACTCTTCTATGGCCAACCCCACACATCTGGGCTTCCAAGACGCAATATCCCCCCTCATGGAAGAACTATTATATTTCCACGACCACACCCTGATAATCCTCATCATAATCAGCTCCCTTGTATTTTACACAATCTCTGCCCTGCTCCTCCAAAAACTCTATCACTCAAACACCTCTGACGTCCAAGAAATAGAAATGGTATGAACTATCCTACCAGCCATCGTCTTAATTTCAATCGCCCTCCCCTCTCTACGAACCCTCTACCTCATAGACGAAACCAACAACCCATGCCTAACTATCAAAGCAACCGGACACCAATGATACTGGTCCTACGAATACACTGACTTCTCCACAGTGGAGTTTGACTCCTACATAACACCCCCACAAGACCTCCCACCAGGCCACTTCCGCCTTCTAGAAGTTGACCACCGCATAATTACCCCAACAAACTCAACCATCCGGATACTGATCACAGCAGAAGATGTCCTACACTCATGAGCAATCCCATCCATCGGAACAAAAATAGACGCAGTCCCCGGACGCCTAAACCAAGTCATAGTTACACTAACCAACCCTGGCGTATTCTACGGCCAATGCTCTGAAATCTGCGGGGCAAATCATAGCTTTATACCCATCGTAATAGAAACTACCCCATTAAACCACTTCCAACTCTGATTAGAAAACCACACTACCTCATCACTAA-GAAGCTAAATGGTTAGCGCTAGCCTTTTAAGCTAGAATTAGGGGACCAACATTCACCCTCA---------------------------CCCCCTTAGTGGCAATGCCCCAACTAAGCCCAGAACCCTGACTAACAGTCCTTCTAACCGTCTGAACCTTCTTTATCATTATCCTACAGCCTAAAATCGCCACACTAACCGCCACAAACAACCCCACCCCACACAAACCCCAAACCA-CTAAAACATGGCCCTGACCGTGAACACAAACCTATTCGACCAATTCCTAATCCCTAGCCTCCTCGGGGCCTCCCTATTAGCACCCGCCCTACTAATAACCCTCATCCTCACACCAACCCCCAAAAACCTATGACTCCCCCACCCAGCAGCAACAATTAAAATATGACTCATCAGCCAAATTACCAAACAAATCATAGCCCCAATCAATAAATCAGGGCACAAACACTCACTAACCCTTATCTCCCTCCTAGTCTTCCTCCTCCTCACAAACCTACTAGGCCTACTCCCATACACATTCACCCCAACAACACAACTCTCCATAAACATAGCCCTCGCCATCCCCCTATGACTGATAACTGTATTAACAGGCATACGAACCCAACCAACAACCTCCTTGGCCCACCTCCTCCCAGAGGGAACCCCCACCCCGCTAATCCCAATCCTCATTATAATTGAAACAATCAGCCTACTAATTCGACCAATTGCACTAGGCGTACGACTAACAGCCAACCTAACCGCAGGCCACCTACTAATCCAACTAATCTCCATTGCCACACTAAACCTGTGACCCATCATACCACCCCTCAGCCTATTAACACTAACAACCCTAATCCTACTCCTCCTATTAGAATTCGCCGTAGCCATAATCCAAGCATACGTCTTCGTCCTCCTACTCTCCCTATACCTACAAGAAAACACATAATGTCCCACCAAACCCACCCCTTCCATATAGTTCACCCAAGCCCATGACCCCTGGCCGGCGCCATAGCCGCCATATTATTAACAGCCGGCCTAACCTTTTGGTTTCACTACAGTTCTTACCCCCTTCTCCTACTAGGCCTAGCCTCAACCCTACTTGTAATATTCCAATGATGGCGGGACGTTGTACGAGAAAGTACCTTCCTGGGACACCATACACCCCCGGTACAAAAAGGATTACGCTACGGCATAATCCTCTTCATTACATCCGAAATCTTCTTTTTCCTGGGCTTCTTCTGAGCATTTTACCACTCAAGCCTCTCTCCAACCCCAGAGCTAGGGGGACAATGACCCCCTACCGGAATCACCCCCCTCGACCCTTTTGAAGTCCCCCTCCTCAACACAACCGTCCTACTCGCCTCCGGAGTAACAGTGACATGAGCCCACCACAGCCTAATAAACACCCACCGCATACAAGCAATCCACGCTCTCACACTCACCGTACTTCTCGGATTCTACTTCACCGCCCTTCAAGCCATAGAGTACTACGAGGCCCCCTTCACTATCGCAGATAGCACCTACGGATCAACATTCTTTGTTGCAACGGGCTTCCATGGCCTCCACGTCATCATCGGCTCAATCTTCCTCATAATCTGCCTATATCGACAAACAAAATACCACTTCACATCCAATCACCACTTCGGATTCGAAGCCGCCGCCTGATACTGACACTTCGTAGACATAATTTGACTATTCCTCTACATCTCAATCTACTGATGAGGCTCATGCTTTTCTAGTATAGACAATACAAGTGACTTCCAATCACTAAACCCCAGCACT-CCCCCTGGGAAAAAGCAATAGACCTTCTCATTATATTCTCAATAGCCTCCATCACCGCAACAATCCTAATTATCTCAAACCTCATAATGGCCGAAACATCACCCGACCCTGAAAAACTATCCCCCTACGAGTGTGGATTTGACCCCCTAGGATCCGCTCGACTCCCCCTATCAATCCGATTCTTCATAATTGCCATCTTATTCCTACTTTTCGACCTTGAAATCGCCATCTTACTCCCCCTCGCATGATCCATCCACACCCTTCACCCAACAAAAACCATCATATGCACTATCGCAATCTTCCTACTACTATTCATTGGTCTGATATACGAATGACTCCAGGGCGGCCTAGAATGAGCAGAATAGCGCCCCCA-----------CAGGAACTAGTCTAACA-CAAGACCTCTAATTTCGACCTAGAAAATCACGAC--AGCTTCGTGGCTCCAAA-CATCACACCTACAAGCACGTTTTTCTTATTCTCCTTCTCTCTTTGCATCATTGGCCTAATTACCCACCACAGCCACCTCCTTTCAACTCTCCTCTGCCTTGAGGGCATAGCCCTCTCCATCTTCTTGGCCCTCACAATATCCTCACTCCAATCACACCCCTCATCATTCATCCTCCCCCTAACAATCCTAACCCTCTCTGCCTGCGAAGCGGGCACCGGCCTCGCCCTACTAGTCGCCTCTGCCCGAACACACAACACTGCTAACCTTAAAAGCCTAAACCTCCTTCAATGTTAAAAATTCTCCTACCCACAGCTATAATCACCCCAATAACAACCTTTACCTCGGACAAAACCATCTGACTATCCCCAACAACCTATACCACCGCTATAATAATCATTCCCCTACTAACCCTAAACCCCACAGATTCCCTAACAAACCCAAACAGTCAAGCCCTGGGCAGCGACCGATATTCAAGCCCCCTAATAATACTATCCTGCTGACTCTTCCCCCTAATACTCATAGCCAGCCAAAACTCAATATCCACAACCCCCACCCCCCAAACCCAAACACTCATCTCCATTCTCGCAATACTCCAACTCGCCCTACTCATGGCATTCATAGCCCTAGACCTGATACTATTCTATATTATATTTGAAGCCACCTTAATTCCAACCCTGGTAACCATCTCTCGATGGGGCGCCCAACCAAAGCGTCTAAACGCTGGGACTTACTTTCTATTCTACACTATTACTAGCTCAATCCCCCTCATAATTGGCATTCTAACAATCCACAACCTCAGCGGTACCACATCCCTTCCAATCCTACAACTAACCCCAATAACGAACCACCCATCCTGAACAAATACACTATTCTGATTCTCAACACTCCTGGCCTTCCTAGTAAAAATCCCAATCTACGGACTACACCTCTGACTCCCAAAAGCCCACGTCGAGGCTCCAATTGCAGGATCAATAGTGCTAGCTGCAGTACTCCTAAAACTAGGAGGATATGGAATGCTACGAGTAACAAACCTACTCACCGCACAAATTAACACCACCTACCTCCCCCTACTAACCCTGGCGCTTTGAGGGGCACTAACAACAGCCCTCATCTGTCTTCGACAAACAGACCTAAAATCCATAATCGCCTATTCATCAATCAGCCACATAGCTCTGGTAACAGCCACAGTCCTTATCCGAGACCCAATAACCCCAACAGGATCTATAATCCTAATAGTAGCCCATGGCCTAACCTCCTCTATGCTATTTTGCCTGGCAAACTTCAGCTACGAACGAACCCACACCCGAACACTCATCGCCATACAAGGCACACAACTCACCTCCCCCACCCTCACAGCTTGATGGTTCCTAGCCTGCTCAATAAATATAGCCCTCCCCCCAACAGTCAACCTAACAGGCGAACTAACCCTTATCACATCACTATTTAGTTGATCAGACATTACAGTCCTCCTAACAGGGCTAAGTGCTTTCATAACGGCAGTCTACACCTTACACATATTCTCAGCCACCCAACAAGGAACACTACCCCACAATGCTATCCTACTATACCCCACCAAAACCCGAGAACACCTCCTGATACTCCTCCACCTCCTCCCCTCAGCGGGCCTTTCCACCAACCCAAAACTCACCTCCACCCAAT---------------------------------------------------------------------------AACCCCCG-----------------------------------------------------------------------------------------------------------------------------------------------------------------------------------------------CCATGACGAGGAGGACCCATGCAAGAACTGCTAACTCTTGCCCC-CAGGTCTAA-CCCCTTGGCCCCCTCGC---CGCCCCACGTAGGTATAGTTTAGAT-AAAACATTAGAATGTGGCCCTAAAAACAGGAA-ATAAACCCATCCTTACTTACCTGACTTCATAGGATAACCAGAACATCCCCTGGCCTTAGGAGCCAACAATCTTGGCGCAACTCCAAGTGAAATCACCATGCCCTACACGACACCCCTCCAAGCACTCTTCACCATCCCCTTCCTAGTCCTACTATTGGCCATCCTCCCCCTAGCCCATAAAACCAACAACATATTAATTAAATCTAAGACGGTAATAGTCAAACTCGCTTTCCTCACAAGCCTCCCCCCTCTCTTCCTAGTTGTACTAAACAACAATGCCACCCTATCACACCACTTATGTCTATTCCACCTAGAACCCCTCAACCTCCCAATTGCCCTAAAAATTGACACCTACTCAGCCTTCTTCATCCCAACAGCACTATTCATCACATGATCGATTATAGAATTCTCTAAATCGTACATAGACTCAGACCCAAAAACCACCAGCTTCTTCAACCACCTCCTAGTATTTATCCTAATAATGATAATCCTAGTAAGCGCTAGCAACCTATTTCACCTCTTTATTGGGTGAGAAGGAGTAGGCATTATATCATACCTCCTCATCAATTGATGATCCTTCCGAGCAGGCGCCAACAAAGCAGCACTCCAAGCCATCATCTACAACCGACTATCAGACATCGGAATCCTCGCCGCCCTAGCATGAATAACCACCCACAGCCTCAGCCTGGATATCACAAACCTCTCCGCCCTCCCAAACTACCCACTAATCCTAACCACAGCCATCATCCTCGCAGCAGCAGGAAAATCGGCCCAAATCGGCCTTCACCCCTGACTCCCAGCAGCAATAGAAGGACCAACACCGGTTTCAGCCCTACTCCACTCAAGCACCATGGTAGTAGCAGGCATCTTCCTACTAATCCGAACTTCTCCCATCATCTACAACAGCCAAACAGCAACCACAGCCTGCCTAATCCTAGGAGCAATCACCTCCCTATTCGCAGCCGCATGTGCCCTCACCCAAAACGACATAAAAAAAATCATCGCATTCTCAACCTCCAGTCAACTTGGACTAATAATAACCACAGTCGGGCTTAAACAACCAGAACTCGCATTCCTACACATCCTAATACACGCTTTTTTCAAAGCAATACTCTTCCTGTGCGCAGGGTCAATCATCCACAACCTCAACAACGAACAAGACATCCAAAAAATAGGAAACCTCAAAAAAACAATACCAATTACCACCTCCTGCCTTATCATCGGAGTACTAGCCCTCACCGGCACACCCTTCCTCTCCGGATTCTATTCCAAAGACGCCATCATTGAATCGCTAAACACCTCACATGCTAATGCCTGAGCCCTCGCCATCACCCTACTTGCCACCTCCTTCACTGCAGTCTACAGCCTCCGCATGGCCTATTTCACCCTACTAAACACCAACCGACTAACAACCACGAACCCAGTAAACGAAACCCCAAAAACCACCAACCCCATCCTCCGTCTAGCCATCGGAAGCGTGATCACCGGACTACTAGCCTCAAACTTCATACTACCAGCCCACACCCCCCAATTAACCATACCAACCACAATCAAACTCACAGCCCTAGCCATCACAATGATCGGCATACTCGCCGCAATAGCCCTAATCCTCGCCACCAACAAATTTCCGCCATCCACAAAAGACACCCAACCACCCCCACTAATAAAACTAATATTCTTCAACCCAATCATCCACCACTTATTCTCCTCCACCGTCCTGCACATTAGCCAAAAACTCTCCACACACCTAACCGACCAACTGTGATATGAAGCCCTTGGACCAAAAACAACAGCTAACCTACAAACCACAATAACCAAAACACTAACCCCCTACCACAAAGCAAAAATAAAAAAATACCTTAAAACTTTCCTCTGAGCCATCACCATCATCCTCCTTCTCTGAAGGGACGAAGCGATCCTCAACAACAACCTCGAACTAACCCTGTAATTACAAGCAACGTAACCAACAAAGCCCAACCACAAATCACAACAAAACCCCACCCACTTGAATACATTAAACCAACCCCCAACAACTCATCAGCCACCCCACCCCCAACAACCTCCACATCCACTAACCCACTCACCCCAACGACCCACCAACCTCACAAATGCCCACACACCCAAACCCCTCCAACAAGAAGCCCCACTCAACAAAAAAGCACAAACCCCTTAGAAACCCCCACTGCCCCAAACGGGTCATCAGTAAACCCCACACAAAAAGCAAACACCACCAACAACCCCCCCAAGTAAACCAGCAACACCACCAACGGCATAAAACTCCCACCCTCAACCACCACCAAGCAGCTGCCAAACACGGCCATAAATACCAAACTCAACACAGCAAAATGAATCCCAGAATTCGCCCCCACCATTACCGCACACGCCAGCACCAAACAACCCAAAAACAGTGTAAACTCCATTATTCTCATTTGGACTTCAACCAAAACCTGAGGCCTGAAAAACCCCTGTTGTCCTTCAACTATAAAAAC-----CCCCCCC-----ATGACCCACCAGCTACGAAAATCCCACCCACTCCTCAAACTCTTCAACCACTCCCTCATTGACCTCCCAACACCCTCAAACATTTCCGCCTGATGAAACTTTGGATCACTGCTGGGCCTAGCCCTCCTAATCCAAATCCTAACAGGGGTCTTCCTAATAATACACTTCTCATCAAGCGACACTGCGGCTTTCCCGTCCGTCGCCTACACCTCCCGCGAAGTCTGATTCGGATGACTTATCCGAAGCCTCCACACAAACGGGGCCTCCCTCTTCTTCATATTTATTTTCCTCCACATCGGACGAGGCCTATACTACGCCTCTTACGCCCACGAAAACACATGAAATGTAGGAGTCATAATGCTCTTCTTACTAATAGCCACGGCATTCATAGGCTATGTCCTCCCCTGAGGACAAATATCATTCTGAGGAGCAACCGTAATCACCAACCTGCTGTCTGCTATCCCATACATCGGAGACACCATTGTACCGTGAATCTGGGGGGGACCCTCCGTAGACAATGCAACACTCACACGCTTCACCGCCCTCCACTTCCTCCTCCCATTCGCCCTCCTGGCCCTGCTCATCACCCACCTGATCTTTTTACACGAACGAGGGTCTTTCAACCCCCTCGGACTAGACCTAAACGCCGACAAAATCCCATTCCACCCCTATTACACACTAAAAGACGCCCTAGGAGCAACTCTAGCCGCCTCCCTACTACTCACCCTCGCCTTATACCTTCCGACCCTACTAAGCGACCCGGAAAACTTCACCCCAGCAAACCCCATAACCACCCCATCACACATCAAGCCCGAATGATACTTCCTATTCGCCTATGCCATCCTACGATCCATCCCAAACAAACTTGGAGGCGTACTAGCCATATTCTTCTCCATCTTTATTTTATTCCTAGTACCCGCCATTCACACAACCAAACAACAACCAATATCCGTCCGCCCCCCATCCCAACTCCTATTCTGAGCCCTCATCTTAGACTTCTTCGTACTCACATGAATCGGGGGCCAACCAGTAAACCCCCCATACACCCTAGTGGGCCAAATCGCCTCCTTACTTTTCTTCACCGTCATCCTCATCCTCATACCCACACTAGGGTCCTTAGAAAACAAAATAGCCAAACCTTAATCAACC--CGCAAAATTAAA------------------------CCCCCATACAAC-AAAAAACAACAGACCCTGGGCCAAATACTCTTGTAGTTTAATA---ATAAAGCACTGGCCTTGTAAGACAGAGACGGAGAACAAA--CGCCCCCGAGAGTACACCCTCCCCCTTCAAAAAGACAAACAAAAATTTGCACCCCCGGCCCCCAAAGCCGACGTTCTAATTAAACTACTTCTT----GTAAAT--GTGTTCTTGTAGCTTAAA---CTCCAAAGCATAACATTGAAAATGTTAATATGGGCAACTCAGCCCCGAGCAACACTCCCACCAACCCCACGAACCACACAGCCGCTCACCCTTCCTCA--------------------------AACCCAGTTTCCC------------------------------------------AC------------CCCCTATGTATATCGTGCATTCATCTATTTGCCCCACACACACACCC-CCCACTTGGATTCGTCCTCATAC-ATTAAAGTTCTTGTTATCCGCGTCATCTTTCGTCCAGCACTCACTGTTACTAGTTTCAAGCCCATACCTGGACACGGCTTCCATGTATTGCTCTTTAAGAGGCCTCTGGTTATCACTCTCACGCACCTATCTTGTGATTGCCTGGACATTCGTTCCCCTTCTTCGAGGCCTCAGCCCACACTGTCTTGGTTACCACTCATTTCAATCCG----------------------------------------------------------------------------------------------------------------------------------------------------------------------------
>MN885911.1 Melanosuchus niger voucher St. Augustine Alligator Farm Zoological Park ID# 92042 mitochondrion, complete genome
TAAAGATTTAGTCCTGGTCTTCCTATTAGCTGTTACCCGATTTATACATGCAAGTATCTGCGAACCAGTGAGAACACCCTACACAGTCACACAGACAAATGGAGCCGGCATCAGGCACATCAATCAATAGCCCAAGACGCCTAGCATAAGCCACACCCCCAAGGGCCTCAGCAGTAATTAACTTTAAACAATAAGCGAAAGCTTGATTTAGTTAGGGTAAGACAGAGGCGGCCAAATTCCCGTGCCAGCAGCCGCGGTTAGACAGAGACCTCAAGTTAATAGCCC-CCGGCGTAAATTGTGGCTAGGTCTAATATCTCCCCAATTAAGGCAGAGGTGGCCCAATAGCAGTCATAAG-CTTATTATGCCACAAACATCAACACAAAAGTGGCCTTAATCTAAAAGACGCACCCGACACCACGAAAGCTAAGAAACAAACTGGGATCAGATACCCCACTATGCTTAGCCGTTAACAAAGGTGTACCCC-ACACTACCTACACCCGCCAGAAAATTACGAGCCAAGCTTAAAATTCAAAGGACTTGACAGCACTTCAAAACCACCTAGAGGAGCCTGTCCTATAATCGAAAGTACACGATCCACCTGACCACCCCTGGC-CCTCCAGTCTGTATACCGCCGTCG-CAAGCTTGTCTCGCTGAGAGAAACAAAATAAGCACAACAG--CCTCCCAGGCTAAAACGTCAGGTCAACGTGCAGCCAATGGGGTGGGAAGGATGTGCTACATTTTCTAACACATAGAAATAGGTAACGGAGCGTCCCATGAAACAGGGATTGTCTAAAGTCGAATCTAGTAGTAAGTTAGGAGAAGAGCGCCTAGCTGAAAAAGGCCCTGAAGCGTGTACACACCGCCCGTCGCCCTCTTCGAACCCAACAAT-AAACGCCGCTACACCTCAGTTACAGGCGCTAAACAA-AGTGAGACGGGGCAAGTCGTAACAAGGTAAGCGTACCGGAAGGTGCTCTTGGAACATCAAGATGTAGCTTAAAT-ACAAAGCACTCAGCCTACACCTGAAAAATGCCCACAACTGGACCACCTTGAAGCCCACATCTAGCCCTATCCACA-CTCTATTCCCCAACCAAAAGAAACCAAAACATTTACAATACCCAAGTATTGGCGAAAGAAAGGCAAATAGGCGCAACAGAGAAAGTACCGCAAGGGAAAGTTGAAATAACTACTGAAATAAAACAAA--AGCATAACACAGCAAA-GACTAACCCTCCTACCTTTCGCATTATGGTTTAGCAAACCCAAAGTGGCAAAAAGAATTCAAGTCACATTCCCCCGAAACTGGGTGAGCTACTAATCAGCAGCCAAACCTGGGCCCACCCCCCTCTGTGGCAAAAGAGTGGGAAGACTGTTTAGTAGAAGTGAAAAGCCTACCGAACCCGGTGATAGCTGGCTGCTTGGAAAACGAATATTAGTTCTACTGAAAATATTTCTAAC-------------CCCACAACAAAGGACAGAGGAAAAAATTTTCAAGTTACTTAATAGGGGTACAGCTCTATTAACACAGGACACAACCTACGCTTAAGGGTAATCTATCTTTCCCATT-TACTGTGGGCTTTAGAGCAGCCACCACAA-AAAAGCGTCATAGCTTCATTCTTAAAGATACCAACAACACCTC-GAACCCTTCATCATCCACCAAGCCCCTCTATAACATTAGAAAAGACAATGCTAAAATGAGTAATAAGAAAAT-GACTTTCTCTTCGGCGTCAACTTACATCCTGCATGACACCCTACAGATTATTAACAGCCACCTCACC-ACAACCACCTCGAGATCAAAAGAAGACTC--TAATCTGTTAACCCAACACAGGAGCGCCGTAAGAAAGGCTAAACCTTGCAAAAGGAATTCGGCAAACAAAGATTCCGACTGTTTACCAAAAACATAGCCCTCCAGCCCATTCAGTATTGAGGGTGATACCTGCCCAATGACTACAGGTTGAATGGCCGCGGTATCCACAACCGTGCAAAGGTAGCGTAATCACTTGTTCTCTAAATAAGGACCGGTATGAATGGTCAAACGAGAATCTAACTGTCTCCTGCAAGGAGCCAATGAAATTGATCTCCCTGTGCAAAAGCAGGAATAATATCACCAGAC-GAGAAGACCCTGTGAAACTTAAACCCACTAAGTTACACCAACAGCATAAACTGCAAC-ACCCACGACCGTCTTGTACCTAACTTAACGTTTTCGGTTGGGGTGACCCTAAAACAAAGAAAAACTTTTAAGACAACCATGACTAAGACCAAACTATTAACTAAGACCTACATCTCAAAGTGCTTAAATGTAATTAGATCCGACAATGTCGATCAACGAACAAAGCTACTCCAGGGATAACAGCGCAATCTCCCTCAAGAGCCCATATCGACAGGGGGGTTTACGACCTCGATGTTGGATCAGGACATCCTAATGGTGTAACCGCTATTAATGGTTCGTTTGTTCAACGATTAAAGTCCTACGTGATCTGAGTTCAGACCGGAGCAATCCAGGTCGGTTTCTATCTATGACTACATCTCTTCCTAGTACGAAAGGGCCGGGAGAGAAAGGCCCATACCACTAAAGCACGCCTTACCTATAACTTAGTGAGGGCAACTAAACTAA-TAACCAGGAC--AACCATT-CCCCCCAAAACAAGAGCATGCTGGGTTGGCAGAGTCCAGTCAAATGCAAAAGGCCTAAGCCCTTTATCCAGAGATTCAAATTCTCTACCCAGCAATCGACCTTCTCACCATCCTGCCCCAAGCACTACTTATTATCTCCATCCTAATTGCAGTGGCATTTTTAACAGTCCTAGAACGAAAAGTTATCGGCTACATCCAACTACGAAAAGGACCAAACACTGTTGGCCCTCTTGGCCTACTCCAACCATTTGCAGACGGATTTAAACTCATTATCAAAGAACTAACCCTCCCCTCAATCGCCACCCCAACCCTCTTCATCCTGGCCCCAGCCACAGCATTAGTACTATCTCTCACCATATGAACCCCCATCCCCATGCCATTTCCCATCGCAAACTTAAACCTAGGCCTACTCTTCCTACTAGCCATATCAAGCCTTATGGTCTATTCACTACTTTGATCCGGATGATCCTCTAACTCAAAATATGCCTTAATAGGCGCCATACGAGCAGTCGCCCAAACAATCTCCTACGAGGTCACACTAGCCATTATCGTACTGTCCATTGTTCTGCTAAGCGGCGGATTTTCACTACAAACCCTGATCATCACGCAAGAACCCCTACCCCTAGCACTATCCACTTGACCACTAATAATGATGTGATATACATCCACACTAGCAGAAACAAACCGCGCCCCATTTGACCTAACAGAGGGCGAATCAGAACTAGTATCCGGATTCAATGTCGAATACGGCGCAAGCCCATTCACATTATTCTTCCTAGCTGAGTACGCTAATATTATATTAATAAACACCCTAACTACCACCCTCTTCCTCAGCCCATCACCCCCTGCCTCTTTCCCTATACTATTCACCATCACCCTGATAACCAAAACCTTACTATTAACTATAAGCTTCCTATGAATCCGAGCATCATACCCACGATTCCGCTACGACCAACTCATACACCTATTATGAAAAAGCTTCCTACCCCTAACACTAGCCTTCTGCCTATGACACACATCACTTCCAATATCAACATTCGGCCTTCCCCCTGGAACCTAGGATACGTGCCTGAGCCACAAAGGGCTACTTTGATAGAGTAGATAATAGGGGTTAAAGCCCCCTCGTATCCTAGAGGAGCGGGACTCGAACCCGCTCAAAAGGAATCAAAATCCTCCCTACTTCCATTATAGTACCCCCTAGAGGTGTAAGCTAATTAAAACTATTGGGCCCATACCCCAAAAATGAAGGATCATTCCATCCACCCCTAAATGTCTCTCTCCATGCCTCTCATCCTGATAACAATAACCCCAGCAACACTCATTTTCCTATTATCAACCCACCTAACCCTGATATGAGCCGCACTGGAACTTAACACACTAACAGTCCTCTACTTAATCGCCAACAAATCCAATCCCCGAGCCATCGAAGCCACCATCAAATACTTTATCACACAAGCACTAGCGTCCGCACTAATAATCTTCTCTGGAACCCTCAATTATGAAATAACAGGATCCTGAAAGATCACAGAAATAACAAACCCAATTGCTTTAACCACGCTTACCCTAGCCCTATCTATCAAACTAGGATTAGTACCATTCCACTTCTGAGTGCCAGAAGTCCTACAAGGCATACCCACATTCTCATCAATTTTCTTATTAACATGACAAAAACTAGGCCCACTGGTTATACTATTCCAAACTGCCCCACTCATCAACCATAGCCTAATTTCCTCAATAGCCATCCTATCATCAATCGTAGCAGGATGATTAGGAATCAACCAAACCCAAGTACGAAAGCTAGTAGCACTGTCCTCAGTCGCCCAAATAGCATGAATAGTCCTCATTATTAAATATTCACCATCCCTGGCAGTTCTCACCTTCTGCATCTACTCTGTAGCCGTTTCTGCCGCACTAATCACGCTAGAGAAACTTTCCGTAACAACCATAAAATCACTTGTCATCTCATTCTCAAAAAACCCAACCTCAACCCTACTCCTAATAGCCTCCATCCTATCACTATCCGGCCTTCCACCCTTAGCTGGCTTCATACCAAAGTGACTAACAGTCAACCAACTCATCACAGAAAAAGCAATCTGAACCACCTTTATTATACTAGCATCCACGCTCCTAACCCTATTTTTCTATGTCCGCATATGATACTCCACTATCTCCACCATACCCCCAAATACTGCTAACATAACCCGCCTCTGACGAAAAACTCCCCCTCAAGGAAGCTCCTCCGCCAACATTCTCGCCACATCTGCCTCCACCCTCCTACTATGCACCGTATTTATAAAAGCAATCTCCAAAGATTATTTTTCTTTTTAAAAGAAATTAGGTTCAAACTTTTAAACCGAGGGCCTTCAAAGCCCTAAACGAGGATAACCATCCCCTCATTTCTTGACCTAAGGCTTGCAGGACTCTACCCTACATCTTCAGACTGCAAATCT-AAAACTTTTATTAAGCTAAAACCTTAATAAACAGGCGGGCCTTGATCCCACAAACACCTAGTTAACAGCCAGGCACTTCAACCAACAAGTTTCTGTTTACCCTAAGCCCAGGCACCACTTAAAGTACATCTGCGGGTTTGCAACCCGCCATGAATTTCACTACAGGGCCTGATAAAGGAAGGAATCAAACCTCCGTAAGTAGATTTACAGCCTACTGCCATACAACACTCGGCCACTTTACCTATGTTTATCCACCGCTGATTCTTCTCCACAAACCACAAAGACATTGGCACCCTATACTTTATCTTCGGGACTTGAGCCGGAATAGTAGGAACAGCACTCAGCCTCCTCATCCGAACAGAACTAAGCCAACCCGGACCTCTACTAGGAGACGACCAAATCTACAATGTAATTGTCACCGCCCACGCTTTTATCATAATCTTTTTTATAGTAATACCCATCATGATCGGCGGATTTGGAAACTGACTCCTTCCACTGATAATTGGAGCCCCAGACATGGCATTCCCACGAATAAACAACATAAGCTTCTGATTACTCCCCCCATCTTTCACACTACTGCTAGCCTCCTCTTGCATTGAAGCAGGAGCTGGAACAGGATGAACCGTCTACCCCCCTCTAGCCGGAAACCTAGCTCACGCTGGACCATCCGTGGACTTAACAATCTTCTCACTTCATCTTGCCGGAGTATCCTCCATCCTCGGAGCAATTAACTTTATCACTACGGCTATCAATATAAAACCACCAGCCATATCCCAATACCAAACACCACTATTTGTTTGATCCGTCCTAATCACAGCCGTACTCCTCCTTCTATCACTACCAGTATTAGCCGCCGGAATTACCATACTACTTACAGACCGAAACTTAAACACAACATTCTTCGATCCAGCAGGAGGAGGAGACCCCGTCCTATACCAACACCTTTTCTGATTCTTTGGTCACCCAGAAGTTTACATTCTCATTCTCCCAGGATTCGGGATCATCTCACACGTAGTCACTTACTACTCAGGCAAAAAAGAACCCTTCGGCTATATAGGAATAGCCTGAGCCATAATATCTATTGGATTCCTAGGGTTCATCGTCTGAGCTCACCACATATTCACCGTTGGAATAGACGTTGACACCCGAGCATATTTCACCACCGCCACAATAGTCATTGCCATCCCAACCGGCGTAAAAGTATTCAGCTGATTAGCAACCATCTACGGAGGCATCATTAACTGACAAGCTCCAATACTATGAGCACTGGGCTTCATCTTCCTATTTACCGTAGGTGGCCTCACCGGAATCGTTCTAGCCAACTCCTCACTAGACGTTGTCCTCCATGACACCTACTATGTAGTCGCCCACTTCCACTACGTACTATCAATAGGAGCAGTCTTCGCCATCATAAGCGGATTTACTCACTGATTCCCGCTATTTACAGGATTTACCCTCCACCCAACATGAACAAAAATCCAATTCATAATTATATTTATTGGAGTAAATTTTACCTTCTTCCCACAGCACTTCCTAGGACTATCTGGAATACCACGACGATACTCTGACTACCCAGACGCATACACCATCTGAAACCTAACATCATCAATTGGATCTCTAATCTCACTAACCGCTGTCATCCTCATAATATTCATTGTATGAGAGGCATTCTCATCTAAACGAAAAGTGACCATACCCGAGATAACAATTACAAACATCGAATGGCTTAACAACTGCCCACCGCCCTACCACACCTACGAAGAGCCAGTATTCACCACAACACAAAAACGCCCTGACACCCTATGAATCACAAGGACAGAGGGAATCGAACCCCCACCATCTGGTTTCAAACCAGCTGCAATGCCACCATGCTCAGTCCTCCAAAGAAGAGTTAGTATATGCCATATTACCTGTCCTTGTCAAGGACAAAAAATAGAACTTAAACCCTATACTCTTCCATGGCTAACTCAATACATCTAGGCTTTCAAGATGCAATATCCCCATTAATAGAAGAACTGTTATATTTCCACGACCACACCATAATAATCCTTATCCTAATCAGCTCTCTTGTATTCTACACAATATCTGCCCTACTCATCACCAAACTCCATTACTCAAGCACCTCCGACGTCCAAGAGATCGAAGTAATCTGAACCGTTCTACCGGCCATCATCCTATTTTCAATTGCCCTCCCATCTCTACGCACCCTCTATCTCATAGACGAAACCAACAACCCCTGCCTAACCATCAAAGCAACCGGACACCAATGATATTGATCCTACGAATACACTGACTTCTCCACATTAGAATTCGACTCTTACATGACACCCTCACAGGACCTTCTACCAGGTCACCTTCGCCTCCTAGAAGTAGACAACCGCATGATTACCCCAATAAACTCGACTATCCGAGTGTTAGTTACTGCAGAAGATGTCCTACACTCATGAGCTATCCCCTCTATCGGGGCAAAAATAGACGCAATCCCTGGACGCCTAAACCAAGTCATAATTACTCTAACCAACCCAGGCGTATTTTACGGCCAATGCTCTGAAATCTGCGGAGCAAACCACAGCTTCATACCCATTGTTATAGAAACAACCCCGCTAAACCACTTCCAACTCTGATTAGAAAACCACACTACCTCCTCACTAA-GAAGCT-ATTGGTTAGCGCTAGTCTTTTAAGCTAGAGTAGGGGGACCAAAAACTTCCCTAA--------------------------CCCCCCATAGTGAC-ATGCCCCAGCTAAACCCAGAACCTTGACTAATTGTCCTTCTAACCACATGAACATTTTTCATTACTATCCTACAGCCCCAAACCACCTCATTGACCCAAACAAATAACCCATCCACACACAAACCACAAACCA-CCAAAACATGACCCTGACCATGAACACCAACCTATTCGACCAATTCCTAATCCCAAACCTTCTGGGCACCTCACTACTCATGCCTGCCCTACTAACCATCACTATCCTCCTCCTAAACCCTAAAAACCAATGACTTCCCAACCCAACAACAACAATCAAATCCTGATGCATCAACCAAATTACTAAACAAATCATAACCCCAATCAACAAGCCCGGACACATATACTCCATAACCCTCATCTCCTTACTAATCCTCCTTTCCTTCACAAATCTGCTAGGCCTACTCCCATATACATTTACCCCAACAACCCAACTATCTATAAATATAGCTCTTGCCCTTCCCCTGTGATTGATAACCGTACTAATTGGGCTACGAACCCAACCAACAACTTCCCTTGCCCACCTCCTCCCAGAAGGGACTCCTACCCCACTAATTCCTATTCTTATCCTAATTGAAACAATCAGCCTACTAATCCGACCAATTGCCCTAGCTGTACGACTAACGGCAAATCTAACCGCAGGTCACTTACTAATTCAACTACTCTCTATTGCCACAATAAACCTGTGATATATTATAGCCCCCCTCAGCCTATTAACACTAACAACCCTAACCCTCCTCCTTCTACTAGAATTCGCCGTGGCCATAATCCAAGCATACGTCTTTGTCCTACTACTCTCACTCTACCTACAAGAAAACACATAATGTCCCACCAAACCCACCCATTCCACATAGTACACCCAAGCCCATGACCCTTAGCCGGAGCCATAGCCGCCATAATCCTAACAACAGGCCTAACCTTATGATTCCACTACAACTCTTACTTTGCCCTTCTATTTGGCCTAATTTGCACTCTACTAGTAATATTCCAATGATGACGGGACATTGTACGAGAAAGCACCTTTCTAGGACACCACACACCCGCTGTACAAAAAGGACTACGCCTTGGCATAATCCTTTTCATCACATCCGAAATCTTCTTCTTCCTAGGCTTCTTCTGAGCGTTCTATCACTCAAGTCTATCCCCAACCCCAGAACTAGGAGGACAATGACCCCCAACCGGAATTGTCCCAATCGACCCTTTCGAGGTTCCTCTACTAAACACCGCCGTCCTGCTAGCCTCCGGAGTAACAGTAACATGGGCCCACCACAGCCTAATAAACGCCAACCGAATACAAACTATCCACGCCCTTACACTCACCGTACTCCTAGGAGTATACTTCACTGCCCTCCAAGCCATAGAATACTACGAAGCCCCATTCACTATCGCAGATAGCACCTATGGATCAACATTCTTCGTTGCAACAGGCTTCCACGGCCTACACGTCATCATCGGCTCAACCTTCCTAATAATTTGCCTATACCGACAAGTAAAATACCACTTCACATCCAACCACCACTTCGGGTTTGAAGCTGCCGCCTGATACTGGCACTTCGTAGACATAATCTGACTCTTCCTTTACATCTCAATCTACTGATGAGGATCATGCTTTTCTAGTATAAACAATACAAGTGGCTTCCAATCACTAAACCCCG-GGCCCTGACCTTGGAAAAAGCAATCAACCTGTTCACCATACTCTTAATAACGATCATCACCACCACAGCCCTAATCACCCTAAACCTTATAACAACCCCAACATCCCCAGACCAAGAAAAGCTATCCCCATACGAGTGTGGATTTGACCCCCTTGGATCTGCTCGACTCCCCCTATCAATTCGATTCTTCATGGTCGCCATCCTCTTTCTACTCTTTGATCTTGAAGTTGCCATCCTACTCCCACTCACCTGATCTATATACACCATTAATCCCATAAAAACCATTACATGCACTATCACAGTATTCCTACTACTACTTATTGGACTAGGCTATGAATGACTTCATGGCGGACTAGAATGAGCAGAGTAATCCACCCAGCTCAATCCCTCGGGAACTAGTCTAAAACTAAGACCTCTAACTTCGACCTAGAAAATCACAACCAAACTT-GTGGTTCCAAACCATCACTCCTATGGCAGTACTTTTTTTCCTATCCTTCCTTACCTGCACTATAGGCCTAATTGTTCACCATAGCCATCTTCTCTCAACACTCCTATGCCTCGAAGGCATAGCCTTATCGATCCTACTAGCCCTCACAGTTCTATCGCTTCACTCACACCCATCATCATCCATCCTGCCATTGACGGTCCTAACTCTCTCTGCCTGTGAAGCGGGGGTCGGCCTTGCCCTGCTAGTCGCCTCAACACGAACACACAATACTACAAACCTCAAAAACTTAAACCTACTCCAATGTTAAAAGTAGTCATACCCACTACCACAACCGCTTTCATCGCCGCCATCACCCCAAACAAGGCCATCTGACTTTCACCAACATCCTGTTCGACCATCACAACAACCATCTCCATCCTAGTCCTCAACCCATCTGACCCAATAATAAACCCAAGCAACTCATCCCTAGGCAGCGACGGCTATTCAACCCCCCTCTTGCTCTTATCTTGCTGACTTCTTCCCATAATACTCATGGCCAGCCAAAACTCGATATTCAAATTCAATATCCGACAAATCAAAATATTTATCGCCACATCCCTAGTACTCCAACTCGCCATCCTCATAGCATTCATAGCCATAGACCTAATACTATTCTACATCACATTCGAATCTACGCTAATTCCGACCCTTGTAATCATCTCCCGATGAGGCACCCAACTAGAACGACTAAGCGCCGGGACTTACTTTCTGTTCTACACTATTACCAGCTCTATCCCCCTGATAATAGGTATCTTAGTTATCCAAGCCGTAAAAGGAACCATCTTCATGCCCATTCTACAACTTATCCAAACAACATACAATAACCCATGAGCTAGCATACTACTCTGACTCTCAACACTCATAGCCTTCCTAACAAAAACCCCGCTCTATGGCTTGCACCTTTGACTCCCCAAAGCCCACGTAGAAGCCCCAATTGCAGGATCAATAGTACTAGCTGCAGTACTCCTAAAACTAGGCGGCTACGGCATACTACGAGTAACGAATATACTGACTACACAAAACAACACCGCCTATATACCCCTACTGTGCCTAACCCTTTGAGGAGCACTGGCAGCCGGCCTTATTTGCCTACGACAGGGGGATTTAAAGTCCCTCATCGCCTACTCCTCAATCGGCCACATAGCCCTAGTAACAGCCACAATCCTTACCCGAGACCGCTTAGCCCCAACAGGAGCTATAATCCTAATAGTAGCCCACGGCCTAACCTCCTCCATATTATTTTGCCTAGCAAACTTCAACTACGAACGAACCGGCACCCGAACACTCGTCGCCCTACAGGGCCTACAACTCACCTCACCTCTCCTTACAGCTTGATGATTCCTAGCCTGCTCAACAAACATAGCCCTACCCCCAACAATTAACCTAAGCGGGGAACTAACCATTATTACATCACTATTCAGCTGACTAGACATCACAGTCTTCCTAACTGGACTAAGCGCCTTCGCAACAACAACCTACACCCTTTACATATTCTCATCCACCCAACAGGGAACCCTACCATCTAACATTAAACCATCATTCCCTGCCCAAACCCGGGAGCACCTCCTAATACTCCTCCACCTACTACCATCAGCTGGTCTCGCAACCAACCCAAAATTAGTCTCTCCCCGATAAAACCAACAACCCCCAACCAAACT-CAAACAAAAATCAAACTACTCAC----TAAAACAACAAAAGAGCCAAA-AATTTCTGCCTCACTTGTTTGA-AAAATGTGATATAACAAGAATTGCCCGTCTCCTCAAAACAAAAGTAATTACTAACTACTACCACAGTTTTCAAACAAGTGTAAAATTAATAACTCTAGCGTTACCC---AAAACAAACAAAAATTTATTAACAACA-----GGGCATTGACAGGAACCAACCCGTCCATGCCCAATTAATGAGGTGGGATTTTCACAAAAGAGCTGCTAACTCCTCTACC-CAGGTTTAATCGTCCTGGCCTCCTCAACCCCCCCCCCCGTAAGCATAGTTTAAAC-AAAACATTAGAATGTGAACCTAAAAACAGGAGAATTTAATAATCCTTGCCTACCCGCTTTCATAGGATAACTGAGACATCCGTTGGCCTTAGGAGCCAGCAATCTTGGCGCAACCCCAAGTGAAATCA-CATGTTCGATGCAGCTATCACCCTAACTGTTTTCAAACTCCCATTCTTACTCCTACTAACAGCCGTCCTCCCAGTAGCCCTAAAAACTAAAGACATGCCAATTACACTCAAAACGGCATTGACTAAATTAGCCTTCTTTACAAGCCTTATCCCCCTCTTCATAGTCCTACCAAAAAGCAACAAAACCTTCTCGAACAACCTATGCCTTCTACGCTTAGAATATTTCGACATATCTATCACCCTACAAATCGACATATACTCAGCCCTATTCATCCCAACAGCACTATTTATCACATGGTCAATTATAGAATTCTCCGAACACTACATAACCCCATGCCGAAAAATCGCCTCATTCTTCAATCACCTGTTAATATTTATCCTAATAATAATAATTCTAGTAAGCTCTGGCAACCTATTCGGCTTCTTCATCGGCTGAGAAGGAGTAGGCATCATATCATTTATATTAATCAACTGATGATCCTTCCGAGCAGCCTCTAACAAAGCCGCCCTTCAAGCCATCATATACAACCGACTATCAGACATCGGAATACTCATCACCTTAACATGAATAGCAACACATAACCTCACCCTAGACATCCAAAACATCCCATCTTCCCCAGACTACCCACTCATTATACCAGCTGCTATCATCTTTGCAGCAGTAGGAAAATCAGCTCAAATTGGATTCCACCCTTGACTCCCAGCAGCAATAGAAGGCCCAACACCAGTCTCAGCCCTACTTCACTCAAGCACTATAGTAGTAGCCGGCATCTTCTTATTAATCCGAACTTCCCCAATTATCTATAGCCATCAAGAAACTACCACTGCCTGCCTAATCCTAGGAGCAATTACTTCCATATTCGCAGCCGCCTGTGCCCTAGTCCAAAATGATATAAAAAAAATCATCGCCTTCTCAACCTCAAGCCAACTCGGCCTAATAATAACCACAATCGGACTTAAACAACCAGAACTAACATTCCTACACATACTAACGCATGCTTTCTTTAAAGCAATACTATTCCTATGCGCGGGATCAATTATCCACAGCCTAAACAACGAACAAGACATTCGAAAAATAGGAGGCCTCAAAAAAACAATACCTATTACTACCTCATGCCTAACCATTGGAGTATTAGCCCTTACCGGTATACCCTTCTTATCCGGATTCTTCTCAAAAGACGCCATTATCGAGTCCCTAAACACCTCCTACATCAACATATGACCACTCACCATCACCCTATTCGCCACTTCCTTCACTGCAGCCTACAGCCTCCGCCTAATTTATTTCACCATACTAGGCACCGATCGATCACCAGCTATAAGCCCAATTAACGAAAACCCAAAAACCGTAAATCCAATCCTCCGTCTGGCCATCGGAAGCATCGTAGCCGGACTACTAATATCAGCCCTCATACTACTACATCACACCCCCCAACTAACCATACCAACCCCAATCAAACTCACAGCCCTGGCCATCACAGCAGCAGGCTTTCTAGTAGCAACAGCCATAATATTCATCACCAACAAATTCCCACCAGCCACAAAAGACCTCCAACCGACACTACTAACAAAACTAATATTCTTCAACTCAATCATTCACCACCTATTCTCCTCCACCGCATTACACTCGAGTCAAAAACTATCCACGCACCTAACCGACCAAACATGATATGAAGCTATCGGGCCAAAAACAACAGCCCGCCTACAAATCCTAGTAACTACAAAGCTAACCCCATACCACAAAGCAAAAATAAAAAAATACCTCATAGTCTTCCTATGGACCATCATCGTCATTTTCCTCCTCTGAAGGAACGAAGAGACCCTAGACAATGGCCACGAACAATCCCAGTAATTACAAACAGCGCAACTAACAAAGCCCAACTACACACCAAAACAAACCCCCACCCACTTGAGTACATTAAACCAACTCCCAACAATTCATTGGCCACACCACACCCAGCAACCTCTACATCAACCAACCCACTCACCCCAACAGACCACCAATCCCACAAATGCCCACACACACAACCCACCACAACAATCAATCCAGCCAAACAAAAAAACACAAACTCCTTGGAAACCCCAACCCCCCCAAATGGATCATCAGTGAACCCCACACAAAAAGCAAACACCACCAATAACCCCCCTAAATATACCAACAACACCACTAATGGCATAAAACTCCCACCCTCAATTACCACCAAGCCCCCTCCTAACACAGCCATAAAAACCAGACTCAACACGGAAAAATGAACTCCAGAATTTGCCCCCACTATTACTGCACACACCAGTACCAAACAACCTAAAAACAGTGTGAACTCCATTATTCTAATTTGGGTTTAAACCAAAACCTGGGGTCTGAAAAACCCCTGTTGTTATTCAACTACAAGAATAACCCCCCCCCCCCCCAATGACCCACCAACTACGAAAATCGCACCCACTCCTCAAACTTGTCAACCACTCATTAATTGACCTCCCAACACCCTCAAACATCTCCATCTGATGAAACTTTGGGTCGCTACTCGGTCTGACCCTTATAATCCAAATCCTCACAGGAGTATTCCTAATAATACACTTCTCATCCAGCGACGCCACGGCCTTCTCATCCGTCGCCTACACCTCCCGCGAAATCTGATTTGGATGACTCATTCGAAACCTACACACAAACGGAGCCTCCTTATTCTTCATATTTATCTTCCTACACATTGGACGAGGCCTATACTACGCCTCCTACCTGCACGAAAACACATGAAACATTGGAGTGATCATACTCTTCCTACTAATAGCCACAGCATTCATGGGCTATGTCCTTCCATGAGGACAAATATCATTCTGAGGGGCAACCGTAATCACAAATCTACTATCAGCCATCCCTTATATCGGAGACACCATCGTACCATGAATCTGAGGCGGCCCCTCAGTAAACAACGCAACACTCACACGCTTCACTACCCTCCACTTCCTCCTCCCATTCGCCCTCTTGGCCCTACTCATCACCCACCTAATCTTCCTGCACGAACAAGGTTCATTCAACCCCACCGGACTCTCCAAAAACGCCGACAAAATCCCATTCCACCCCTACTACACCATAAAAGACACACTAGGAGCAGTACTAGCTGCATCCATACTCCTCACCCTCGCCCTCTACCTCCCAACCATATTAGGTGACCCCGAAAACTTCACCCCAGCAAACCCAATAACCACCCCATCACATATTAAACCCGAATGGTACTTCCTATTCGCCTACGCCATCTTACGATCTATCCCAAACAAACTGGGCGGCGTACTGGCCATATTCTCCTCTATCTTCATCCTATTCCTAATACCAGCCCTTCACACAACCAACCAACAGCCAATATCCGTCCGCCCCCTATCACAACTACTATTCTGAATCCTCATTTTAGACTTTCTCGCACTCACATGAATCGGAGGCCAACCAGTAAACCCCCCATACGTCTTATTAGGACAGATAGCCTCCTTACTCTACTTCACCATCATCCTCATTCTTATACCCATATTAGGCCTCCTAGAAAATAAAATAACCAACCCACCATTTATTTTCATAAAACTAAA-ACACAAACCAAACCACCCAATCATCCTTATGCGAC-GAGGAATA--AAAACCTCGATCTAACACCCTCGTAGCTAA-AATGTCTAAAGCGCTGGCCTTGTAAGACAGAGACTGGGAACTAACGCCCCCCCGAGAGTACAACCCACACCATCAAGAAGACAAACAAAACTTTGTTCCATCGGCCCCCAAAGCCGACATTCTAATTAAACTACTTCCT----GTCAAAC-ATGTTCTTGTAGCTTAAATTTCT-TAAAGCATAACACTGAAAATGTTAATATGGGCAACCAAGCCCCAAGCAACA-------------------------------CCATACTTCCCTA--------------------------AACCTAGTTACCC----------------------------------------ACCC------------CCCCTATGTATATCGCGCATTCATCTATCTGCCCCATACACACATCCCCCCACTTGAATTAATTCTCATGTGGTTGGAGTTCTTGTTATCCGCGTCATCTTTTGCTCAGTACCCACTGTTACTAGTTTCAAGCCCATACCTGGACACGGCTTCCATGTATTGCTCTTTAAGAGGCCTCTGGTTATCACTCTCACGCACTTATCTTGCGATTGCCTGGACATTCGTTCCTCTTCTTCGAGGCCTCAACCCGCACCGTCTTGGTCACCACCCATTCAAATCCGTGATCGCGGCATCCCCTATATTA-AATACATTTGGTTGGATTTTTATTTTTTGGGGG-GACTCCACACTCCACACGGTCGACTTCCCCTCAAATACCCGGTCAGTCACTTTAACTCTCCTTCCTTGTAAAACTAATCATCTTCCGCCCATGCTTTCATGCGCATAACCTGAA
>MT554039.1 Melanosuchus niger mitochondrion, partial genome
TAAAGATTTAGTCCTGGTCTTCCTATTAGCTGTTACCCGATTTATACATGCAAGTATCTGCGAACCAGTGAGAACACCCTACACAGTCACACAGACAAATGGAGCCGGCATCAGGCACATCAATCAATAGCCCAAGACGCCTAGCATAAGCCACACCCCCAAGGGCCTCAGCAGTAATTAACTTTAAACAATAAGCGAAAGCTTGATTTAGTTAGGGTAAGACAGAGGCGGCCAAATTCCCGTGCCAGCAGCCGCGGTTAGACAGAGACCTCAAGTTAATAGCCC-CCGGCGTAAATTGTGGCTAGGTCTAATATCTCCCCAATTAAGGCAGAGGTGGCCCAATAGCAGTCATAAG-CTTATTATGCCACAAACATCAACACAAAAGTGGCCTTAATCTAAAAGACGTACCCGACACCACGAAAGCTAAGAAACAAACTGGGATCAGATACCCCACTATGCTTAGCCGTTAACAAAGGTGTACCCC-ACACTACCTACACCCGCCAGAAAATTACGAGCCAAGCTTAAAATTCAAAGGACTTGACAGCACTTCAAAACCACCTAGAGGAGCCTGTCCTATAATCGAAAGTACACGATCCACCTGACCACCCCTGGC-CCTCCAGTCTGTATACCGCCGTCG-CAAGCTTGTCTCGCTGAGAGAAACAAAATAAGCACAACAG--CCTCCCAGGCTAAAACGTCAGGTCAACGTGCAGCCAATGGGGTGGGAAGGATGTGCTACATTTTCTAACACATAGAAATAGGTAACGGAGCGTCCCATGAAACAGGGATTGTCTAAAGTCGAATCTAGTAGTAAGTTAGGAGAAGAGCGCCTAGCTGAAAAAGGCCCTGAAGCGTGTACACACCGCCCGTCGCCCTCTTCGAACCCAACAAT-AAACGCCGCTACACCTCAGTTACAGGCGCTAAACAA-AGTGAGACGGGGCAAGTCGTAACAAGGTAAGCGTACCGGAAGGTGCTCTTGGAACATCAAGATGTAGCTTAAAT-ACAAAGCACTCAGCCTACACCTGAAAAATGCCCACAACTGGACCACCTTGAAGCCCACATCTAGCCCTATCCACA-CTCCATTCCCCAACCAAAAGAAACCAAAACATTTACAATACCCAAGTATTGGCGAAAGAAAGGCAAATAGGCGCAACAGAGAAAGTACCGCAAGGGAAAGTTGAAATAACTACTGAAAT-AAACAAA--AGCATAACACAGCAAA-GACTAACCCTCCTACCTTTCGCATTATGGTTTAGCAAACCCCAAGTGGCAAAAAGAATTCAAGTCACATCC-CCCGAAACTGGGTGAGCTACTAATCAGCAGCCAAACCTGGGCCCACCCCCCTCTGTGGCAAAAGAGTGGGAAGACTGTTTAGTAGAAGTGAAAAGCCTAACGAACCCAGTGATAGCTGGCTGCTTGGAAAACGAATATTAGTTCTACTGAAAATATTTCTAAC-------------CCCACAACAAAGGACAGAGGAAAAAATTTTCAAGTTACTTAATAGGGGTACAGCCCTATTAACACAGGACACAACCTACGCTTAAGGGTAATCTATCTTTCCCATT-TACTGTGGGCTTTAGAGCAGCCACCACAA-AAAAGCGTCATAGCTTCATTCTTAAAGATACCAACAACACCTC-GAACCCTTCATCATCCACCAAGCCCATCTATAACATTAGAAAAGACAATGCTAAAATGAGTAATAAGAAAAT-GACTTTCTCTTCGGCGTCAACTTACATCCTGCATGACACCCTACAGATTATTAACAGCCACCTCACC-ACAACCACCTCGAGATCAAAAGAAGACTC--TAATCTGTTAACCCAACACAGGAGCGCCGTAAGAAAGGCTAAACCTTGCAAAAGGAATTCGGCAAACAAAGATTCCGACTGTTTACCAAAAACATAGCCCTCCAGCCCATTCAGTATTGAGGGTGATACCTGCCCAATGACTACAGGTTGAATGGCCGCGGTATCCACAACCGTGCAAAGGTAGCGTAATCACTTGTTCTCTAAATAAGGACCGGTATGAATGGTCAAACGAGAATCTAACTGTCTCCTGCAAGGAGCCAATGAAATTGATCTCCCTGTGCAAAAGCAGGAATAATATCACCAGAC-GAGAAGACCCTGTGAAACTTAAACCCACTAAGTTACACCAACAGCATAAACTGCAAC-ACCCACGACCGTCTTGTACCTAACTTAACGTTTTCGGTTGGGGTGACCCTAAAACAAAGAAAAACTTTTAAGACAACCATGACTAAGACCAAACTATTAACTAAGACCTACATCTCAAAGTGCTTAAATGTAATTAGATCCGACAATGTCGATCAACGAACAAAGCTACTCCAGGGATAACAGCGCAATCTCCCTCAAGAGCCCATATCGACAGGGGGGTTTACGACCTCGATGTTGGATCAGGACATCCTAATGGTGTAACCGCTATTAATGGTTCGTTTGTTCAACGATTAAAGTCCTACGTGATCTGAGTTCAGACCGGAGCAATCCAGGTCGGTTTCTATCTATGACTACATCTCTTCCTAGTACGAAAGGGCCGGGAGAGAAAGGCCCATACCACTAAAGCACGCCTTACCTATAACTTAGTGAGGGCAACTAAACTAA-TAACCAGGAC--AACCATTCCCCCCCAAAACAAGAGCATGCTGGGTTGGCAGAGTCCAGTCAAATGCAAAAGGCCTAAGCCCTTTATCCAGAGATTCAAATTCTCTACCCAGCAATCGACCTTCTCACCATCCTGCCCCAAGCACTACTTATTATCTCCATCCTAATTGCAGTGGCATTTTTAACAGTCCTAGAACGAAAAGTTATCGGCTACATCCAACTACGAAAAGGACCAAACACTGTTGGCCCTCTTGGCCTACTCCAACCATTTGCAGACGGATTTAAACTCATTATCAAAGAACTAACCCTCCCCTCAATCGCCACCCCAACCCTCTTCATCCTGGCCCCAGCCACAGCATTAGTACTATCTCTCACCATATGAACCCCCATCCCCATGCCATTTCCAATCGCAAACTTAAACCTAGGCCTACTCTTCCTACTAGCCATATCAAGCCTTATGGTCTATTCACTACTTTGATCCGGATGATCCTCTAACTCAAAATATGCCTTAATAGGCGCCATACGAGCAGTCGCCCAAACAATCTCCTACGAAGTCACACTAGCCATTATCGTACTGTCCATTGTTCTGCTAAGCGGCGGATTTTCACTACAAACCCTGATCATCACGCAAGAACCCCTACCCCTAGCACTATCCACTTGACCACTAATAATGATGTGATATACATCCACACTAGCAGAAACAAACCGCGCCCCATTTGACCTAACAGAGGGCGAATCAGAACTAGTATCCGGATTCAATGTCGAATACGGCGCAAGCCCATTCACATTATTCTTCCTAGCTGAGTACGCTAATATTATATTAATAAACACCCTAACTACCACCCTCTTCCTCAGCCCATCACCCCCTGCCTCTTTCCCTATACTGTTCACCATCACCCTGATAACCAAAACCTTACTATTAACTATAAGCTTCCTATGAATCCGAGCATCATACCCACGATTCCGCTACGACCAACTCATACACCTATTATGAAAAAGCTTCCTACCCCTAACACTAGCCTTCTGCCTATGACATACATCACTTCCAATATCAACATTCGGCCTTCCCCCTGGAACCTAGGATACGTGCCTGAGCCACAAAGGGCTACTTTGATAGAGTAGATAATAGGGGTTAAAGCCCCCTCGTATCCTAGAGGAGCGGGACTCGAACCCGCTCAAAAGGAATCAAAATCCTCCCTACTTCCATTATAGTACCCCCTAGAGGTGTAAGCTAATTAAAACTATTGGGCCCATACCCCAAAAATGAAGGATCATTCCATCCACCCCTAAATGTCTCTCTCCCTGCCTCTCATCCTGATAACAATAACCCCAGCAACACTCATTTTCCTATTATCAACCCACCTAACCCTGATATGAGCCGCACTGGAACTTAACACACTAACAGTCCTCTACCTAATCGCCAACAAATCCAATCCCCGAGCCATCGAAGCCACCATCAAATACTTTATCACACAAGCACTAGCGTCCGCACTAATAATCTTCTCTGGAACCCTCAATTATGAGATAACAGGATCCTGAAAGATCACAGAAATAACAAACCCAATTGCCTTAACCACGCTTACCCTAGCCCTATCTATCAAACTAGGATTAGTACCATTCCACTTCTGAGTGCCAGAAGTCCTACAAGGCATACCCACATTCCCATCAATTTTCTTATTAACATGACAAAAACTAGGCCCACTGGTTATACTATTCCAAACTGCCCCACTCACCAACCATAGCCTAATTTCCTCAATAGCCATCCTATCATCAATCGTAGCAGGGTGATTAGGAATCAACCAAACCCAAGTACGGAAGCTAGTAGCACTGTCCTCAGTCGCCCAAATAGCATGAATAGTCCTCATTATTAAATATTCACCATCCCTGGCAGTTCTCACCTTCTGCATCTACTCTGTAGCCGTTTCTGCCGCACTAATCACGCTAGAAAAACTTTCCGTAACAACCATAAAATCACTTGTCATCTCATTCTCAAAAAACCCAACCTCAACCCTACTCCTAATAGCCTCCATCCTATCACTATCCGGCCTTCCACCCTTAGCTGGCTTCATACCAAAGTGACTAACAGTCAACCAACTCATCACAGAAAAAGCAATCTGAACCACCTTTATTATACTAGCATCCACACTCCTAACCCTATTCTTCTATGTCCGCATATGATACTCCACTATCTCCACCCTACCCCCAAATACTGCTAACATAACCCGCCTCTGACGAAAAACTCCCCCTCAAGGAAGCTCCTCCGCCAACATTCTCGCCACATCTGCCTCCACCCTCCTACTATGCACCGTATTTATAAAAGCAATCTCCAAAGATTATTTTACTTTTTAAAAGAAATTAGGTTCAAACTTTTAAACCGAGGGCCTTCAAAGCCCTAAACGAGGATAACCATCCCCTCATTTCTTGACCTAAGGCTTGCAGGACTCTACCCTACATCTTCAGACTGCAAATCT-AAAACTTTTATTAAGCTAAAACCTTAATAAACAGGCGGGCCTTGATCCCACAAACACCTAGTTAACAGCCAGGCACTTCAACCAACAAGTTTCTGTTTACCCTAAGCCCAGGCACCACTTAAAGTACATCTGCGGGTTTGCAACCCGCCATGAATTTCACTACAGGACCTGATAAAGGAAGGAATCAAACCTCCGTAAGTAGATTTACAGCCTACTGCCATATAACACTCGGCCACTTTACCTATGTTTATCCACCGCTGATTCTTCTCCACAAACCACAAAGACATTGGCACCCTATACTTTATCTTCGGGACTTGAGCCGGAATAGTAGGAACAGCACTCAGCCTCCTCATCCGAACAGAACTAAGCCAACCCGGACCTCTACTAGGAGACGACCAAATCTACAATGTAATTGTCACCGCCCACGCTTTTATCATAATCTTTTTTATAGTAATACCCATCATGATCGGCGGATTTGGAAACTGACTCCTTCCACTGATAATTGGAGCCCCAGACATGGCATTCCCACGAATAAACAACATAAGCTTCTGATTACTCCCCCCATCTTTCACACTACTGCTAGCCTCCTCTTGCATTGAAGCAGGAGCTGGAACAGGATGAACCGTCTACCCCCCTCTAGCCGGAAACCTAGCTCACGCTGGACCATCCGTGGACTTAACAATCTTCTCACTTCATCTTGCCGGAGTATCCTCCATCCTCGGAGCAATTAACTTTATCACGACGGCTATCAATATAAAACCACCAGCCATATCCCAATACCAAACACCACTATTTGTTTGATCCGTCCTAATCACAGCCGTACTCCTCCTTCTATCACTACCAGTATTAGCCGCCGGAATTACCATACTACTTACAGACCGAAACTTAAACACAACATTCTTCGATCCAGCAGGAGGAGGAGACCCCGTCCTATACCAACACCTTTTCTGATTCTTTGGTCACCCAGAAGTTTACATTCTCATTCTCCCAGGATTCGGGATCATCTCACACGTAGTCACTTACTACTCAGGCAAAAAAGAACCCTTCGGCTATATAGGAATAGCCTGAGCCATAATATCTATTGGATTCCTAGGGTTCATCGTCTGAGCTCACCACATATTCACCGTTGGAATAGACGTTGACACCCGAGCATATTTCACCACCGCCACAATAGTCATTGCCATCCCAACCGGCGTAAAAGTATTCAGCTGATTAGCAACCATCTACGGAGGCATCATTAACTGACAAGCTCCAATACTATGAGCACTGGGCTTCATCTTCCTATTTACCGTAGGTGGCCTCACCGGAATCGTTCTAGCCAACTCCTCACTAGACGTTGTCCTCCATGACACCTACTATGTAGTCGCCCACTTCCACTACGTACTATCAATAGGAGCAGTCTTCGCCATCATAAGCGGATTTACTCACTGATTCCCGCTATTTACAGGATTTACCCTCCACCCAACATGAACAAAAATCCAATTCATGATTATATTCATTGGAGTAAATTTTACCTTCTTCCCACAGCACTTCCTAGGACTATCTGGAATACCACGACGATACTCTGACTACCCAGACGCATACACCATCTGAAACCTAACATCATCAATTGGATCTCTAATCTCACTAACCGCTGTCATCCTCATAATATTCATTGTATGAGAGGCATTCTCGTCTAAACGAAAAGTGACCATACCCGAGATAACAATTACAAACATCGAATGGCTTAACAACTGCCCACCGCCCTACCACACCTACGAAGAGCCAGTATTCACCACAACACAAAAACGCCCTGACACCCTATGAATCACAAGGACAGAGGGAATCGAACCCCCACCATCTGGTTTCAAACCAGCTGCAATGCCACCATGCTCAGTCCTCCAAAGAAGAGTTAGTATATGTCATATTACCTGTCCTTGTCAAGGACAAAAAATAGAACTTAAACCCTATACTCTTCCATGGCTAACTCAATACATCTAGGCTTTCAAGATGCAATATCCCCATTAATAGAAGAACTGTTATATTTCCACGACCACACCATAATAATCCTTATCCTAATCAGCTCTCTTGTATTCTACACAATATCTGCCCTACTCATCACCAAACTCCATTACTCAAGCACCTCCGACGTCCAAGAGATCGAAGTAATCTGAACCGTTCTACCGGCCATCATCCTATTTTCAATTGCCCTCCCATCTCTACGCACCCTCTATCTCATAGACGAAACCAACAACCCCTGCCTAACCATCAAAGCAACCGGACACCAATGATATTGATCCTACGAATACACTGACTTCTCCACATTAGAATTCGACTCTTACATGACACCCTCACAGGACCTTCTACCAGGTCACCTTCGCCTCCTAGAAGTAGACCACCGCATGATTACCCCAATAAACTCGACTATCCGAGTGTTAGTTACTGCAGAAGATGTCCTACACTCATGAGCTATCCCCTCTATCGGGGCAAAAATAGACGCAATCCCTGGACGCCTAAACCAAGTCATAATTACTCTAACCAACCCAGGCGTATTTTACGGCCAATGCTCTGAAATCTGCGGAGCAAACCACAGCTTCATACCCATTGTTATAGAAACAACCCCGCTAAACCACTTCCAACTCTGATTAGAAAACCACACTACCTCCTCACTAA-GAAGCT-ATTGGTTAGCGCTAGTCTTTTAAGCTAGAGTAGGGGGACCAAAAACTTCCCTAA--------------------------CCCCCCATAGTGAC-ATGCCCCAGCTAAACCCAGAACCTTGACTAATTGTCCTTCTAACCACATGAACATTTTTCATTACTATCCTACAGCCCCAAACCACCTCATTAACCCAAACAAATAACCCATCCACACACAAACCACAAACCA-CCAAAACATGACCCTGACCATGAACACCAACCTATTCGACCAATTCCTAATCCCAAACCTTCTGGGCACCTCACTACTCATGCCTGCCCTACTAGCCATCACTATCCTCCTCCTAAACCCTAAAAACCAATGACTTCCCAACCCAACAACAACAATCAAATCCTGATGCATCAACCAAATTACTAAACAAATCATAACCCCAATCAACAAGCCCGGACACATATACTCCGTAACCCTCATCTCCTTACTAATCCTCCTTTCCTTCACAAATCTGCTAGGCCTACTCCCGTATACATTTACCCCAACAACCCAACTATCTATAAATATAGCTCTTGCCCTTCCCCTGTGATTGATAACCGTACTAATTGGGCTACGAACCCAACCAACAACTTCCCTTGCCCACCTCCTCCCAGAAGGGACCCCTACCCCACTAATTCCTATTCTTATCCTAATTGAAACAATCAGCCTACTAATCCGACCAATTGCCCTAGCTGTACGACTAACGGCAAATCTAACCGCAGGTCACTTACTAATTCAACTACTCTCTATTGCCACAATAAACCTGTGATATATTATAGCCCCCCTCAGCCTATTAACACTAACAACCCTAACCCTCCTCCTTCTACTAGAATTCGCCGTGGCCATAATCCAAGCATACGTCTTTGTCCTACTACTCTCACTCTACCTACAAGAAAACACATAATGTCCCACCAAACCCACCCATTCCACATAGTACACCCAAGCCCATGACCCTTAGCCGGAGCCATAGCCGCCATAATCCTAACAACAGGCCTAACCTTATGATTCCACTACAACTCTTACTTTGCCCTTCTATTTGGCCTAATTTGCACTCTACTAGTAATATTCCAATGATGACGGGACATTGTACGAGAAAGCACCTTTCTAGGACACCACACACCCGCTGTACAAAAAGGACTACGCCTTGGCATAATCCTTTTCATCACATCCGAAATCTTCTTCTTCCTAGGCTTCTTCTGAGCGTTCTATCACTCAAGTCTATCCCCAACCCCAGAACTAGGAGGACAATGACCCCCAACCGGAATTGTCCCAATCGACCCTTTCGAGGTTCCTCTACTAAACACCGCCGTCCTGCTAGCCTCCGGAGTAACAGTAACATGGGCCCACCATAGCCTAATAAATGCCAACCGAATACAAACCATCCACGCCCTTACACTCACCGTACTCCTAGGAGTATACTTCACTGCCCTCCAAGCCATAGAATACTACGAAGCCCCATTCACTATCGCAGATAGCACCTATGGATCAACATTCTTCGTTGCAACAGGCTTCCACGGCCTACACGTCATCATCGGCTCAACCTTCCTAATAATTTGCCTATACCGACAAGTAAAATACCACTTCACATCCAACCACCACTTCGGGTTTGAAGCTGCCGCCTGATACTGGCACTTCGTAGACATAATCTGACTCTTCCTTTACATCTCAATCTACTGATGAGGATCATGCTTTTCTAGTATAAACAATACAAGTGGCTTCCAATCACTAAACCCTG-GGCCCTGACCTGGGAAAAAGCAATCAACCTGTTCACCATACTCTTAATAACAATCATCACCACCACAGCCCTAATCACCCTAAACCTTATAACAACCCCAACATCCCCCGACCAAGAAAAGCTATCCCCATACGAGTGTGGATTTGACCCCCTTGGATCTGCTCGACTCCCCCTATCAATTCGATTCTTCATGGTCGCCATCCTCTTTCTACTCTTTGATCTTGAAGTTGCCATCCTACTCCCACTCACCTGATCTATATACACCATTAATCCCATAAAAACCATTACATGCACTATCACAGTATTCCTACTACTACTTATTGGACTAGGCTATGAATGACTTCATGGCGGACTAGAATGAGCAGAGTAATCCACCCAGCTCAATCCTTCGGGAACTAGTCTAAAACTAAGACCTCTAACTTCGACCTAGAAAATCACAACCAAACTT-GTGGTTCCAAACCATCACTCCTATGGCAGTACTTTTTTTCCTATCCTTCCTTACCTGCACTATAGGCCTAATTGTTCACCATAGCCATCTTCTCTCAACACTCCTCTGCCTCGAAGGCATAGCCTTATCGATCCTACTAACCCTCACAGTTCTATCGCTTCACTCACACCCATCATCATCCATCTTGCCATTGACGGTCCTAACTCTCTCTGCCTGTGAAGCTGGGGTCGGCCTTGCCCTGCTAGTCGCCTCAACACGAACACACAATACTACAAACCTCAAAAACTTAAACCTACTCCAATGTTAAAAGTAGTCATACCCACTGCCACAACCGCTCTCATCGCCACCATCACCCCAAACAAGGCCATCTGGCTTTCACCAACATCCTGTTCGACCATCACAACAACCATCTCCATCCTAGTCCTCAACCCATCCGACCCAATAATAAACCCAAGCAACTCATCCCTAGGCAGCGACGGCTATTCAGCCCCCCTCTTGCTCTTATCTTGCTGACTTCTTCCCATAATACTCATGGCCAGCCAAAACTCCATATTCAAATTCAATATCCGACAAATCAAAATATTTATCGCCACATCCCTAGTACTCCAACTCGCCATCCTCATAGCATTCATAGCTATAGACCTAATACTATTCTACATCACATTCGAATCTACGCTAATTCCAACCCTTGTAATCATCTCCCGATGAGGCACCCAACTAGCACGACTAAGCGCCGGGACTTACTTTCTGTTCTACACTATTACCAGCTCTATCCCCCTGATAATAGGCATCTTAGTTATCCAAGCCGTAAAAGGAACCATCTTCATACCCATTCTACAACTTATCCAAACAACATACAATAACCCATGAGCTAGCATACTACTCTGACTCTCAACACTCATAGCCTTCCTAACAAAAACCCCGCTCTATGGCTTGCACCTTTGACTCCCCAAAGCCCACGTAGAAGCCCCAATTGCAGGATCAATAGTACTAGCTGCAGTACTCCTAAAACTAGGTGGCTACGGCATACTACGAGTAACGAATATACTGACTACACAAAACAACACCGCCTATATACCCCTACTGTGCCTAACCCTTTGAGGAGCACTGGCAGCCGGCCTTATTTGCCTACGACAGGGGGATTTAAAGTCCCTCATCGCCTACTCCTCAATCGGCCACATAGCTCTAGTAACAGCCACAATCCTTACCCGAGACCGCTTAGCCCCAACAGGAGCTATAATCCTAATAGTAGCCCACGGCCTAACCTCCTCCATATTATTTTGCCTAGCAAACTTCAACTACGAACGAACCGGCACCCGAACACTCGTCGCCCTACAGGGCCTACAACTCACCTCACCTCTCCTTACAGCTTGATGATTCCTAGCCTGCTCAACAAACATAGCCCTACCCCCAACAATTAACCTAAGCGGGGAACTAACCATTATTACATCACTATTCAGCTGACTAGACATCACAGTCTTCCTAACTGGACTAAGCGCCTTCGCAACAACAACCTACACCCTTTACATATTCTCATCCACCCAACAGGGAACCCTACCATCTAACATTAAACCATCATTCCCTGCCCAAACCCGGGAGCACCTCCTAATACTCCTCCACCTACTACCATCAGCTGGTCTCGCAACCAACCCAAAATTAGTCTCTCCCCGATAAAACCAACAACCCCCAACCAAACT-CAAACAAAAATCAAACTACTTAC----TAAAACAACAAAAGAGCCAAA-AATTTCTGCCTCACTTGTTTGA-AAAATGTGATATANNNNNNNNNNNNNNNNNNNNNNNNNNNNNNNNNNNNNNNNNNNNNNNNNNNNNNNNNNNNNNNNNNNNNNNNNNNNNNNNNNNNNNNNNNNNNNNNNNNNNNNNNNNNNNNNNNNNNNNNNNNNN-----------------------NNNNNNNNNNNNNNNNNNNNNNNNNNNNNNNNNACAAAAGAGCTGCTAACTCCTCTACC-CAGGTTTAATCGTCCTGGCCTCCTCAA-CCCCCCCCCCGTAAGCATAGTTTAAAC-AAAACATTAGAATGTGAACCTAAAAACAGGAGAATTTAATAATCCTTGCCTACCCGCTTTCATAGGATAACTGAGACATCCGTTGGCCTTAGGAGCCAGCAATCTTGGCGCAACCCCAAGTGAAATCA-CATGTTCGATGCAGCTATCACCCTAACTGTTTTCAAACTCCCATTCTTACTCCTACTAACAGCCGTCCTCCCAGTAGCCCTAAAAACTAAAGACATGCCAATTACACTCAAAACGGCATTAACTAAGTTAGCCTTCTTTACAAGCCTTATCCCCCTCTTCATAGTCCTACCAAAAAGCAACAAAACCTTCTCGAACAACCTATGCCTTCTACGCTTAGAATATTTCGACATATCTATCACCCTACAAATCGACATATACTCAGCCCTATTCATCCCAACAGCACTATTTATCACATGGTCAATTATAGAATTCTCCGAACACTACATAACCCCATGCCGAAAAATCGCCTCATTCTTCAATCACCTGTTAATATTTATCCTAATAATAATAATTCTAGTAAGCTCTGGCAACCTATTCGGCTTCTTCATCGGCTGAGAAGGAGTAGGCATCATATCATTTATATTAATCAACTGATGATCCTTCCGAGCAGCCTCTAACAAAGCCGCCCTTCAAGCCATCATATACAACCGACTATCAGACATCGGAATACTCATCACCTTAACATGAATAGCAACACATAACCTCACCCTAGACATCCAAAACATCCCATCTTCCCCAGACTACCCACTCATTATACCAGCTGCTATCATCTTTGCAGCAGTAGGAAAATCAGCTCAAATTGGATTCCACCCTTGACTCCCAGCAGCAATAGAAGGCCCAACACCAGTCTCAGCCCTACTTCACTCAAGCACAATAGTAGTAGCCGGCATCTTCTTATTAATCCGAACTTCCCCAATTATCTATAGCCATCAAGAAACTACCACTGCCTGCCTAATCCTAGGAGCAATTACTTCCATATTCGCAGCCGCCTGTGCCCTAGTCCAAAATGATATAAAAAAAATCATCGCCTTCTCAACCTCAAGCCAACTCGGCCTAATAATAACCACAATCGGACTTAAACAACCAGAACTAACATTCCTACACATACTAACGCATGCTTTCTTTAAAGCAATACTATTCCTATGCGCTGGATCAATTATCCACAGCCTAAACAACGAACAAGACATTCGAAAAATAGGAGGCCTCAAAAAAACAATACCTATTACTACCTCATGCCTAACCATTGGAGTATTAGCCCTTACCGGTATACCCTTCTTATCCGGATTCTTCTCAAAAGACGCCATTATCGAGTCCCTAAACACCTCCTACATCAACATATGACCACTCGCCATCACCCTATTCGCCACTTCCTTCACTGCAGCCTACAGCCTCCGCCTAATTTATTTCACCATACTAGGCACCGATCGATCACCAGCTATAAGCCCAATTAACGAAAACCCAAAAACCGTAAATCCAATCCTCCGTCTGGCCATCGGAAGCATCGTAGCCGGACTACTAATATCAGCCCTCATACTACTACATCACACCCCCCAACTAACCATACCAACCCCAATCAAACTCACAGCCCTAGCCATCACAGCAGCAGGCTTTCTAGTAGCAACAGCCATAATATTCATCACCAACAAATTCCCACCAGCCACAAAAGACCTCCAACCGACACTACTAACAAAACTAATATTCTTCAACTCAATCATTCACCACCTATTCTCCTCCACCGCATTACACTCGAGTCAAAAACTATCCACGCACCTAACCGACCAAACATGATATGAAGCTATCGGACCAAAAACAACAGCCCGCCTACAAATCCTAGTAACTACAAAGCTAACCCCATACCACAAAGCAAAAATAAAAAAATACCTCATAGTCTTCCTATGGACCATCATCGTCATTTTCCTCCTCTGAAGGAACGAAGAGACCCTAGACAATGGCCACGAACAATCCCAGTAATTACAAACAGCGCAACTAACAAAGCCCAACTACACACCAAAACAAACCCCCATCCACTTGAATACATTAAACCAACTCCCAACAATTCATTGGCCACACCACACCCAGCAACCTCTACATCAACCAACCCACTCACCCCAACAGACCACCAATCCCACAAATGCCCACACACACAACCCACCACAACAACCAATCCAGCCAAACAAAAAAACACAAACTCCTTGGAAGCCCCAACCCCCCCAAATGGATCATCAGTGAACCCCACACAAAAAGCAAACACCACCAATAACCCCCCTAAATATACCAACAACACCACTAACGGCATAAAACTCCCACCCTCAATTACCACCAAGCCCCCTCCTAACACAGCCATAAAAACCAAGCTCAACACGGAAAAATGAACTCCAGAATTTGCCCCCACTATTACTGCACACACCAATACCAAACAACCTAAAAACAGTGTGAACTCCATTATTCTAATTTGGGTTTAAACCAAAACCTGGGGTCTGAAAAACCCCTGTTGTTATTCAACTACAAGAATAACCCCCCCCCA-----ATGACCCACCAACTACGAAAATCGCACCCACTCCTCAAACTTGTCAACCACTCATTGATTGACCTCCCAACACCCTCAAACATCTCCATCTGATGAAACTTTGGGTCGCTACTCAGTCTGACCCTTATAATCCAAATCCTCACAGGAGTATTCCTAATAATACACTTCTCATCCAGCGACACCACGGCCTTCTCATCCGTCGCCTACACCTCCCGCGAAATCTGATTTGGATGACTCATTCGAAACCTACACACAAACGGAGCCTCCTTATTCTTCATATTTATCTTCCTACACATTGGACGAGGCCTATACTACGCCTCCTACCTGCACGAAAACACATGAAACATTGGAGTGATCATACTCTTCCTACTAATAGCCACAGCATTCATGGGCTATGTCCTTCCATGAGGACAAATATCATTCTGAGGGGCAACCGTAATCACAAATCTACTATCAGCCATCCCTTATATCGGAGACACCATCGTACCATGAATCTGAGGCGGCCCCTCAGTAAACAATGCAACACTCACACGCTTCACCACCCTCCACTTCCTCCTCCCATTCGCCCTCTTGGCCCTACTCATCACCCACCTAATCTTCCTGCACGAACAAGGTTCATTCAACCCCACCGGACTCTCCAAAAACGCCGACAAAATCCCATTCCACCCCTACTACACCATAAAAGACACACTAGGAGCAGTACTAGCTGCATCTATACTCCTCACCCTCGCCCTCTACCTCCCAACCATATTAGGTGACCCCGAAAACTTCACCCCAGCAAACCCAATAACCACCCCATCACATATTAAACCCGAATGGTACTTCCTATTCGCCTACGCCATCTTACGATCTATCCCAAACAAACTGGGCGGCGTACTGGCCATATTCTCCTCTATCTTCATCCTATTCCTAATACCAGCCCTTCACACAACCAACCAACAGCCAATATCCGTCCGCCCCCTATCACAACTACTATTCTGAATCCTCATTTTAGACTTTCTCGCACTCACATGAATCGGAGGCCAACCAGTAAACCCCCCATACGTCTTATTAGGACAGATAGCCTCCTTACTCTACTTCACCATCATCCTCATTCTCATACCCATATTAGGCCTCCTAGAAAATAAAATAACCAACCCACCATTTATTTTCATAAAACTAAA-ACACAAACCAAACCACCCAATCATCCTTATGCGAC-GAGGAATA--AAAACCTCGATCTAACACCCTCGTAGCTAA-AATGTCTAAAGCGCTGGCCTTGTAAGACAGAGACTGGGAACTAACGCCCCCCCGAGAGTACAACCCACACCATCAAGAAGACAAACAAAACTTTGTTCCATCGGCCCCCAAAGCCGACATTCTAATTAAACTACTTCCT----GTCAAAC-ATGTTCTTGTAGCTTAAATTTCT-TAAAGCATAACACTGAAAATGTTAATATGGGCAACCAAGCCCCAAGCAACA------------------------------------------------------------------------------------------------------------------------------C---------------------------------------------------------------------------------------------------------------------------------------------------------------------------------------------------------------------------------------------------------------------------------------------------------------------------------------------------------------------------------------------------------------------------------------------------------------------------------
>MN885912.1 Caiman latirostris voucher St. Augustine Alligator Farm Zoological Park ID# S234 mitochondrion, complete genome
TAAAGGCTTAGTCCTGGTCTTCCTATTAGCTATTACCCAATTTATACATGCAAGTATCTGCGAACCCGTGAGAACACCCTATACAGTCCAACAGACAAATGGAGCCGGCATCAGGCACATCAACTAATAGCCCAAGACGCCTAGCACAAGCCACACCCCCAAGGGCCGCAGCAGTGATTAACTTTAAACCATAAGCGAAAGCTTGATTTAGTCAGGGTGAGACAGAGGCGGCCAAATTCCCGTGCCAGCAGCCGCGGTTAGACAGAGACCTCAAGTTAATAGGCC-CCGGCGTAAATTGTGGCTAGGTCTAATATCTCCCCCATTAAGGCAAAGGTGGCCCAATAGCAGTCATAAG-CTTATTATGCCACAAACATCAACACAAAAGTGGCCTTAATCTAAAAGACGTATCCGACCCCACGAAAGCTAAGAAACAAACTGGGATCAGATACCCCACTATGCTTAGCCCTTAACAAAGGTGTACCCC-ACACATCCTACACCCGCCAGAAGATTACGAGCCAAGCTTAAAACTCAAAGGACTTGACAGCACTTCAAATCCACCTAGAGGAGCCTGTCCTATAATCGAAAGTACACGATTCACCTAACCACCCCTAGTCTACCCAGTTTGTATACCGCCGTCG-CAAGCCTGTCTCGCTGAGAGAAACAAAATGGGCACAACAG--CCTCCTAGGCTAAAACGTCAGGTCAACGTGCAACTAATGGGGTGGGAAGGATGTGCTACATTTTCTAACACATAGAAATACGTGACGGAACGTCCCGTGAAACCGGGACTGTCTAAAGCAGAATCTAGTAGTAAGCTAGGAAAAGAACGCCTAGCTGAAGAAGGCCCTGAAGTGTGTACACACCGCCCGTCGCCCTCTTCGAACCCAACAAT-AAACGCCACTACACCTTGGTAACAGGCGCTATATAC-GGTAAGACGGGGCAAGTCGTAACAAGGTAAGCGTACCGGAAGGTGCTCTTGGAACATCAAGATGTAGCTTAAACAATAAAGCACTCAGCCTACACCTGAAAAATGCCCACAACTGGACCACCTTGAAGCCCACATCTAGCCCCACCCACA-CTCTACACCCGACCAAAACAAAACCAAAACATTTACAATACCT-AGTATCGGCGAAAGAAAGGCAAATAGGCGCAACAGAGGAAGTACCGCAAGGGAAAGCTGAAATAATCATTGAAAT-AAACAAA--AGCACAACACAGCAAA-GACAAACCCTTCTACCTTTCGCATTATGGTTTAGCAAACCTAAAATGGCAAAAAGAATTCAAGTCACACCCCCCCGAAACTGAGTGAGCTACTAATCAGCAGCCAAACCTGGGCCCACCCCCCTCTGTGGCAAAAGAGCGGGAAGACTGTTTAGTAGAGGTGAAAAGCCAACCGAACCCAGTGATAGCTGGCTGCTTGGGAAACGAATATTAGTTCTACTGAAAATTCTTCTAAC-----------CCCCCATAACAAAGGAC--AAGGAAAAACTTTCAAGTTACTTAATAGAGGTACAGCTCTATTAACACAGGACTCAACCTTCACTTAAGGGTAACCTATCTTTACTATT-TACCGTAGACTTTAAAGCAGCCACCACAA-AAAAGCGTCAAAGCTTACTTCTTAAAGATCCCAACAACACCTC-GAACCCTTCATTATCCACCAAGCCCCTCTATAACATTAGAAAAGACAATGCTAAAATGAGTAATAAGAAAAC-GACTTTCTCTTTGGCGTCAACTTACATCCTGCCTGACACCCTACAGATTATTAACAGCCACCCCCCT-ATAACTACCACAAGAATAAAAGAAGACTC--TTATCTGTTAACCCAACACAGGAGCGCCACAAGAAAGGCTAAACCTTGCAAAAGGAACTCGGCAAACAGAGATTCCGACTGTTTACCAAAAACATAGCCCTCCAGCCAATTCAGTATTGAGGGTGATACCTGCCCAATGACTACAGGTTGAATGGCCGCGGTATTTACAACCGTGCAAAGGTAGCGTAATCACTTGTTCTCTAAATAAGGACCAGTATGAATGGTTAAACGAGAATCTAACTGTCTCCTGCAAACAGCCAATGAAATTGATCTTCCTGTGCAAAAGCAGGAATAACATCACCAGAC-GAAAAGACCCTGTGAAACTTAAACCACCTAAGTTAAACCAACAATAC-AACTGTAAC-CCCTACAACCGT-TTACACCTAACTTAGCGTTTTCGGTTGGGGTGACCTTAAAACAAAAAAAAACTTTTAAGACAACTATAACTAAGACCAAATTATTAACCAAGACCCACACCTCAAAGTACTTAAATGTAATTAGATCCGACAACGTCGATCAACGAACAAAGCTACTCCAGGGATAACAGCGCAATCCCCCTCAAGAGCCCATATCGACAGGGGGGTTTACGACCTCGATGTTGGATCAGGACATCCTAATGGTGTAACCGCTATTAATGGTTCGTTTGTTCAACGATTAAAGTCCTACGCGATCTGAGTTCAGACCGGAGCAATCCAGGTCGGTTTCTATCTATGATTACATCTCTTCCTAGTACGAAAGGGCCGGGAGAGAAAGGCCCATACCACCAAAGCACGCCTTACCTGCAACTTAGTGAAAACAACTAAACTAA-CAACCAGGAC--AACCACT-CCCCCCAAAACAAGAGCATGCTGGGTTGGCAGAGTCCGGTCAAATGCAAAAGGCCTAAGCCCTTTATCCAGAGATTCAATTTCTCTACCCAGCAATCGACCCTATAATTATTCTACCCCAAGCACTATTCATTATCTCCATTCTAATTGCAGTAGCATTTTTAACAGTCCTAGAGCGAAAAATTATTGGATATATTCAACTACGAAAAGGACCAAACACTGTCGGCCCCCTTGGCCTGCTCCAACCCTTCGCAGACGGATTTAAACTTATTATTAAAGAACTAACCCTCCCCTCAATTGCCACCCCAACCCTATTCATCTTGGCCCCAGCCACAGCATTAACTCTATCTCTCACCATATGAACTCCAATCCCAATACCATTCCCCCTCGCAAACCTAAACCTAGGCCTACTCTTCCTGTTAGCCATATCAAGCCTTATGGTCTATTCACTACTATGATCCGGATGATCTTCAAACTCAAAATACGCCTTAATAGGCGCCCTCCGAGCAGTTGCCCAAACAATCTCCTATGAGGTTACACTAGCCATTATTGTACTATCCATTGTCCTATTAAGCGGGGGGTTTTCACTACAAACCCTCATAATTACGCAAGAATCCCTACCCCTCGCACTATCCATATGACCACTAATAATGATATGATATACATCCACGCTAGCAGAAACAAACCGTGCCCCATTTGACCTAACAGAGGGCGAATCAGAACTCGTATCCGGATTTAATGTTGAATATAGCGCAAGCCCATTCACACTATTCTTCCTGGCCGAATATGCTAACATTATATTAATAAACACCCTGACTATCACCCTATTCCTTAACCCATCACCTCTCACCTCTATCCCGACACTATTTACCACCACCCTAATAACCAAAACCCTCCTATTAACTATAAGCTTCCTATGAATCCGAGCATCTTACCCACGATTCCGTTACGACCAACTCATACACCTCCTATGAAAAAACTTCCTACCCCTAACACTAGCCTTCTGCCTATGACACACATCACTACCAATATCAATATTTGGCCTTCCCCCAGGAACCTAGGATTCGTGCCTGAACTACAAAGGGCTACTTTGATAGAGTAGATAATAGAGGTTAAAGCCCCCTCGCATCCTAGGGGAGCGGGACTCGAACCCGCTCAAAAGGAATCAAAATCCTCCCTACTTCCATTATAGTACCCCCTAGGAGTGTAAGCTAATTAAAACTATTGGGCCCATACCCCAAAAATGAAGGATTATTCCATCCACCCCTAAATGTCTCTCTCCCTGCCTCTCATCCTAACAACAATAATCCCAGCAACACTTATTTTCCTCCTATCAACCCACCTGGCCCTTATATGAGCTGCATTAGAACTTAATACACTAACAGTTCTCTACCTAATCGCCAACAAATCCCACCCACGAGCCATCGAAGCCACCATCAAATATTTTATCACACAAGCACTAGCATCCGCACTAATAATCTTCTCTGGGGCCTTTAATTATGAGATAGTGGGATCTTGAAAAATTACAGAAATAACAAACCCAATTACCTTAACCACACTCACCCTGGCCCTATCTATCAAGCTAGGATTAGTGCCATTCCACTTCTGAGTACCAGAAGTCCTACAAGGCATACCCACACTCCCATCAATCTTCCTATTGACATGACAAAAACTAGGCCCACTAGTTATATTTTTCCAAACTGCCCCGCTCATCAACCACAACCTAATTTCCTCAATAGCCATCCTATCATCTATCGTGGCGGGGTGATTAGGCATTAACCAAGCCCAAGTACGAAAACTAGTAGCCCTATCCTCCATTGCCCAAATAGCATGAATAGTCCTTATTATCAAGTACACACCATCCTTAGCAGTCCTAACCTTTTGCATCTACTCTGTAGCCGTCTCTGCCGCACTAGTTACTCTAGATAAACTCTCCGTAACAACTATAAAATCACTTATCACCTCCTTCTCAAAAAACCCAATCTCAACCCTCCTCCTAATAGCCTCCATCCTGTCACTATCCGGCCTTCCACCCTTAGCTGGCTTCACACCTAAATGGCTAACAATCAGCCAACTTATCACAGAAAAAGCAATTTGAACTACCTTTATTATATTAACATCCACACTCTTAACCCTATTCTTCTACGTCCGATTATGATACTCCACCATCTCCACCATACCCCCAAACACTGCTAACATAACCCGCCTCTGACGAAAAACTCCCCCTCAAGGAAGCTCCCCAGCCAGCACCCTAGCCGCAGCTGCCTCCACCCTCTTACTATGCACCGTATTTATAAAAGCAATCTCTAAAGACTATTTTATTTTTTAAAAGAAATTAGGTTCAAGCCTCTAAACCGAGGGCCTTCAAAGCCCTAAACGAGGACAACCAACCCCTCATTTCTTGACCTAAGGCTTGCAGGACTCTACCCCGCATCTTCAGACTGCAAATCG-AAAGCTTTTATTAAGCTAAAGCCTCAATAAACAGGTGGGCTTTGACCCCACAAATACCTAGTTAACAGCTAAGCACTTCAACCAACAAGTTTCTGTTCACCTTAAGCCCAGGCACTACTTAAAGTACATCTGCGAGTTTGCAACCCGCCATGAATTTCACTACAGGACCTGATAAAGGAAGGAATTAAACCTCCGTAAGTAGATTTACAGCCTACTGCCATATAACACTCGGCCACTTTACCTATGATTATCAACCGTTGATTCTTCTCCACAAACCACAAAGACATTGGCACCCTCTACTTTATCTTCGGAACTTGAGCCGGAATAGTAGGAACAGCCCTTAGCCTCCTCATCCGAACAGAAATAAGCCAGCCCGGACCCCTCCTAGGGGACGACCAAATCTACAACGTAATTGTCACCGCCCATGCTTTTATTATAATCTTCTTTATAGTAATACCCATCATGATCGGTGGATTTGGAAACTGACTCCTTCCCTTAATAATTGGGGCCCCAGACATGGCATTCCCCCGAATAAATAACATAAGCTTCTGATTACTGCCCCCATCCTTCACACTACTGCTTGCCTCCTCTTGTATTGAAGCAGGAGCTGGAACAGGATGAACCGTCTACCCCCCTCTAGCCGGAAACCTAGCTCACGCCGGACCATCCGTAGACTTAACAATCTTCTCACTTCACCTTGCCGGAGTATCCTCCATCCTGGGGGCAATTAATTTCATCACAACAGCTATTAACATAAAACCCCCAGCCATGTCCCAATACCAAACACCACTGTTTGTTTGGTCTGTCTTGATCACAGCCGTACTTCTCCTACTATCACTACCAGTGCTAGCTGCCGGAATTACCATACTACTTACAGACCGAAACTTAAACACAACCTTCTTCGACCCCGCAGGAGGAGGAGACCCCATCCTATATCAACACCTCTTCTGATTCTTTGGCCACCCCGAAGTCTACATTCTTATTCTCCCAGGATTCGGGATCATCTCACACGTAGTCACTTATTATTCAGGCAAAAAAGAACCATTCGGCTATATAGGAATAGCTTGAGCTATAATATCTATTGGATTCCTAGGATTCATCGTTTGAGCTCACCACATATTCACTGTTGGAATAGACGTTGATACTCGAGCATACTTCACCACCGCCACAATAGTCATTGCCATCCCAACCGGTGTAAAAGTGTTCAGCTGACTAGCAACCATTTATGGAGGAATCATTAACTGACAAGCTCCAATATTATGAGCACTGGGCTTCATTTTCCTATTCACCGTAGGTGGCCTCACTGGGATCGTTCTAGCTAACTCCTCACTAGACGTTGTCCTCCACGACACATACTACGTAGTCGCCCACTTCCACTACGTACTATCAATAGGAGCAGTCTTTGCCATCATGTGCGGATTTACTCATTGGTTCCCCCTATTTACAGGATTTACCCTTCACCCAACATGAACAAAAATCCAATTCATAGTTATATTTATTGGAGTAAATTTTACCTTCTTCCCACAACACTTCCTCGGACTATCCGGGATACCACGACGATACTCTGACTACCCAGACGCATACACCATCTGAAACCTAACATCCTCAATCGGATCTTTAATCTCCTTAACCGCCGTTATCCTTATAATATTTATTATATGAGAAGCATTCTCATCTAAGCGAAAAGTGACCATACCTGAAATAACAACCACCAACATTGAATGACTTAATAATTGCCCACCACCCTACCACACATACGAAGAACCAGTATTCACCGTAACACAAAAACGCCCTGACATACTGTAAATCCCAAGGACAAGGGGAATCGAACCCCCACCAGCTGGTTTCAAACCAGCTGCAATGCCACCATGCTCAGTCCTCCCAAGAGGAGTTAGTATATATTACATTACTTGTCCTTGTCAAGGACAAAAAATAGAACTTAAACCCTATACTCCTCCATGGCTAATCCAATACATCTAGGCTTCCAAGATGCAATATCCCCGCTCATAGAAGAACTACTATATTTCCACGACCACACCATAATAATCCTCATCCTAATCAGCTCTCTTGTATTCTACACAATATCCGCCCTACTTCTTACTAAACTCTACTACACAAGCCCACCCGACGTCCAAGAAATAGAAGTAATCTGAACAATCCTACCAGCTATCATCCTAATTTCAATCGCCCTTCCATCTCTACGCACCCTTTATCTTATAGATGAGACCAACAACCCCTCCCTAACCATCAAAACAACCGGGCACCAATGATACTGATCCTACGAATACACAGACTTCTCCACATTAGAATTCGACTCTTACATGACACCCTCACAAGACCTCCTACCAGGCCATCTTCGCCTCCTAGAAGTAGATCACCGCATAATCACCCCAATAAACTCAACTATTCGAATATTAGTCACAGCAGAAGATGTCCTCCATTCATGGGCCATCCCCTCTATCGGAACAAAAATAGACGCGGTCCCTGGACGCCTAAACCAAACCATAATTACACTAACCAACCCAGGCGTATTTTATGGCCAATGTTCTGAAATTTGCGGGGCAAATCACAGCTTCATACCTATTGTCATAGAAACAGTCCCACTAAACCACTTCCAACTCTGATTAGAAAACCACACCACTTTATCACTAATGAAGCT-ACTGATTAGCGCTAGTCTTTTAAGCTAGAGTAGGGGG-CCAACAACCTCACCG---------------------------CCCCCCATAGTGAC-ATGCCCCAACTAAACCCAGAACCTTGACTAATTGTCCTTCTAACCATTTGAGCCTTCTTCACTACCATCCTCCAACCCCAAACTACCTCATTAACCTCAACAAATGACCCTTCCACACACAACCCACAAACTA-CTAAAACATGACCCTGACCTTGAACACCAACCTATTCGACCAATTCATAATCCCAAGCCTTCTAGGCACCCCCCTACTCATGCCTGCCCTACTAATCATTTATGTCCTCCTCCTAACCCCCAAAAACCAATGACTTCCAAACCCAACAACAACAATCAAATCTTGACTCATCAACCAAACCACCAAACAGATCATAATCCCGATCAACAAACCCGGACACATACACTCCGTAACCCTCATCTCCTTACTAATTTTACTTTCCCTCACAAACCTATTAGGCCTTCTCCCATACACATTTACCCCAACAACTCAACTATCTATAAATACAGCTCTTGCCCTCCCACTGTGAGGAATAACCGTACTAATTGGGCTACGAACCCAACCAACAACTTCCCTTGCTCACCTCCTCCCAGAAGGAACCCCAACCCCATTAATCCCTGTTCTCATCCTAATTGAAACAATCAGCCTACTAATCCGACCAATTGCCCTAGCCGTACGACTAACAGCAAACCTGACCGCAGGACACTTACTCATTCAACTGCTCTCCATCGCCACAATAAACCTCTGATCTATCATACCCCCACTCAGCCTATTAACACTAATAACCCTAACCCTTCTCCTTCTCCTAGAATTCGCCGTAGCCATAATTCAAGCATACGTCTTTGTCCTACTACTCTCCCTCTACCTACAAGAAAACACATAATGTCCCACCAAACCCACCCATTCCACATAGTACACCCCAGCCCATGACCCCTAGCCGGAGCCATAGCCGCCATAATCCTAACAACAGGCCTAACCCTATGATTTCACTACAACTCTTACCCAGCCCTACTACTCGGACTAACCTGCACGCTACTAGTAATACTTCAATGATGACGGGATATTGTACGAGAAAGCACCTTCCTAGGACACCACACACCCATAGTACAAAAAGGATTACGCCTTGGCATAATTCTCTTTATTACATCCGAAATTTTCTTCTTCCTAGGCTTCTTCTGAGCATTCTACCATTCAAGTCTATCCCCAACCCCAGAACTAGGAGGGCAATGACCCCCAACCGGAATTACCCCTATTCACCCATTCGAAGTCCCCCTCCTAAACACCGCTGTCCTATTAGCCTCCGGAGTAACAGTAACATGGGCCCACCACAGCCTAATAAGTGCTAACCGCATACAAACAATCCACGCCCTCACACTCACCGTACTCCTAGGAGTCTACTTCACCGCCCTCCAAGCCATAGAATATTACGAAGCCCCATTCACTATCGCAGATAGCACCTACGGATCAACATTCTTCGTCGCAACAGGCTTCCACGGCCTACACGTTATCATCGGCTCAATCTTCCTCATAACCTGCCTATACCGACAAGTAAAATACCACTTCACATTTAATCACCACTTCGGATTTGAAGCCGCCGCCTGATACTGGCACTTCGTAGACATAATCTGACTTTTCCTTTACATTTCAATCTACTGATGAGGCTCATGCCTTTCTAGTATAAGCAATACAAGTGACTTCCAATTACTAAATCCTA-CGCCACCACCTAGGGAAAAGCAATCAACTTACTCATTATATTCTTAATAACACTCATCACCACTACAGCTCTAATCGCCCTTAACCTTATAACCACAAAAACGTCCCCAGACCAAGAAAAACTATCCCCCTATGAGTGCGGATTTGACCCCCTTGGATCTGCCCGACTTCCCCTATCAATTCGATTCTTCATGGTCGCTATCTTATTTCTACTCTTCGACCTTGAAGTCGCCATCCTACTCCCGCTCACATGATCTATCCACACCATTAACCCTATAAAAACCATTATATGCACCATCACAGTATTCCTACTTCTACTTATTGGACTAGGTTATGAATGACTCCAAGGCGGCTTAGAATGAGCAGAGTAACACACCTGGCTCAG--CCCCAGGAACTAGTCTAAAA-CAAGACCTCTAACTTCGGCCTAGAAAATCACAACTAGACTT-GTGGTTCCAAACCATCGCACCCACAACAATACTTTTCTTCCTGTCCTTCCTTGCTTGCACTACAGGCCTAATTATTCACCACAGCCATCTTCTATCAACGCTCCTCTGCCTCGAAGGCATAGCCTTATCCATCCTCCTAATCCTCACAGTACTAGCACTTCACTCACACCCATCATCATTTATCTTGCCCCTGACGATATTAACTCTTTCCGCCTGTGAAGCAGGAGTAGGCCTTGCCCTACTCGTTGCCTCCACCCGAACACACAACACCACAAACCTTAAAAACCTAAACCTCCTCCAATGTTAAAGATCCTCATACCCACGGCCACAACTACCCTCATCGCCTCCTTTATTCCAAACAAAACCATCTGACTTTCATCAACATCCTGCACAACCATCACAACAACCATCTCCATCCTAACCCTCAACCCATCTGACCATATAATAAACCCAAGCAGCCCGTCCCTAGGAAGCGACGGCTACTCAACCCCTCTCATACTCCTATCCTGCTGACTCCTCCCCATAATACTCATGGCCAGCCAAAACCTAATATCCAAGTTTACTGCCCGCCAAATCAAAATATTTATCGCCACCTCCCTCGTACTCCAACTCGCCCTACTCATAGCATTCATAGCTATAGACTTGATACTATTCTACATCACATTTGAATCCACACTAATTCCAACCCTCGTAATCATCTCCCGATGAGGTACCCAACTAGCACGACTAAACGCCGGAACCTACTTCCTATTCTATACTATTACTAGCTCCATCCCCCTAATAATTGGCATCTTAACTGTCCAAAACGCAAAAGGAACCCTCCTCATACCAATCCTGCAATTAGTCCCAACAACAAACGAAAACCCCTGAGCTAACACACTACTCTGACTTTCAACACTCCTGGCCTTCCTAACAAAAACCCCACTCTATGGCCTACACCTCTGACTCCCAAAAGCCCACGTAGAAGCCCCAATTGCAGGATCAATAGTACTAGCCGCAGTACTTCTAAAACTAGGAGGATATGGCATACTACGTGTAACAAACCTACTAACTACGCAAGACAACACCGCCTATATGCCACTACTAACCCTAGCCCTTTGAGGGGCACTAGCAGCCGGCCTTATCTGCCTACGACAGGGGGACTTAAAATCCCTTATCGCCTACTCCTCAATCGGCCACATAGCCCTAGTAACAGCCACCATCCTCACCCGAGACCAATTAGCCCCAACAGGGGCCATAATCCTAATAGTAGCCCACGGTCTAACCTCCTCCATATTATTCTGCTTAGCAAACTTTAACTATGAGCGAACCGGCACCCGAACACTTATCGCCCTACAAGGCCTACAACTCACCTCACCCCTCCTCACAGCCTGGTGATTCTTGGCCTGCTCAACAAACATAGCCCTACCCCCAACAATTAACCTAAGCGGGGAACTAACCCTCATTACATCACTATTTAGCTGATTAGACATCACAGCTTTCCTAACAGGATTAAACGCCTTTGCAACAACAACCTACACCCTTTACATATTCTCATCCACTCAACAAGGAACCCTGCCAACTAACATCAAACCCTCATCCCCCTTCCAAACCCGAGAACATCTCCTAATGTTCCTCCACCTCCTACCATCAGCTGGCCTCGCAACCAACCCAAAATTAACCTCTCCCCAAT--AACCACCCAGACTGATTTAACCCT--CACAAAAGTTGAACTTCCTACCCCA-AAAATAACACAAGAGCCAACTAATCCCTA--TCACTTATTAGATAAAAAAGGATATAGTAAAAATTACCCATCTTT-CAAACAAGAGGTAATCACCAACTACTACCACATTTCTCTAACAAGTGAAAAATTAACAACCCTTGTGTTATCTACAAAAAAACACAAAAA---CTTACTAAACGAAATGAGCCCGGACAGGAACCAAGCCTACCCCGCCAGCTTAGAGAGGTGGTAGACCCACAGAGGAACTGCTAATTCCTTAATC-CAGGTTTAA-CCTCCTGGCCTCCTCAA----TCCCCCAGTAAGCATAGTTTAAAC-AAAACATTAGAATGTGAACCTAAAAACAGGAG-CCTCAACCATCCTTGCCTACCAGCTTTCATAGGATAACCGAGACATCCGTTGGCCTTAGGAGCCAGCAATCTTGGCGCAACTCCAAGTGAAATCA-CATGCTCAATGCACCCCTCATCCTAACTACTTTCATCCTTCCCTTTATACTCCTACTAGCTGCC------------ACCCTAAAAACTAACAACATATCAGTCATATCCAAAACAACAATAACCAAGCTAGCTTTCTTTACAAGCCTTCCCCCCCTCCTCTTAATCCCACCAAACAACAACACCATCTTCTCAAACCACTTTTACTTACTACACCTAGAATCTTTCAACCTACCTATCTCCCTAAAAATCGATATATACTCAGCCTTCTTCATCCCAACAGCACTATTCATTACATGGTCAATTATAGAATTCTCCGAGTCCTACATAGCCTCAGACCCCAAAATCAACTCCTTCTTCAACCACCTACTAATGTTCATCCTAATAATGATAATTCTAGTAAGCGCTAGCAACCTATTCAACCTCTTCATCGGCTGAGAAGGAGTAGGCATCCTATCATACATATTAATTAACTGATGATCCTTTCGAGCAAGCTCCAACAAAGCGGCCCTCCAAGCCATCATTTACAACCGACTATCAGATATCGGAATCCTCATCGCCTTAGCATGAATGGCCACACATAACCTCACATTAGATATCACAAACCTCCCCCACTCTCCAAACTACCCACTCATCCTGCCAACCGCCATCATCTTCGCAGCAGCAGGAAAATCAGCTCAAATCGGACTCCACCCATGACTACCAGCAGCAATAGAGGGCCCAACACCAGTCTCAGCCCTACTCCACTCAAGCACTATAGTAGTAGCCGGCATTTTCTTATTAATCCGAACTTCCCCGATCATCTACAGCCATCAAGAAACCACCACCACCTGCCTAATCCTGGGAGCAATTACTTCCCTGTTCGCAGCCGCCTGTGCCCTCGCCCAAAACGATATAAAAAAAATCATCGCCTTCTCAACCTCAAGCCAACTAGGGCTAATAATAACCACAATCGGACTTAAACAGCCCGAACTAACATTCCTACACATCCTAACACACGCCTTCTTTAAAGCAATATTATTCCTATGCGCAGGATCAATCATCCATAGCCTAAACAACGAACAAGACATTCGAAAAATAGGAGGCCTAAAAAAAACTATACCTATTACCACCTCCTGCCTCACCATCGGAGTATTAGCCCTAACTGGCATACCCTTCTTATCCGGATTCTACTCCAAAGATGCCATTATTGAATCCCTAAACACCTCCCACATTAATATATGACCCCTCGCCCTCACCCTATTCGCCACCTCCTTCACTGCAGCCTACAGCCTTCGCATGGTCTATTTCACCCTACTAGGCACCAATCGATCATCGACCATAAACCCAATTAACGAAAACCTAAAAACCGTAAATCCAATCCTCCGCCTAGCCGTAGGTAGCATGGTTGCCGGACTATTAGCCTCAAACCTCATACTACCCTCTTACGCCCCACAACTAACTATACCAACCACAATCAAACTTACAGCCTTAGCTATCACAACAGCCGGCCTCCTAACTGCAATAACCCTAATCTTCATTACCGACAAATTCCCACCAACTACGAAAGACCTCCAACCACCATCACTAACAAAACTAATATTCTTCAACCTAATCATCCACCACCTATTCTCCTCCACCACACTACACTCTAGTCAAAAACTATCCACACACCTCACTGACCAAACATGATATGAAGCTATCGGACCAAAAACAACAGCCCGCCTACAAATCCTAATAACTACAACATTAACCCCCTACCACAAAGCAAAAATAAAAAAATACCTCATAGCCTTCCTATGAACTATTACCATCGTTCTCCTCCTCTGAAGGAACGAAACGACCCCAGACAACGCCCACGAACAATCCCTGTAATTACAAACAACGCAACTAACAAAGCCCAACTACACACCAAAACAAACCCCCACCCACTTGAATACATTAAACCCACCCCCAACAACTCATTAGCCACACCACTTCCAACAGCCTCTACATCCACCAACCCACCCACCCCAACAGCCCATCAATCTCACAAGTGCCCACACGCACAACCCACCACCGAAACCAGCCCAACCAAACAAAGAAACACAAACTCCTTAGAAACCCCAGCCCCACCAAATGGGTCATCAGTAAACCCAATACAAAAAGCAAACACTACCAACAACCCCCCTAAATACACTAGCATCACCACTAAAGGCATAAAACTCCCACCCTCAACCACCACTAAACCACTGCCCAGCACAGCCATAAAAACCAAGCTTAGCACAGCAAAATGAACCCCAGAATTTGCCCCCACCATTACCGCACACATCAACACCAAACAACCTAAAAACAATGTAAATTCCATAATTCCCATTTGGATTGCAACCAAAACCTGAGGTCTGAAAAACCCCTGTTGTTCTTCAACTATGAAAATAA---TCCACCT-----ATGACCCACCAACTGCGAAAATCTCACCCACTCCTCAAACTTGTTAACCACTCACTAATTGACCTGCCAACCCCATCAAACATCTCCATCTGATGAAACTTCGGATCATTACTAGGCCTGACCCTTATACTCCAAATCCTCACAGGAATCTTCCTAATAATACACTTCTCATCCAGCGACACCACAGCCTTCTCATCCGTCGCCTACACTTCTCGCGAAGTTTGATTCGGATGGCTTATCCGAAGTCTCCACACAAACGGAGCCTCCCTCTTCTTTATGTTCATCTTCCTACACATCGGACGAGGCCTGTATTACGCCTCCTACCTACACGAAAACACATGAAACATCGGAGTAGTTATACTACTCCTACTAATAGCCACAGCATTCATAGGCTATGTCCTCCCATGAGGACAAATATCATTCTGAGGAGCAACTGTAATCACCAACCTACTATCCGCCATCCCATACATTGGAGACACCATTGTACCATGAATCTGAGGCGGACCCTCAGTAAGCAATGCAACACTCACACGCTTTACTACCCTTCACTTCCTCCTCCCATTTGCCCTACTAGCCCTACTCATAACCCACCTAGTCTTCCTACACGAACAAGGATCCTTCAACCCAGCTGGACTCTCCAAAAACGCCGACAAAATCCCATTCCACCCCTACTACACCATAAAAGATGCCCTAGGAGCAATACTAGCCACATCTATATTACTCACCCTCGCCCTCTACCTTCCAACCCTACTAGGAGACCCAGAAAACTTCACCCCAGCAAACCCAATAACCACCCCATCGCACATTAAGCCTGAATGATACTTCCTATTTGCCTACGCCATCCTACGATCTATCCCAAACAAACTGGGCGGCGTACTAGCCATATTCTCCTCCATCTTCATCCTATTCTTAATACCCGCTCTTCACACAACCACCCAACAACCAATATCTACCCGCCCCTTATCACAACTACTATTCTGAGCCCTTATCTTGGACTTTCTCGCCCTCACATGAATCGGAGGCCAACCAGTAAACCCACCATACACCCTATTAGGACAAATCGCCTCATTCCTTTACTTCACCACCATCCTCATCCTCATACCCCTACTAGGACTCCTAGAAAATAAAATAACCAAACCACCATTTATCTTCATAAAACTAAA-ACATAAACCCAACCACCCAATTATCCTCATACGAC-GAGGAATA--AAAACCTCAACTTAACACCCTCGTAGCTAA-AACGCTTAAAGCGCTGGCCTTGTAAGACAGAAACTGGGAATTTA--CATCCCCGAGAGTACAACCC---CTATCAAGAAGACAAACAAAACTTTGTTCCCTCGGCCCCCAAAGCCGACGTTCTAGCTAAACTACTTCCT----GCCGAACAATGTTCTTGTAGCTTAAACTTCTTTAAAGCATAACACTGAAAATGTTAATATGGGCAACCAAGCCCCCAGCAACA----------------------------CTCCAG--CTTCCCTA--------------------------AATCTAGTTACCC------------------------------------------AC------------CCCCTATGTATATCGCGCATTCATCTATTTGCCCCATACACACATCCTCCCGCTGGAGTTAGTCCTCATATAATTAAAGTTATTGTTATCCGCGTCATCTTTTGTCCAGCACTTACTGTTACTAGTTTCAAGCCCATACCTGGACACGGCTTCCATGTATTGCTCTTTAAGAGGCCTCTGGTTATCACTCTCACGTACTTATCTTGCGATTGCCTGGACATTCGTTCCTCTTCTTCGAGGCCTCAACCCGCACCGTCTTGGTCACCACTCATTTAAGTCCGTGATCGCAGCATTCCAATTCTTA-AATGCATTTGGTTGGATTTTTATTTTTTGGGGGAGACTCCACACTCCCCACGGTCGACTTTCCTTTAAATACCCGGTCAGTCACCTTAACACTCCTTCTTTGTAAGACTAATCA-TTTCCGCCCATGCTTTCATGCGCATAACCTGAT
>MT554051.1 Caiman latirostris isolate L015 mitochondrion, complete genome
TAAAGACTTAGTCCTGGTCTTCCTATTAGCTATTACCCAATTTATACATGCAAGTATCTGCGAACCCGTGAGAACACCCTATACAGTCCAACAGACAAATGGAGCCGGCATCAGGCACATCAACTAATAGCCCAAGACGCCTAGCACAAGCCACACCCCCAAGGGCCGCAGCAGTGATTAACTTTAAACCATAAGCGAAAGCTTGATTTAGTCAGGGTGAGACAGAGGCGGCCAAATTCCCGTGCCAGCAGCCGCGGTTAGACAGAGACCTCAAGTTAATAGGCC-CCGGCGTAAATTGTGGCTAGGTCTAATATCTCCCCCATTAAGGCAAAGGTGGCCCAATAGCAGTCATAAG-CTTATTATGCCACAAACATCAACACAAAAGTGGCCTTAATCTAAAAGACGTATCCGACCCCACGAAAGCTAAGAAACAAACTGGGATCAGATACCCCACTATGCTTAGCCCTTAACAAAGGTGTACCCC-ACACATCCTACACCCGCCAGAAGATTACGAGCCAAGCTTAAAACTCAAAGGACTTGACAGCACTTCAAATCCACCTAGAGGAGCCTGTCCTATAATCGAAAGTACACGATTCACCTAACCACCCCTAGTCTACCCAGTTTGTATACCGCCGTCG-CAAGCCTGTCTCGCTGAGAGAAACAAAATGGGCACAACAG--CCTCCTAGGCTAAAACGTCAGGTCAACGTGCAACTAATGGGGTGGGAAGGATGTGCTACATTTTCTAACACATAGAAATACGTGACGGAACGTCCCGTGAAACCGGGACTGTCTAAAGCAGAATCTAGTAGTAAGCTAGGAAAAGAACGCCTAGCTGAAGAAGGCCCTGAAGTGTGTACACACCGCCCGTCGCCCTCTTCGAACCCAACAAT-AAACGCCACTACACCTTGGTAACAGGCGCTATATAC-GGTAAGACGGGGCAAGTCGTAACAAGGTAAGCGTACCGGAAGGTGCTCTTGGAACATCAAGATGTAGCTTAAACAATAAAGCACTCAGCCTACACCTGAAAAATGCCCACAACTGGACCACCTTGAAGCCCACATCTAGCCCCACCCACA-CTCTACACCCGACCAAAACAAAACCAAAACATTTACAATACCT-AGTATCGGCGAAAGAAAGGCAAATAGGCGCAACAGAGGAAGTACCGCAAGGGAAAGCTGAAATAATCATTGAAAT-AAACAAA--AGCACAACACAGCAAA-GACAAACCCTTCTACCTTTCGCATTATGGTTTAGCAAACCTAAAATGGCAAAAAGAATTCAAGTCACACCCCCCCGAAACTGAGTGAGCTACTAATCAGCAGCCAAACCTGGGCCCACCCCCCTCTGTGGCAAAAGAGCGGGAAGACTGTTTAGTAGAGGTGAAAAGCCAACCGAACCCAGTGATAGCTGGCTGCTTGGGAAACGAATATTAGTTCTACTGAAAATTCTTCTAAC-----------CCCCCATAACAAAGGAC--AAGGAAAAACTTTCAAGTTACTTAATAGAGGTACAGCTCTATTAACACAGGACTCAACCTTCACTTAAGGGTAACCTATCTTTACTATT-TACCGTAGACTTTAAAGCAGCCACCACAA-AAAAGCGTCAAAGCTTACTTCTTAAAGATCCCAACAACACCTC-GAACCCTTCATTATCCACCAAGCCCCTCTATAACATTAGAAAAGACAATGCTAAAATGAGTAATAAGAAAAC-GACTTTCTCTTTGGCGTCAACTTACATCCTGCCTGACACCCTACAGATTATTAACAGCCACCCCCCT-ATAACTACCACAAGAATAAAAGAAGACTC--TTATCTGTTAACCCAACACAGGAGCGCCACAAGAAAGGCTAAACCTTGCAAAAGGAACTCGGCAAACAGAGATTCCGACTGTTTACCAAAAACATAGCCCTCCAGCCAATTCAGTATTGAGGGTGATACCTGCCCAATGACTACAGGTTGAATGGCCGCGGTATTTACAACCGTGCAAAGGTAGCGTAATCACTTGTTCTCTAAATAAGGACCAGTATGAATGGTTAAACGAGAATCTAACTGTCTCCTGCAAACAGCCAATGAAATTGATCTTCCTGTGCAAAAGCAGGAATAACATCACCAGAC-GAAAAGACCCTGTGAAACTTAAACCACCTAAGTTAAACCAACAATAC-AACTGTAAC-CCCTACAACCGT-TTACACCTAACTTAGCGTTTTCGGTTGGGGTGACCTTAAAACAAAAAAAAACTTTTAAGACAACTATAACTAAGACCAAATTATTAACCAAGACCCACACCTCAAAGTACTTAAATGTAATTAGATCCGACAACGTCGATCAACGAACAAAGCTACTCCAGGGATAACAGCGCAATCCCCCTCAAGAGCCCATATCGACAGGGGGGTTTACGACCTCGATGTTGGATCAGGACATCCTAATGGTGTAACCGCTATTAATGGTTCGTTTGTTCAACGATTAAAGTCCTACGCGATCTGAGTTCAGACCGGAGCAATCCAGGTCGGTTTCTATCTATGATTACATCTCTTCCTAGTACGAAAGGGCCGGGAGAGAAAGGCCCATACCACCAAAGCACGCCTTACCTGCAACTTAGTGAAAACAACTAAACTAA-CAACCAGGAC--AACCACT-CCCCCCAAAACAAGAGCATGCTGGGTTGGCAGAGTCCGGTCAAATGCAAAAGGCCTAAGCCCTTTATCCAGAGATTCAATTTCTCTACCCAGCAATCGACCCTATAATTATTCTACCCCAAGCACTATTCATTATCTCCATTCTAATTGCAGTAGCATTTTTAACAGTCCTAGAGCGAAAAATTATTGGATATATTCAACTACGAAAAGGACCAAACACTGTCGGCCCCCTTGGCCTGCTCCAACCCTTCGCAGACGGATTTAAACTTATTATTAAAGAACTAACCCTCCCCTCAATTGCCACCCCAACCCTATTCATCTTGGCCCCAGCCACAGCATTAACTCTATCTCTCACCATATGAACTCCAATCCCAATACCATTCCCCCTCGCAAACCTAAACCTAGGCCTACTCTTCCTGTTAGCCATATCAAGCCTTATGGTCTATTCACTACTATGATCCGGATGATCTTCAAACTCAAAATACGCCTTAATAGGCGCCCTCCGAGCAGTTGCCCAAACAATCTCCTATGAGGTTACACTAGCCATTATTGTACTATCCATTGTCCTATTAAGCGGGGGGTTTTCACTACAAACCCTCATAATTACGCAAGAATCCCTACCCCTCGCACTATCCATATGACCACTAATAATGATATGATATACATCCACGCTAGCAGAAACAAACCGTGCCCCATTTGACCTAACAGAGGGCGAATCAGAACTCGTATCCGGATTTAATGTTGAATATAGCGCAAGCCCATTCACACTATTCTTCCTGGCCGAATATGCTAACATTATATTAATAAACACCCTGACTATCACCCTATTCCTTAACCCATCACCTCTCACCTCTATCCCGACACTATTTACCACCACCCTAATAACCAAAACCCTCCTATTAACTATAAGCTTCCTATGAATCCGAGCATCTTACCCACGATTCCGTTACGACCAACTCATACACCTCCTATGAAAAAACTTCCTACCCCTAACACTAGCCTTCTGCCTATGACACACATCACTACCAATATCAATATTTGGCCTTCCCCCAGGAACCTAGGATTCGTGCCTGAACTACAAAGGGCTACTTTGATAGAGTAGATAATAGAGGTTAAAGCCCCCTCGCATCCTAGGGGAGCGGGACTCGAACCCGCTCAAAAGGAATCAAAATCCTCCCTACTTCCATTATAGTACCCCCTAGGAGTGTAAGCTAATTAAAACTATTGGGCCCATACCCCAAAAATGAAGGATTATTCCATCCACCCCTAAATGTCTCTCTCCCTGCCTCTCATCCTAACAACAATAATCCCAGCAACACTTATTTTCCTCCTATCAACCCACCTGGCCCTTATATGAGCTGCATTAGAACTTAATACACTAACAGTTCTCTACCTAATCGCCAACAAATCCCACCCACGAGCCATCGAAGCCACCATCAAATATTTTATCACACAAGCACTAGCATCCGCACTAATAATCTTCTCTGGGGCCTTTAATTATGAGATAGTGGGATCTTGAAAAATTACAGAAATAACAAACCCAATTACCTTAACCACACTCACCCTGGCCCTATCTATCAAGCTAGGATTAGTGCCATTCCACTTCTGAGTACCAGAAGTCCTACAAGGCATACCCACACTCCCATCAATCTTCCTATTGACATGACAAAAACTAGGCCCACTAGTTATATTTTTCCAAACTGCCCCGCTCATCAACCACAACCTAATTTCCTCAATAGCCATCCTATCATCTATCGTGGCGGGGTGATTAGGCATTAACCAAGCCCAAGTACGAAAACTAGTAGCCCTATCCTCCATTGCCCAAATAGCATGAATAGTCCTTATTATCAAGTACACACCATCCTTAGCAGTCCTAACCTTTTGCATCTACTCTGTAGCCGTCTCTGCCGCACTAGTTACTCTAGATAAACTCTCCGTAACAACTATAAAATCACTTATCACCTCCTTCTCAAAAAACCCAATCTCAACCCTCCTCCTAATAGCCTCCATCCTGTCACTATCCGGCCTTCCACCCTTAGCTGGCTTCACACCTAAATGGCTAACAATCAGCCAACTTATCACAGAAAAAGCAATTTGAACTACCTTTATTATATTAACATCCACACTCTTAACCCTATTCTTCTACGTCCGATTATGATACTCCACCATCTCCACCATACCCCCAAACACTGCTAACATAACCCGCCTCTGACGAAAAACTCCCCCTCAAGGAAGCTCCCCAGCCAGCACCCTAGCCGCAGCTGCCTCCACCCTCTTACTATGCACCGTATTTATAAAAGCAATCTCTAAAGACTATTTTATTTTTTAAAAGAAATTAGGTTCAAGCCTCTAAACCGAGGGCCTTCAAAGCCCTAAACGAGGACAACCAACCCCTCATTTCTTGACCTAAGGCTTGCAGGACTCTACCCCGCATCTTCAGACTGCAAATCG-AAAGCTTTTATTAAGCTAAAGCCTCAATAAACAGGTGGGCTTTGACCCCACAAATACCTAGTTAACAGCTAAGCACTTCAACCAACAAGTTTCTGTTCACCTTAAGCCCAGGCACTACTTAAAGTACATCTGCGAGTTTGCAACCCGCCATGAATTTCACTACAGGACCTGATAAAGGAAGGAATTAAACCTCCGTAAGTAGATTTACAGCCTACTGCCATATAACACTCGGCCACTTTACCTATGATTATCAACCGTTGATTCTTCTCCACAAACCACAAAGACATTGGCACCCTCTACTTTATCTTCGGAACTTGAGCCGGAATAGTAGGAACAGCCCTTAGCCTCCTCATCCGAACAGAACTAAGCCAGCCCGGACCCCTCCTAGGGGACGACCAAATCTACAACGTAATTGTCACCGCCCATGCTTTTATTATAATCTTCTTTATAGTAATACCCATCATGATCGGTGGATTTGGAAACTGACTCCTTCCCTTAATAATTGGGGCCCCAGACATGGCATTCCCCCGAATAAATAACATAAGCTTCTGATTACTGCCCCCATCCTTCACACTACTGCTTGCCTCCTCTTGTATTGAAGCAGGAGCTGGAACAGGATGAACCGTCTACCCCCCTCTAGCCGGAAACCTAGCTCACGCCGGACCATCCGTAGACTTAACAATCTTCTCACTTCACCTTGCCGGAGTATCCTCCATCCTGGGGGCAATTAATTTCATCACAACAGCTATTAACATAAAACCCCCAGCCATGTCCCAATACCAAACACCACTGTTTGTTTGGTCTGTCTTGATCACAGCCGTACTTCTCCTACTATCACTACCAGTGCTAGCTGCCGGAATTACCATACTACTTACAGACCGAAACTTAAACACAACCTTCTTCGACCCCGCAGGAGGAGGAGACCCCATCCTATATCAACACCTCTTCTGATTCTTTGGCCACCCCGAAGTCTACATTCTTATTCTCCCAGGATTCGGGATCATCTCACACGTAGTCACTTATTATTCAGGCAAAAAAGAACCATTCGGCTATATAGGAATAGCTTGAGCTATAATATCTATTGGATTCCTAGGATTCATCGTTTGAGCTCACCACATATTCACTGTTGGAATAGACGTTGATACTCGAGCATACTTCACCACCGCCACAATAGTCATTGCCATCCCAACCGGTGTAAAAGTGTTCAGCTGACTAGCAACCATTTATGGAGGAATCATTAACTGACAAGCTCCAATATTATGAGCACTGGGCTTCATTTTCCTATTCACCGTAGGTGGCCTCACTGGGATCGTTCTAGCTAACTCCTCACTAGACGTTGTCCTCCACGACACATACTACGTAGTCGCCCACTTCCACTACGTACTATCAATAGGAGCAGTCTTTGCCATCATGTGCGGATTTACTCATTGGTTCCCCCTATTTACAGGATTTACCCTTCACCCAACATGAACAAAAATCCAATTCATAGTTATATTTATTGGAGTAAATTTTACCTTCTTCCCACAACACTTCCTCGGACTATCCGGGATACCACGACGATACTCTGACTACCCAGACGCATACACCATCTGAAACCTAACATCCTCAATCGGATCTTTAATCTCCTTAACCGCCGTTATCCTTATAATATTTATTATATGAGAAGCATTCTCATCTAAGCGAAAAGTGACCATACCTGAAATAACAACCACCAACATTGAATGACTTAATAATTGCCCACCACCCTACCACACATACGAAGAACCAGTATTCACCGTAACACAAAAACGCCCTGACATACTGTGAATCCCAAGGACAAGGGGAATCGAACCCCCACCAGCTGGTTTCAAACCAGCTGCAATGCCACCATGCTCAGTCCTCCCAAGAGGAGTTAGTATATATTACATTACTTGTCCTTGTCAAGGACAAAAAATAGAACTTAAACCCTATACTCCTCCATGGCTAATCCAATACATCTAGGCTTCCAAGATGCAATATCCCCGCTCATAGAAGAACTACTATATTTCCACGACCACACCATAATAATCCTCATCCTAATCAGCTCTCTTGTATTCTACACAATATCCGCCCTACTTCTTACTAAACTCTACTACACAAGCCCACCCGACGTCCAAGAAATAGAAGTAATCTGAACAATCCTACCAGCTATCATCCTAATTTCAATCGCCCTTCCATCTCTACGCACCCTTTATCTTATAGATGAGACCAACAACCCCTCCCTAACCATCAAAACAACCGGGCACCAATGATACTGATCCTACGAATACACAGACTTCTCCACATTAGAATTCGACTCTTACATGACACCCTCACAAGACCTCCTACCAGGCCATCTTCGCCTCCTAGAAGTAGATCACCGCATAATCACCCCAATAAACTCAACTATTCGAATATTAGTCACAGCAGAAGATGTCCTCCATTCATGGGCCATCCCCTCTATCGGAACAAAAATAGACGCGGTCCCTGGACGCCTAAACCAAACCATAATTACACTAACCAACCCAGGCGTATTTTATGGCCAATGTTCTGAAATTTGCGGGGCAAATCACAGCTTCATACCTATTGTCATAGAAACAGTCCCACTAAACCACTTCCAACTCTGATTAGAAAACCACACCACTTTATCACTAATGAAGCT-ACTGATTAGCGCTAGTCTTTTAAGCTAGAGTAGGGGG-CCAACAACCTCACCG---------------------------CCCCCCATAGTGAC-ATGCCCCAACTAAACCCAGAACCTTGACTAATTGTCCTTCTAACCATTTGAGCCTTCTTCACTACCATCCTCCAACCCCAAACTACCTCATTAACCTCAACAAATGACCCTTCCACACACAACCCACAAACTA-CTAAAACATGACCCTGACCTTGAACACCAACCTATTCGACCAATTCATAATCCCAAGCCTTCTAGGCACCCCCCTACTCATGCCTGCCCTACTAATCATTTATGTCCTCCTCCTAACCCCCAAAAACCAATGACTTCCAAACCCAACAACAACAATCAAATCTTGACTCATCAACCAAACCACCAAACAGATCATAATCCCGATCAACAAACCCGGACACATACACTCCGTAACCCTCATCTCCTTACTAATTTTACTTTCCCTCACAAACCTATTAGGCCTTCTCCCATACACATTTACCCCAACAACTCAACTATCTATAAATACAGCTCTTGCCCTCCCACTGTGAGGAATAACCGTACTAATTGGGCTACGAACCCAACCAACAACTTCCCTTGCTCACCTCCTCCCAGAAGGAACCCCAACCCCATTAATCCCTGTTCTCATCCTAATTGAAACAATCAGCCTACTAATCCGACCAATTGCCCTAGCCGTACGACTAACAGCAAACCTGACCGCAGGACACTTACTCATTCAACTGCTCTCCATCGCCACAATAAACCTCTGATCTATCATACCCCCACTCAGCCTATTAACACTAATAACCCTAACCCTTCTCCTTCTCCTAGAATTCGCCGTAGCCATAATTCAAGCATACGTCTTTGTCCTACTACTCTCCCTCTACCTACAAGAAAACACATAATGTCCCACCAAACCCACCCATTCCACATAGTACACCCCAGCCCATGACCCCTAGCCGGAGCCATAGCCGCCATAATCCTAACAACAGGCCTAACCCTATGATTTCACTACAACTCTTACCCAGCCCTACTACTCGGACTAACCTGCACGCTACTAGTAATACTTCAATGATGACGGGATATTGTACGAGAAAGCACCTTCCTAGGACACCACACACCCATAGTACAAAAAGGATTACGCCTTGGCATAATTCTCTTTATTACATCCGAAATTTTCTTCTTCCTAGGCTTCTTCTGAGCATTCTACCATTCAAGTCTATCCCCAACCCCAGAACTAGGAGGGCAATGACCCCCAACCGGAATTACCCCTATTCACCCATTCGAAGTCCCCCTCCTAAACACCGCTGTCCTATTAGCCTCCGGAGTAACAGTAACATGGGCCCACCACAGCCTAATAAGTGCTAACCGCATACAAACAATCCACGCCCTCACACTCACCGTACTCCTAGGAGTCTACTTCACCGCCCTCCAAGCCATAGAATATTACGAAGCCCCATTCACTATCGCAGATAGCACCTACGGATCAACATTCTTCGTCGCAACAGGCTTCCACGGCCTACACGTTATCATCGGCTCAATCTTCCTCATAACCTGCCTATACCGACAAGTAAAATACCACTTCACATTTAATCACCACTTCGGATTTGAAGCCGCCGCCTGATACTGGCACTTCGTAGACATAATCTGACTTTTCCTTTACATTTCAATCTACTGATGAGGCTCATGCCTTTCTAGTATAAGCAATACAAGTGACTTCCAATTACTAAATCCTA-CGCCACCACCTAGGGAAAAGCAATCAACTTACTCATTATATTCTTAATAACACTCATCACCACTACAGCTCTAATCGCCCTTAACCTTATAACCACAAAAACGTCCCCAGACCAAGAAAAACTATCCCCCTATGAGTGCGGATTTGACCCCCTTGGATCTGCCCGACTTCCCCTATCAATTCGATTCTTCATGGTCGCTATCTTATTTCTACTCTTCGACCTTGAAGTCGCCATCCTACTCCCGCTCACATGATCTATCCACACCATTAACCCTATAAAAACCATTATATGCACCATCACAGTATTCCTACTTCTACTTATTGGACTAGGTTATGAATGACTCCAAGGCGGCTTAGAATGAGCAGAGTAACACACCTGGCTCAG--CCCCAGGAACTAGTCTAAAA-CAAGACCTCTAACTTCGGCCTAGAAAATCACAACTAGACTT-GTGGTTCCAAACCATCGCACCCACAACAATACTTTTCTTCCTGTCCTTCCTTGCTTGCACTACAGGCCTAATTATTCACCACAGCCATCTTCTATCAACGCTCCTCTGCCTCGAAGGCATAGCCTTATCCATCCTCCTAATCCTCACAGTACTAGCACTTCACTCACACCCATCATCATTTATCTTGCCCCTGACGATATTAACTCTTTCCGCCTGTGAAGCAGGAGTAGGCCTTGCCCTACTCGTTGCCTCCACCCGAACACACAACACCACAAACCTTAAAAACCTAAACCTCCTCCAATGTTAAAGATCCTCATACCCACGGCCACAACTACCCTCATCGCCTCCTTTATTCCAAACAAAACCATCTGACTTTCATCAACATCCTGCACAACCATCACAACAACCATCTCCATCCTAACCCTCAACCCATCTGACCATATAATAAACCCAAGCAGCCCGTCCCTAGGAAGCGACGGCTACTCAACCCCTCTCATACTCCTATCCTGCTGACTCCTCCCCATAATACTCATGGCCAGCCAAAACCTAATATCCAAGTTTACTGCCCGCCAAATCAAAATATTTATCGCCACCTCCCTCGTACTCCAACTCGCCCTACTCATAGCATTCATAGCTATAGACTTGATACTATTCTACATCACATTTGAATCCACACTAATTCCAACCCTCGTAATCATCTCCCGATGAGGTACCCAACTAGCACGACTAAACGCCGGAACCTACTTCCTATTCTATACTATTACTAGCTCCATCCCCCTAATAATTGGCATCTTAACTGTCCAAAACGCAAAAGGAACCCTCCTCATACCAATCCTGCAATTAGTCCCAACAACAAACGAAAACCCCTGAGCTAACACACTACTCTGACTTTCAACACTCCTGGCCTTCCTAACAAAAACCCCACTCTATGGCCTACACCTCTGACTCCCAAAAGCCCACGTAGAAGCCCCAATTGCAGGATCAATAGTACTAGCCGCAGTACTTCTAAAACTAGGAGGATATGGCATACTACGTGTAACAAACCTACTAACTACGCAAGACAACACCGCCTATATGCCACTACTAACCCTAGCCCTTTGAGGGGCACTAGCAGCCGGCCTTATCTGCCTACGACAGGGGGACTTAAAATCCCTTATCGCCTACTCCTCAATCGGCCACATAGCCCTAGTAACAGCCACCATCCTCACCCGAGACCAATTAGCCCCAACAGGGGCCATAATCCTAATAGTAGCCCACGGTCTAACCTCCTCCATATTATTCTGCTTAGCAAACTTTAACTATGAGCGAACCGGCACCCGAACACTTATCGCCCTACAAGGCCTACAACTCACCTCACCCCTCCTCACAGCCTGGTGATTCTTGGCCTGCTCAACAAACATAGCCCTACCCCCAACAATTAACCTAAGCGGGGAACTAACCCTCATTACATCACTATTTAGCTGATTAGACATCACAGCTTTCCTAACAGGATTAAACGCCTTTGCAACAACAACCTACACCCTTTACATATTCTCATCCACTCAACAAGGAACCCTGCCAACTAACATCAAACCCTCATCCCCCTTCCAAACCCGAGAACATCTCCTAATGTTCCTCCACCTCCTACCATCAGCTGGCCTCGCAACCAACCCAAAATTAACCTCTCCCCAAT--AACCACCCAGACTGATTTAACCCT--CACAAAAGTTGAACTTCCTACCCCA-AAAATAACACAAGAGCCAACTAATCCCTA--TCACTTATTAGATAAAAAAGGATATAGTAAAAATTACCCATCTTT-CAAACAAGAGGTAATCACCAACTACTACCACATTTCTCTAACAAGTGAAAAATTAACAACCCTTGTGTTATCTACAAAAAAACACAAAAA---CTTACTAAACGAAATGAGCCCGGACAGGAACCAAGCCTACCCCGCCAGCTTAGAGAGGTGGTAGACCCACAGAGGAACTGCTAATTCCTTAATC-CAGGTTTAA-CCTCCTGGCCTCCTCAA----TCCCCCAGTAAGCATAGTTTAAAC-AAAACATTAGAATGTGAACCTAAAAACAGGAG-CCTCAACCATCCTTGCCTACCAGCTTTCATAGGATAACCGAGACATCCGTTGGCCTTAGGAGCCAGCAATCTTGGCGCAACTCCAAGTGAAATCA-CATGCTCAATGCACCCCTCATCCTAACTACTTTCATCCTTCCCTTTATACTCCTACTAGCTGCC------------ACCCTAAAAACTAACAACATATCAGTCATATCCAAAACAACAATAACCAAGCTAGCTTTCTTTACAAGCCTTCCCCCCCTCCTCTTAATCCCACCAAACAACAACACCATCTTCTCAAACCACTTTTACTTACTACACCTAGAATCTTTCAACCTACCTATCTCCCTAAAAATCGATATATACTCAGCCTTCTTCATCCCAACAGCACTATTCATTACATGGTCAATTATAGAATTCTCCGAGTCCTACATAGCCTCAGACCCCAAAATCAACTCCTTCTTCAACCACCTACTAATGTTCATCCTAATAATGATAATTCTAGTAAGCGCTAGCAACCTATTCAACCTCTTCATCGGCTGAGAAGGAGTAGGCATCCTATCATACATATTAATTAACTGATGATCCTTTCGAGCAAGCTCCAACAAAGCGGCCCTCCAAGCCATCATTTACAACCGACTATCAGATATCGGAATCCTCATCGCCTTAGCATGAATGGCCACACATAACCTCACATTAGATATCACAAACCTCCCCCACTCTCCAAACTACCCACTCATCCTGCCAACCGCCATCATCTTCGCAGCAGCAGGAAAATCAGCTCAAATCGGACTCCACCCATGACTACCAGCAGCAATAGAGGGCCCAACACCAGTCTCAGCCCTACTCCACTCAAGCACTATAGTAGTAGCCGGCATTTTCTTATTAATCCGAACTTCCCCGATCATCTACAGCCATCAAGAAACCACCACCACCTGCCTAATCCTGGGAGCAATTACTTCCCTGTTCGCAGCCGCCTGTGCCCTCGCCCAAAACGATATAAAAAAAATCATCGCCTTCTCAACCTCAAGCCAACTAGGGCTAATAATAACCACAATCGGACTTAAACAGCCCGAACTAACATTCCTACACATCCTAACACACGCCTTCTTTAAAGCAATATTATTCCTATGCGCAGGATCAATCATCCATAGCCTAAACAACGAACAAGACATTCGAAAAATAGGAGGCCTAAAAAAAACTATACCTATTACCACCTCCTGCCTCACCATCGGAGTATTAGCCCTAACTGGCATACCCTTCTTATCCGGATTCTACTCCAAAGATGCCATTATTGAATCCCTAAACACCTCCCACATTAATATATGACCCCTCGCCCTCACCCTATTCGCCACCTCCTTCACTGCAGCCTACAGCCTTCGCATGGTCTATTTCACCCTACTAGGCACCAATCGATCATCGACCATAAACCCAATTAACGAAAACCTAAAAACCGTAAATCCAATCCTCCGCCTAGCCGTAGGTAGCATGGTTGCCGGACTATTAGCCTCAAACCTCATACTACCCTCTTACGCCCCACAACTAACTATACCAACCACAATCAAACTTACAGCCTTAGCTATCACAACAGCCGGCCTCCTAACTGCAATAACCCTAATCTTCATTACCGACAAATTCCCACCAACTACGAAAGACCTCCAACCACCATCACTAACAAAACTAATATTCTTCAACCTAATCATCCACCACCTATTCTCCTCCACCACACTACACTCTAGTCAAAAACTATCCACACACCTCACTGACCAAACATGATATGAAGCTATCGGACCAAAAACAACAGCCCGCCTACAAATCCTAATAACTACAACATTAACCCCCTACCACAAAGCAAAAATAAAAAAATACCTCATAGCCTTCCTATGAACTATTACCATCGTTCTCCTCCTCTGAAGGAACGAAACGACCCCAGACAACGCCCACGAACAATCCCTGTAATTACAAACAACGCAACTAACAAAGCCCAACTACACACCAAAACAAACCCCCACCCACTTGAATACATTAAACCCACCCCCAACAACTCATTAGCCACACCACTTCCAACAGCCTCTACATCCACCAACCCACCCACCCCAACAGCCCATCAATCTCACAAGTGCCCACACGCACAACCCACCACCGAAACCAGCCCAACCAAACAAAGAAACACAAACTCCTTAGAAACCCCAGCCCCACCAAATGGGTCATCAGTAAACCCAATACAAAAAGCAAACACTACCAACAACCCCCCTAAATACACTAGCATCACCACTAAAGGCATAAAACTCCCACCCTCAACCACCACTAAACCACTGCCCAGCACAGCCATAAAAACCAAGCTTAGCACAGCAAAATGAACCCCAGAATTTGCCCCCACCATTACCGCACACATCAACACCAAACAACCTAAAAACAATGTAAATTCCATAATTCCCATTTGGATTGCAACCAAAACCTGAGGTCTGAAAAACCCCTGTTGTTCTTCAACTATGAAAATAA---TCCACCT-----ATGACCCACCAACTGCGAAAATCTCACCCACTCCTCAAACTTGTTAACCACTCACTAATTGACCTGCCAACCCCATCAAACATCTCCATCTGATGAAACTTCGGATCATTACTAGGCCTGACCCTTATACTCCAAATCCTCACAGGAATCTTCCTAATAATACACTTCTCATCCAGCGACACCACAGCCTTCTCATCCGTCGCCTACACTTCTCGCGAAGTTTGATTCGGATGGCTTATCCGAAGTCTCCACACAAACGGAGCCTCCCTCTTCTTTATGTTCATCTTCCTACACATCGGACGAGGCCTGTATTACGCCTCCTACCTACACGAAAACACATGAAACATCGGAGTAGTTATACTACTCCTACTAATAGCCACAGCATTCATAGGCTATGTCCTCCCATGAGGACAAATATCATTCTGAGGAGCAACTGTAATCACCAACCTACTATCCGCCATCCCATACATTGGAGACACCATTGTACCATGAATCTGAGGCGGACCCTCAGTAAGCAATGCAACACTCACACGCTTTACTACCCTTCACTTCCTCCTCCCATTTGCCCTACTAGCCCTACTCATAACCCACCTAGTCTTCCTACACGAACAAGGATCCTTCAACCCAGCTGGACTCTCCAAAAACGCCGACAAAATCCCATTCCACCCCTACTACACCATAAAAGATGCCCTAGGAGCAATACTAGCCACATCTATATTACTCACCCTCGCCCTCTACCTTCCAACCCTACTAGGAGACCCAGAAAACTTCACCCCAGCAAACCCAATAACCACCCCATCGCACATTAAGCCTGAATGATACTTCCTATTTGCCTACGCCATCCTACGATCTATCCCAAACAAACTGGGCGGCGTACTAGCCATATTCTCCTCCATCTTCATCCTATTCTTAATACCCGCTCTTCACACAACCACCCAACAACCAATATCTACCCGCCCCTTATCACAACTACTATTCTGAGCCCTTATCTTGGACTTTCTCGCCCTCACATGAATCGGAGGCCAACCAGTAAACCCACCATACACCCTATTAGGACAAATCGCCTCATTCCTTTACTTCACCACCATCCTCATCCTCATACCCCTACTAGGACTCCTAGAAAATAAAATAACCAAACCACCATTTATCTTCATAAAACTAAA-ACATAAACCCAACCACCCAATTATCCTCATACGAC-GAGGAATA--AAAACCTCAACTTAACACCCTCGTAGCTAA-AACGCTTAAAGCGCTGGCCTTGTAAGACAGAAACTGGGAATTTA--CATCCCCGAGAGTACAACCC---CTATCAAGAAGACAAACAAAACTTTGTTCCCTCGGCCCCCAAAGCCGACGTTCTAGCTAAACTACTTCCT----GCCGAACAATGTTCTTGTAGCTTAAACTTCTTTAAAGCATAACACTGAAAATGTTAATATGGGCAACCAAGCCCCCAGCAACA----------------------------CTCCAG--CTTCCCTA--------------------------AATCTAGTTACCC------------------------------------------AC------------CCCCTATGTATATCGCGCATTCATCTATTTGCCCCATACACACATCCTCCCGCTGGAGTTAGTCCTCATATAATTAAAGTTATTGTTATCCGCGTCATCTTTTGTCCAGCACTTACTGTTACTAGTTTCAAGCCCATACCTGGACACGGCTTCCATGTATTGCTCTTTAAGAGGCCTCTGGTTATCACTCTCACGTACTTATCTTGCGATTGCCTGGACATTCGTTCCTCTTCTTCGAGGCCTCAACCCGCACCGTCTTGGTCACCACTCATTTAAGTCCGTGATCGCAGCATTCCAATTCTTA-AATGCATTTGGTTGGATTTTTATTTTTTGGGGGAGACTCCACACTCCCCACGGTCGACTTTCCTTTAAATACCCGGTCAGTCACCTTAACACTCCTTCTTTGTAAGACTAATCA-TTTCCGCCCATGCTTGCATGCGCATAACCTGAT
>MT554050.1 Caiman crocodilus isolate L024 mitochondrion, complete genome
TAAAGGCTTAGTCCTGGTCTTCCTATTAGCTGTTACCCGATTTATACATGCAAGTATCTGCGAACCCGTGAGAACACCCTACATAGTCCGACAGACAAATGGAGCCGGCATCAGGCACATCAACCAATAGCCCAAGACGCCTAGCATAAGCCACACCCCCAAGGGCCGCAGCAGTGATTGACTTTAAACTATAAGCGAAAGCTTGATTTAGTTAGGGTAAGACAGAGGCGGCCAAATTCCCGTGCCAGCAGCCGCGGTTAGACAGAGACCTCAAGTTAACAGGCC-CCGGCGTAAATTGTGGCTAGGTCCAATATCTCCCCCATTAAGGCAAAGGTGGCCCAACAGCAGTCATAAG-CCTACTATACCACAAATACCAACACAAAAGTGGCCTTAGTCTAAAAGACGTATCCGACCCCACGAAAGCTAAGAAACAAACTGGGATCAGATACCCCACTATGCTTAGCCCTTAACAAAGGTGTACCCC-ACACATCCTACACCCGCCAGATGATTACGAGCCAAGCTTAAAATTCAAAGGACTTGACAGTACTTCAAATCCACCTAGAGGAGCCTGTCCTATAATCGAAAGTACACGATTCACCTAACCACCCTTAGT-TATCCAGTTTGCATACCGCCGTCG-CAAGCTTGTCTCGCTGAGAGAAACAAAATGAGCACAATAG----CCCCCCGCTAAAACGTCAGGTCAACGCGCAGCTAATGGGGTGGGAAGGATGTGCTACATTTTCTAACACATAGAAATACGTGACGGAACGTCCCGTGAAACCGGGACTGTTTAAAGCAGAATCTAGTAGTAAGTCAGGAAAAGAACGCCTAACTGAAAAAGGCCCTGAAGTGTGTACATACCGCCCGTCCCCCTCTTCGAGCCCAACAAT-AAACGCCACTACACTTTGATAACAGGCACTAAATACCGGTAAGATGGGGTAAGTCGTAACAAGGTAAGCGTACCGGAAGGTGCTCTTGGAACATCAAGATGTAGCTTAAAC-ACAGAGCATTCAGCCTACACCTGAAAAATATCCACAACTGGATCACCTTGAAGCCCACATCTAGCCCTACCCACA-CCCCATACCTAACCAAAATAAAACCAAAACATTTACAACACCTAAGTATCGGTGAAAGAAAAGCAAATAGGCGCAACAGAAGAAGTACCACAAGGGAAAGCTGAAATAACTACCAATAT-AAACAAA--AGCACAACACAGCAGA-GACTAACCCTCCTACCTTTCGCATTATGATTTAGCAAACCTCAAATGGCAAAAAGAATTCAAGTCACACCGCCCCGAAACTGAGTGAGCTACTAATCAGCAGCCAAACCTGGGCCCACCCCCCTCTGTGGCAAAAGAGCGGGAAGACTGTTTAGTAGAAGTGAAAAGCCTACCGAACTCAGTGATAGCTGGCTGCTTGGGAAACGAACATTAGTTCTACTGAAAATCTTTCTAACCCCCCCCCCCTCCCCCATAACAAAGGATA-AGGAAAAAATTTTCAAGTTACTTAATAGAGGTACAGCTCTATTAACACAGGACTCAGCCTCCGCTTAAGGGTAATATATCTTTACAATT-TACTGTAGGCCTTAAAGCAGCCACCACAA-AAAAGCGTCAAAGCTTCCCCCTTAAAGATCCCAACAACACCTC-GAACCCTTCATTATCCACCAAGCCCATCTATAATATTAGAAAAGATAATGCTAAAATAAGTAATAAGAAAAT-GACCTTCTCTTTGGCGTCAACTTACATCCTGCCTGACACCCTACAGATTATTAACAGCCACCTCCCC-ACAACCACCACGAGGTCAAAAGAAGAC-C--TCATCTGTTAACCCAACACAGGAGCGCCAAAAGAAAGGCTGAACCTTGCAAAAGGAACTCGGCAAACAAAGATTCCGACTGTTTACCAAAAACATAGCCCTCTAGCCCATTTAGTATTGAGGGTGACACCTGCCCAATGACTACAGGTTGAATGGCCGCGGTATTTATAGCCGTGCAAAGGTAGCGTAATCACTTGTTCTCCAAATAAGGACTAGTATGAACGGTTAAACGAGAATCTAACTGTCTCCTGCAAGCAGCCAATGAAATTGATCTTCCTGTGCAAAAGCAGGAATGACCCCACCAGAC-GAGAAGACCCTGTGAAACTTAAACCCACTAAGTTAAACCAACAACATTAACTGCAAC-ACCCACGACTGT-TGAAACCTGACTTAACGTTTTCGGTTGGGGTGACCCTAAAACAAAGAAAAACTTTTAAGACAACTATAACTAAGCCCGAATTATTAACCAAGACCCACCCCTCAAAGTACTTAAATGTAATTAGATCCGACAACGTCGATCAACGGACGAAGCTACTCCAGGGATAACAGCGCAATCCCCCTCAAGAGCTCATATCGACAGGGGGGTTTACGACCTCGATGTTGGATCAGGATATCCTAATGGTGTAACCGCTATTAAAGGTTCGTTTGTTCAACGATTAAAATCCTACGTGATCTGAGTTCAGACCGGAGCAATCCAGGTCGGTTTCTATCTATGATTACATCTCTTCCCAGTACGAAAGGGCCGGGAGAGAAAGGCCCATACCACCAAAGCACGCCTTACCAACAACTTAGTGAAAACAACTAATCTAATTAACTAGGAT--AATCACT-ACCCCCAAAATAAGAGCATGCTGGGTTGGCAAAGTCCGGTCAAATGCAAAAGGCCTAAGCCCTTTATCCAGGGATTCAAATTCTCTACCCAGCAATTGACCTTATAACCATCACACCTCAAGTACTATTCATTATCTCCATTTTAATTGCAGTAGCGTTTTTAACAGCCCTAGAACGAAAAATTATTGGCTACATTCAACTACGAAAAGGGCCAAACACCGTTGGCCCTATTGGCCTACTCCAACCCTTCGCAGATGGATTTAAACTAATTATTAAAGAACTAACCCTCCCCATAATCGCCACCCCAACCCTATTTATACTAGCCCCAGCTACAGCATTAACCCTATCTCTCACTATATGGGCCCCAATCCCAATACCATTTCCCCTCGTAAACCTAAACCTAGGCCTACTTTTCCTACTAGCCATGTCAAGCCTCATAGTCTATTCACTACTATGATCTGGATGATCCTCAAACTCAAAATACGCCCTGATAGGCGCCATACGAGCAGTTGCCCAAACAATCTCCTATGAGGTCACACTAGCCATCATTGTACTATCCATTGTACTGCTAGGCGGGGGATTTTCATTACAAACCCTCATCACCACGCAAGAACCCCTACCCCTCGCACTAACCACATGACCACTAATAATGATATGATACACATCCACGCTAGCAGAAACAAACCGTGCCCCGTTCGACCTAACAGAAGGAGAATCAGAACTCGTATCCGGATTCAATGTTGAATACGGCGCAAGCCCATTCACACTATTTTTTCTAGCCGAATATACTAACATCATACTAATAAACACCCTAACTATCACCTTATTCCTCAACCCATCACCTCTAACTTTTATCCCAACATTATTTACCACCATCATAATAACCGAAGCCCTTATATTAACCATAAGCTTCCTATGAGTCCGAGCATCTTACCCACGATTCCGCTACGACCAACTCATATACCTACTATGAAAAAACTTCCTACCCCTAACACTAGCTTTCTGTCTATGGCACACATCACTACCAATATCAATATTCGGCCTCCCTCCTGGAACCTAGGATCCGTGCCTGAGCTACAAAGGGCTACTTTGATAGAGTAGATTATAGGGGTTAAAGCCCCCTCGCATCCTAGAGGAACGGGACTCGAACCCGCTCAAAAGGAATCAAAATCCTCCCTACTTCCGTTATAGTACCCCCTAGGAGTGTAAGCTAATTAAAACTATTGGGCCCATACCCCAAAAATGAAGGATTATTCCATCCACCCCTAAATGTCCCTCTCTCTCCCTCTCATCCTAATAACAATGACCCCAGCAACACTTATTTTTCTCCTATCAACCCACCTGACCCTAATATGAGCCGCACTAGAACTTAACACACTAACAGTCCTCTACCTAATCGCCAATAAATCCCACCCCCGAGCCATCGAAGCCACCATCAAATATTTCATCACGCAAGCACTAGCGTCCGCACTCATAATCTTCTCCGGAGCCTTTAATTATGAAATAACAGGATCCTGAAAAATTACAGAAATAACAAATCCAATTGCCTTAACCACACTCACCCTAGCCTTGTCCATCAAATTAGGGTTAGTGCCATTCCACTTCTGAGTGCCAGAAGTCCTACAAGGCATGCCCACACTCCCATCAATTTTCCTACTAACATGACAAAAACTAGGCCCACTAGTTATATTCTTCCAAACTGCCCCCCTCATTAACCACAACCTAATTTCCTCAATAGCCATCTTATCATCTATTGTAGCAGGGTGACTAGGAATCAACCAAGCCCAAGTACGAAAACTAGTAGCCCTGTCCTCCATTGCCCAAATAGCATGAATAGTCATTATTATCAAATATGCACCATCCCTAGCAGTCCTAACCTTCTACATCTACTCTGTAGCCGTTTCTGCCGCACTAATCACGCTAGATAAACTCTCCGTAACAACTATAAAATCACTTGCCATCTCCTTCTCAAAAAACCCGACCTCAACCCTCCTCCTAATGGCCTCCGTCCTATCATTATCTGGCCTCCCACCCCTGGCCGGCTTTACACCTAAATGACTAACAATTAGCCAACTTATCACAGAAAAAGCAGTTTGAACTTCCTTTATCATATTAACATCCACACTCTTAACCTTATTCTTCTACGTCCGACTATGATACTCCTCTATTTCCACCATACCCCCAAACACTGCTAACATAACCCGCCTTTGACGAAAAACTCCAAATCAAGGAAGCTTCCCCGCCAGCACTCTCGCCACAGCCGCCTCCATCCTTTTACTATGTACCGTATTTATAAAAGCAATTTCCAAAGACTATTTTATCTTTTAAAAGAAATTAGGTTCAAACCTTTAAACCGAGGGCCTTCAAAGCCCTAAAAGAGGGTAACCACCCCCTCATTTCTTGACCTAAGGCTTGCAGGGCTCTACCCCACATCCTCAGACTGCAAATCTGAAAACTTTTATTAAGCTAAAGCCTCAATAAACAGGTGGGCCTCGATCCCACAAACACCTAGTTAACAGCTAAGCACTTCAACCAATAAGTTTCTGTCTACCCTAAGCCCCGGCACTACTCAAAGCACATCTGTGGGTTTGCAACCCACCATGAATTTCACTACAGGGCTTGATAAAGGAAGGAATTAAACCTCCGTAAGTAGATTTACAGCCTACTGCCATATAACACTCGGCCACTTTACCTATGTTTATCCACCGCTGATTCTTCTCCACAAACCACAAAGACATTGGCACCCTCTACTTTATCTTCGGAACTTGGGCCGGAATAGTAGGAACAGCACTTAGCCTCCTCATCCGAACAGAACTAAGCCAGCCCGGACCCCTCCTAGGAGACGACCAAATCTATAACGTAATTGTTACCGCCCACGCTTTCATTATAATCTTTTTTATAGTAATACCCGTCATGATCGGCGGATTTGGAAACTGACTCCTCCCATTAATAATTGGAGCCCCAGACATGGCATTCCCACGAATAAACAACATAAGCTTCTGACTTCTACCCCCATCTTTCACACTACTGCTTGCCTCCTCTTGCATTGAAGCAGGAGCTGGAACAGGATGAACCGTCTACCCCCCTTTAGCCGGAAACCTAGCCCACGCCGGACCATCCGTAGACTTAACAATCTTCTCACTACATCTTGCCGGAGTATCCTCTATTCTAGGAGCAATTAACTTCATCACAACAGCCATCAACATAAAACCCCCAGCCATATCCCAATACCAAACACCACTATTTGTCTGATCTGTCTTAATCACAGCCGTACTCCTCTTGCTAGCCCTACCAGTACTAGCCGCTGGAATTACCATACTACTTACAGACCGAAACTTAAACACAACTTTCTTTGACCCTGCGGGAGGAGGAGACCCCATCTTATACCAACACCTTTTCTGATTCTTTGGCCACCCCGAAGTTTATATTCTCATCCTACCAGGATTCGGAATCATCTCACACGTAGTCACTTACTACTCAGGTAAAAAAGAACCATTCGGCTATATAGGAATAGCTTGAGCTATAATATCTATTGGATTCCTAGGATTCATCGTCTGAGCTCACCACATGTTTACCGTTGGAATAGACGTTGACACTCGAGCATACTTCACCACAGCCACAATAATCATCGCCATCCCAACCGGTGTAAAAGTGTTTAGCTGACTAGCAACCATTTATGGGGGCATCATTAATTGACAAGCTCCAATATTATGAGCACTAGGCTTCATTTTCCTATTCACCGTAGGTGGCCTCACCGGAATTGTCCTAGCCAACTCCTCACTAGACGTTGTTCTTCACGACACATACTACGTAGTCGCCCACTTCCACTACGTATTATCAATAGGAGCAGTTTTCGCCATTATAAGCGGGTTTACCCATTGATTCCCCCTATTCACAGGATTTACCCTCCACCCAACATGAACAAAAATCCAATTCATAATCATATTTATCGGAGTAAACTTTACCTTCTTCCCACAACACTTCCTCGGACTATCTGGAATGCCACGACGATACTCTGACTACCCAGACGCGTACACCATCTGAAACCTAACATCCTCAATCGGATCCTTAATCTCCTTAACCGCTGTTGTCCTCATAATATTCATTGTATGAGAAGCATTCTCATCTAAACGAAAAGTAACCACACCTGAAATAACAACTACCAACATTGAATGACTTAACAATTGCCCACCACCTTATCACACCTACGAAGAACCAGTATTTACTATAACACAAAAACGCCCTGACATATTATGAATCCCAAGGACAGGGGGAATCGAACCCCCACCATCTAGTTTCAAACCAGATGCAATACCACCATGCTCAGTCCTCTAAAGAAGTGTTAGTATATACTGTATTACTTGCCCTTGTCAAGGACAAAAAATAGAACTTAGACCCTATACTCTTCCATGGCTAACCCAATACATCTAGGCTTCCAAGATGCAATATCCCCACTCATGGAAGAACTACTATATTTCCACGACCATACCATAATAATCCTCATCCTAATCAGCTCCCTTGTATTCTACACAATATCTGCCCTACTCCTTACTAAACTCTACTACTCAAACACCTCAGACGTCCAAGAAATCGAAGTAATCTGAACCATTCTACCAGCAATCATTCTAATTTCAATTGCCCTCCCATCTCTACGCACCCTCTATCTTATAGATGAAACCAATAACCCCTGCCTAACCATCAAAACAACCGGACACCAATGGTATTGATCTTACGAGTACACTGACTTCTCCACATTAGAATTTGACTCTTACATAACACCCCCACAAGACCTCCTACCCGGCCATCTTCGCCTCCTAGAAGTAGACCACCGCATAGTCACCCCAATAAACTCAACTATTCGAGTGTTAGTCACAGCAGAAGATGTTCTCCACTCATGAGCCATCCCTTCTATCGGAACAAAAATAGACGCAGTCCCTGGACGCCTAAACCAAACCATAATTACACTAACTAACCCTGGCGTATTTTACGGCCAATGTTCTGAAATTTGCGGAGCAAATCACAGCTTCATACCAATTGTCATAGAAACAACCCCACTAAACCACTTCCAACTCTGATTAGAAAACCACACCACCTCATCACTAATGAAGCT-ACTTCTTAGCGCTAGCCTTTTAAGCTAGAGCAGGGGGACCAACAA-CTCCCT-A--------------------------CCCCCCATAGTGAC-ATGCCCCAACTAAACCCAGAACCTTGACTAATTATCCTTCTAATTACTTGAGCTTTTTTTACTACTATCCTCCAACCCCAAACAACCTCATTAATCCCAACAAATGACCCCTCCACACATAGTCTACAAACCA-CCAAAACATGACCCTGACCATGAACACTAACCTATTTGACCAATTCATAATCCCCAACCTTATAGGCACCCCCCTACTCATACCTGCCCTATTAATCATCACCCTCCTCCTCCTAAACCCAAAAAACCAATGACTATCAACCCCAGCAACAACAATAAAATCTTGATACATTATCCAAATTACCAAACAAATCATAACCCCAATTAATAAACCCGGACACATACACTCCGTTACCCTCATCTCTTTACTAATCCTCCTCTCTTTCACAAACCTATTAGGGCTACTCCCATACACATTTACCCCAACAACACAACTATCTATAAACATAGCTCTTGCCCTCCCCCTATGAGGAATAACCGTACTAATTGGACTACGAACCCAACCAACAACCTCCCTTGCTCACCTCCTCCCAGAAGGAACCCCGACCCCATTAATCCCCATCCTCATCCTAATTGAAACAATCAGCCTACTAATCCGACCTGTTGCCCTAGCCGTACGACTAACAGCAAATCTAACTGCAGGCCACTTACTTATTCAATTACTCTCTATTGCCACAATAAACCTATGGTCTATTATACCCCCTCTCAGCCTACTAACACTAACAACCCTAACCCTCCTCCTTCTCCTAGAGTTCGCCGTAGCCATAATCCAAGCATACGTTTTTGTCCTACTACTCTCCCTATACCTACAAGAAAACACATAATGTCCCACCAAACCCACCCATTCCATATAGTCCACCCAAGCCCATGACCCCTAACCGGAGCCATAGCCGCCATAATCCTAACAACGGGCCTAACCCTGTGATTTCACTACAACTCTTACCCAGCCCTACTACTCGGCCTAATCTGCACATTACTAGTAATATTCCAATGATGACGAGATATTGTACGAGAAAGCACCTTCCTAGGACACCACACACCCACAGTACAAAAAGGATTACGCCTTGGCATAGTCCTTTTTATTACATCCGAGGTCTTCTTCTTTCTAGGATTCTTCTGAGCATTCTATCACTCAAGCCTATCCCCAACCCCAGAACTAGGGGGACAATGACCCCCAGCCGGAATTACCCCTATTGACCCCTTCGAAGTCCCCCTCTTAAATACTGCCGTCCTATTAGCCTCCGGGGTAACAGTAACATGGGCCCACCATAGCCTAATGAACGCCAACCGCGTACAAACAATCCACGCCCTCACACTCACCGTACTCCTAGGAGTTTACTTCACCGCCCTTCAAGCCATAGAATATTACGAAGCCCCATTCACTATTGCAGATAGCACCTACGGATCAACATTCTTCGTTGCTACTGGCTTCCACGGCCTACACGTCATCATCGGCTCAATCTTCCTCATAACTTGCCTATACCGACAAGTAAAATATCACTTCACATCCAACCACCACTTCGGATTTGAAGCTGCCGCTTGATACTGACACTTCGTAGACATAATCTGGCTCTTCCTTTATATTTCAATCTACTGATGAGGCTCATGCTTTTCTAGTATAAATAATACAAGTGACTTCCAATCACTAAATCCTATCGCCACTGTCTAGGGAAAAACAATTAACTTACTTATTATACTCCTAATAACACTCATTACCACCGCAGCTCTAATCACCCTAAATCTTATAACAACCAAAACATCCCCAGACCAAGAAAAACTCTCCCCCTATGAATGCGGATTTGACCCACTCGGATCTGCCCGCCTTCCCCTATCAATTCGATTCTTCATAGTCGCCATCCTATTTCTACTCTTTGACCTTGAAGTCGCCATCCTACTCCCACTCACATGATCTATCCACACCATCAGCCCCATAAAAACTATTACATGCACCATCACCGTATTTCTACTCCTACTTATCGGGCTAGGTTATGAATGACTCCAAGGCGGCCTAGAGTGGGCAGAATAACACACCCGACC-----CTCTAGGAACTAGTCTAAAA-TAAGACCTCTAACTTCGACCTAGAAAATCACAACCAGACCT-GTGGTTCCAAACCATCACACCCGTAACAACGCTCTTTTTCCTAGCTTTCCTAACTTGCACCACAGGATTAATTATCCACCACAACCACCTTCTCTCAACGCTTCTCTGCCTCGAGGGTATAACCTTATCAGTCCTCCTAGCCCTTACAGTATTATCACTTCACTCACACCCGTCATTATTTACCTTACCATTAACAGTCTTAACCATTTCCTCCTGCGAAGCAGGAGTCGGCCTCGCCCTACTTATCGCCTCCACCCGAACACACAACACCACAAACCTTAAAAACCTAAACCTCCTCCAATGTTAAAAATCCTTACCCCCACGGCCACGTCCACCCTCATCACCTCCTTTATCCCAAACAAGACCACCTGACTCTCATCAACATCATGCACAACCATCACAACAACTATCTCCATCCTAATCCTTAATCCATCCGACCCCACAGTAGACCCAAGCAATTCGTCCCTAGGTAGCGACGGCTATTCAACCCCCCTCATACTACTATCTTGTTGACTCCTCCCCATAATATTCATGGCCAGCCAAAACTTAATATCCAAGCTCACTCCCCGCCAAATCAAAATATTTATCGCCATCACCCTCGCACTCCAACTCGCCCTACTCATAGCATTCATAGCTATAGACCTAATACTATTCTACATCACATTCGAAGCTACACTAATCCCAACTCTTGTAATCATCTCCCGATGGGGCGGCCAACCAGCACGGCTAAACGCTGGAACCTACTTCCTATTCTACACTATTACCACCTCCATCCCCCTAATACTCAGCATCTTAGCCGTCCAAAACATAAAGGGGACTACCTCCATGCCCGTTTTACAATTAATCCCAACAACAAGCGAAAACCCATGAACTAATATACTACTCTGACTCTCAACACTTATAGCCTTCCTAGCAAAAACCCCGATCTATGGCCTACACCTTTGACTACCAAAAGCCCATGTAGAAGCCCCAATTGCAGGATCAATAGTACTTGCCGCAGTACTCCTAAAACTAGGCGGCTATGGTATACTGCGAGTAACAAACCTATTGACCACGCAAGACAACACCACTTATATACCACTACTGACCCTATCCCTTTGGGGAACACTAGCAGCTAGCCTCATCTGCCTACGACAGGGGGACTTAAAATCCCTTATTGCCTACTCCTCAATCGGCCACATAGCACTAGTAACAGCCACCATCCTCACCCGAGACCGATTAGCCCCAACAGGGGCTATAATCCTGATAGTAGCCCACGGTCTAACCTCGTCCATACTATTCTGCCTGGCAAACTTCAACTACGAACGAACCGGCACCCGAACACTCATCGCCCTACAAGGCCTACAACTTACCTCACCCCTCCTTACAGCCTGATGATTTCTAGCCTGCTCAACAAATATGGCCCTACCACCAACAATTAACCTAAGCGGAGAACTAACCCTTATTACATCACTATTTAGCTGATTAGAGATCACAGTCTTCCTAACTGGATTAGGCGCCTTCGCTACAACAACTTACACCCTTTACATATTTTCATCCACCCAACAAGGAACCCTACCATCTAATATTAAACCCTCACCCCCCTCCCAAACTCGAGAACACTTCCTAATACTCCTCCACCTATTACCATCAGCCGGACTTACAACCAACCCAAAATTAACCGCCCCCCAAT--AACCACCTAAACCGACTCAGTCC-CACACAAAAGTTGAACTCCCAACCTCATAAAATAATACAAAAGCCAAC-AATCCCTA--TCACTTGTTGGATAAAAAAGGATATAGTAAAAATTACCAATCTTTTCAAACAAAGAATAATCGTCAACTACCACCACATTTCTC---CACGTGAAAAATTAACAACTCTTGTATTATTTT-AAAAATAAACACAAAATTTTTACTAAATGA----AGTCCGGACAGAGTCGA--CCTGCCCAACCCATTTAGTGAGGTGGAAACTTCACGTAGGAACTGCTAATTCCTCAAAC-CAGGTTTAATCTTCCTGGCCTCCTCAA---TTCTCCACGTAAGCATAGTTTAAGCTAAAACATTAGAATGTGACCCTAAAAACAGGAG-ACTCAACCATCCTTGCCTACCGGCTTTCATAGGATAACCGAGTCATCCACTAGCCTTAGGCGCTAACAATCTTGGCGCATCTCCAAGTGAAACCA-TATGCCTAATCCCCCCCTCATCCTTACTACCTTTATCCTTCCATTTCTACTCCTACTAACAGCC------------ACCCTAAAAACTAGCAGTACATCAATCAAATTCAAAACAACAATAACTAAATTAGCCTTCTTCACAAGCCTCCCCCCTCTTCTCTTAACCTTACCAAACAACAACACAACCTTCTCAAACCACTTTTACTTACTACACCTAGAATCCTTTAACCTACCCATCGCCCTAAAAATTGACACATACTCAGCCTTCTTCATTCCAACAGCACTATTCATTACATGATCAATTATAGAATTCTCCGAATCCTACATATCCTCAGACCCAAAAATTACCTCTTTCTTTAACCACCTACTAGTATTTATCCTAATAATAATAATCTTAGTAAGCGCTAACAACCTATTTAATCTCTTCATCGGCTGAGAAGGAGTTGGCATCCTATCATACCTATTAATTAACTGATGGTCCTTCCGAGCAGGCTCCAACAAAGCAGCCCTCCAAGCCATCATTTACAACCGATTTTCAGACATCGGAATCCTAACCGCCCTAGCATGAATAGCCACACATAACCTCACCCTAGACATTACAAACCTTTCCCCTTCTCCAAACTACCCCCTCATCCTGCCAACCGCTATCATTTTTGCAGCAGCAGGAAAATCAGCCCAAATCGGACTCCACCCATGACTACCAGCAGCAATAGAAGGCCCAACACCAGTCTCAGCCCTACTCCACTCAAGCACCATAGTAGTAGCCGGCATTTTCCTATTAATCCGAACTTCCCCAATCATCTACAGCTACCAAGAAACCACCACCGCCTGCCTAATCCTAGGGGCAATTACTTCCACATTCGCAGCCACCTGTGCCATCGCCCAAAACGACATAAAAAAAATTATCGCCTTCTCAACCTCAAGCCAACTAGGACTAATAATAACCACAATCGGACTTAAACAACCCGAACTAACATTCCTACACATCCTAACGCATGCTTTCTTTAAAGCAATACTATTCCTATGCGCAGGATCAATTATCCACAGCCTAAATAATGAACAAGACATCCGAAAAATAGGAAACCTAAAAAAAACAATACCCATTACCACCTCCTGCCTCACCATTGGAACGCTAGCCCTCACTGGTATGCCCTTCTTATCTGGATTCTACTCCAAAGACGCCATCATTGAAACCCTAAACACCTCCCACATCAACATCTGACCCCTCGCCCTCACCCTATTCGCCACTTCCGTCACCGCAGCCTACAGCCTTCGTATGATCTACTTCACCCTACTAGGAACCAACCGATCATTAACAATAAACCCTATTGAAGAAAATCAAAAAACCATAAACCCAATCCTCCGTCTGGCCATCGGAAGTATAATCACCGGACTATTAATCTCAAACCTCATACTACCATCCCATACCCCCCAACTAACCATACCAACCACAATCAAATTCACAGCCTTAGCCATCACAACAGCCGGCCTTCTAACCGCAATAGCCTTAATATTCACCACAGATAAATTCCCATCAACCACAAAAAACCTCCAACCACCATCACTAACAAAACTAATATTCTTCAACCTAATTATTCACCACCTATTCTCCTCCACTACACTACACTCCAGCCAAAAACTATCCACACACCTAACTGACCAAACATGATATGAAGCTATCGGACCAAAAACAACAGCTCGCCTACAAATCCTAATAGCTACAACATTAACCCCCTACCACAAAGCAAAAATAAAAAAATACCTCATAGCCTTTCTATGAACCATTACCATCACTCTTCTCCTCTGAAGGAACGAAGCGACCCTAAACAATGACCACGAACAATCCCCGTAATTACGAATAACGCAACCAACAAAGCCCAACTACACACCAAAACAAACCCCCACCCACTTGAATACATCAACCCAACCCCCAACAACTCATTAGCCACACCACTTCCAACAACTTCTACACCTACCAACCCACTCACCCCAGCAACCCATCAATCTCGCAAGTACCCACACACACAACCTACCACCACAACCAACCCAACCAAACAAAAAAACACAAACTCCTTAGAGACCCCAACCCCACCAAATGGATCATCAGTAAACCCCACACAAAAAGCAAACACCACCAGCAACCCCCCCAAATAAACCAGCAACACCACTAAAGGTATAAAACTCCCACCCTCAATCACCACCAAACCGCTACCCAACATAGCCATAAAAACCAAACTCAGCACAGCAAAATGAACCCCAGAATTCGCCCCAACCATTACCGCACACATCAACACCAAACAGCCTAAAAACAATGTAAATTCCATTATTCTCATTTGGACTTCAACCAAAACCTGAGGTCTGAAAAACCCCCGTTGTTCTTCAACTATAAAAATAA---TTAACCT-----ATGACCCACCAACTACGAAAATCACACCCACTCCTCAAACTTATCAACCACTCACTAATTGACCTACCAACCCCATCAAACATCTTCACCTGATGAAACTTCGGGTCATTACTAGGCCTGACCCTTATAATCCAAATCCTCACAGGAGTATTCCTAATAATACATTTCTCACCCAGCGATACCACAGCTTTCTCATCCGTCGCCTACACCTCCCGCGAGGTCTGATTTGGATGACTCATCCGAAGCTTCCACACAAACGGAGCCTCCATCTTCTTCATATTTATCTTCCTACACATCGGACGAGGCCTATATTACGCCTCCTACTTGCACGAAAACACATGAAACGTTGGAGTAATCATACTATTCCTACTAATAGCCACAGCATTCATAGGCTATGTCCTCCCATGAGGACAAATATCATTCTGAGGAGCAACCGTAATCACCAACCTACTATCCGCCATCCCATACATTGGAGACACCATCGTACCATGAATCTGAGGTGGACCCTCAGTAAACAATGCAACACTCACACGCTTTACTGCCCTTCACTTCCTCCTCCCATTCATCATCCTAGCCCTACTAATCACCCACCTAATCTTCCTACACGAACGAGGATCCTTCAACCCCGCTGGATTATCCAAAAACACCGACAAAATCCCATTTCACCCCTACTACACCATAAAAGATGTCCTAGGGGCAGTACTAGCTGCATCCATATTACTCACCCTTGCTCTCTACCTCCCAACCCTGCTAGGAGACCCTGAAAACTTTACCCCAGCAAATTCAATAACCACCCCATCGCATATTAAGCCTGAATGATATTTCCTATTTGCCTATGCTATCCTACGATCCACCCCTAACAAACTAGGCGGCGTACTAGCCATATTCTCCTCCATCTTTATCCTACTCCTAATCCCCTTCCTTCACACAACCACTCAACAACCCGTATCTCTACGCCCTCTATCACAACTACTATTCTGAGCCCTTATCTTAAACTTCCTCGCTCTCACATGAGTCGGGGGCCAACCAGTAAACCCCCCATATATCCTACTAGGACAAATCATCTCACTACTCTATTTCACCACCATCCTCATCCTCACACCCCTATTAGGACTCCTAGAAAATAAAATAACCAAACCACCATTTATTTTCATAAAACTAAA-ACACAAACTCAATCAATCAATTATTCTCATTCGAC-GAGGGATA--AAAACCTTAGCCCAACACCCTCGTAGCTAAAAATGTTCAAAGCGCTGGCCTTGTAAGACAGAAACGGGGGCTAAC--CCCCTCCGAGAGTA----TT---CTGTCAAGAAGACAAACAAAATTTTGTTCCCTCGGCCCCCAAAGCCGACGTTCTAACTAAACTACTTCCT----GCCAAACAATGTTCTTGTAGCTTAAAC-TCTCTAAAGCATAACACTGAAAATGTTAACATGGGCAACCAAGTCCCAAGCAACA----------------------------CCACAACTCTTCCCTA--------------------------AACCCAGTTACTC----------------------------------------G--C------------CCCCTATGTATATCGCGCATTCATCTATTTGCCCCATACACACATCCTCCCACTTGAGTTAGTCCTCAAGTGGTTGGAGTTCTTGTTATCCGCGTCATCTTTCGTTCAGTACTCACTGTTACTAGTTTCAAGCCCATACCTGGACACGGCTTCCATGTATTGCTTTTTAAGAGGCCTCTGGTTATCACTCTCACGTACCTATCTTGCGATTGCCTGGACATTCGTTCCTCTTCTTCGAGGCCTCAACCCGCACCGTCTTGGTAACCACTCATTCAAGTCCGTGATCGCGGCATCCCCATTTTTA-TATGCATTTGGTTGGATTTTTATTTTTTGGGGGAGACTCCACACTCCCCACGGTCGACTTTCCTCTATATACCCGGTCAGTCACTTTAACACTCTTTCTTTGTAAGACTAATCA-CTTCCGCCCATGCTTTCATGTGCATAACCTGAT
>AJ404872.2 Caiman crocodylus complete mitochondrial genome
TAAAGGCTTAGTCCTGGTCTTCCTATTAGCTGTTACCCGATTTATACATGCAAGTATCTGCGAACCCGTGAGACCACCCTACATAGTCCGACAGACAAATGGAGCCGGCATCAGGCACATCAACCAATAGCCCAAGACGCCTAGCACAAGCCACACCCCCAAGGGCCGCAGCAGTGATTAACTTTAAAACCTAAGCGAAAGCTTGATTTAGTTAGGGTAAGACAGAGGCGGCCAAATTCCCGTGCCAGCAGCCGCGGTTAGACAGAGACCTCAAGTTAACAGGCC-CCGGCGTAAATTGTGGCTAGGTCCAATATCTCCCCCATTAAGGCGAAGGTGGCCCAACAGCAGTCATAAG-CCTACTATGCCACAAATACCAACACAAAAGTGGCCTTAGTCTAAAAGACGTATCCGACCCCACGAAAGCTAAGAAACAAACTGGGATCAGATACCCCACTATGCTTAGCCCTTAACAAAGGTGTACCCC-ACACATCCTACACCCGCCAGATGATTACGAGCCAAGCTTAAAATTCAAAGGACTTGACAGCACTTCAAATCCACCTAGAGGAGCCTGTCCTATAATCGAAAGTACACGATTCACCTAACCACCCTTAGT-TATCCAGTTTGCATACCGCCGTCG-CAAGCTTGTCTCGCTGAGAGAAAAAAAATGAGAAAAATAACCCCCCCCCCGCTAAAACGTCAGGTCAACGCGCAGCTAATGGGGTGGAAAGGATGTGCTACATTTTCTAACACATAGAAATACGTGACGGAACGTCCCGTGAAACCGGGACTGTTTAAAGCAGAATCTAGTAGTAAGTCAGGAAAAGAACGCCTAGCTGAAAAAGGCCCTGAAGTGTGTACATACCGCCCGTC-CCCTCTTCGAGCCCAACAGT-AAACGCCACTACACCTTAGTAACAGGCGCTAAATACCGGTAAGATGGGGTAAGTCGTAACAAGGTAAGCGTACCGGAAGGTGCTCTTGGAACATCAAGATGTAGCTTAAAC-ACAGAGCATTCAGCCTACACCTGAAAAATATCCACAACTGGATCACCTTGAAGCCCACATCTAGCCCTACCCACA-CCCTATACCTAACCAAAGTAAAACCAAAACATTTACAACACCTAAGTATCGGCGAAAGAAAAGCAAATAGGCGCAACAGAAGAAGTACCACAAGGGAAAGCTGAAATAACTACCAACAT-AAACAAA--AGCACAACACAGCAGA-GACTAACCCTCCTACCTTTCGCATTATGATTTAGCAAACCTTAAATGGCAAAAAGAATTCAAGTCACACCACCCCGAAACTGAGTGAGCTACTAATCAGCAGCCAAACCTGGGCCCACCCCCCTCTGTGGCAAAAGAGCGGGAAGACTGTTTAGTAGAGGTGAAAAGCCTACCGAACCCAGTGATAGCTGGCTGCTTGGGAAACGAACATTAGTTCTACTGAAAATCTTTCTAACCCC--------CCCCCACAACAAAGGAT--AAGGAAAAATTTTCAAGTTACTTAATAGAGGTACAGCTCTATTAACACAGGACTCAACCTCCGCTTAAGGGTAATCTATCTTTATAATT-TACTGTAGGCCTTAAAGCAGCCACCACAA-AAAAGCGTCAAAGCTTCCCCCTTAAAGATCCCAACAACACCTC-GAACCCTTCATTATCCACCAAGCCCATCTATAATATTAGAAAAGACAATGCTAAAATAAGTAATAAGAAAAT-GACCTTCTCTTTGGCGTCAACTTACATCCTGCCTGACACCCTACAAATTATTAACAGCCACCTCCCC-ACAACCACCACGAGGTCAAAAGAAGACCT---CATCTGTTAACCCAACACAGGAGCGCCAAAAGAAAGGCTGAACCTTGCAAAAGGAACTCGGCAAGCAAAGATTCCGACTGTTTACCAAAAACATAGCCCTCTAGCCCATTTAGTATTGAGGGTGATACCTGCCCAATGACTACAGGTTGAATGGCCGCGGTATTTATAGCCGTGCAAAGGTAGCGTAATCACTTGTTCTCCAAATAAGGACTAGTATGAACGGTTAAACGAGAATCTAACTGTCTCCTGCAAGCAGCCAATGAAATTGATCTTCCTGTGCAAAAGCAGGAATGACCCCACCAGACGGAGAAGACCCTGTGAAACTTAAACCCACTAAGTTAAACCAACAACATTAACTGCAAC-ACCCACGACTGT-TGAAACCTGACTTAACGTTTTCGGTTGGGGTGACCCTAAAACAAAGAAAAACTTTTAAGACAATTATAACTAAGACCAAATTATTAACCAAGACCCACTCCTCAAAGTACTTGAATGTAATTAGATCCGACAACGTCGATCAACGGACAAAGCTACTCCAGGGATAACAGCGCAATCCCCCTCAAGAGCTCATATCGACAGGGGGGTTTACGACCTCGATGTTGGATCAGGATATCCTAATGGTGTAACCGCTATTAAAGGTTCGTTTGTTCAACGATTAAAATCCTACGTGATCTGAGTTCAGACCGGAGCAATCCAGGTCGGTTTCTATCTATGATTACATCTCTTCCCAGTACGAAAGGGCCGTGAGAGAAAGGCCCATACCACCAAAGCACGCCTTACCAACAACTTAGTGAAAACAACTAATCTAATTAACCAGGAT--AATCACT-ACCCCCAAAATAAGAGCATGCTGGGTTGGCAAAGTCCGGTCAAATGCAAAAGGCCTAAGCCCTTTATTCAGAGATTCAAATTCTCTACCCAGCAATTAACCTTATAGCCATCACACCTCAAGCACTATTCATTATCTCCATTCTAATTGCAGTAGCGTTTTTAACAGCCCTAGAACGAAAAATTATTGGCCACATTCAACTACGAAAAGGGCCAAACACCGTTGGCCCTATTGGCTTATTCCAATCCTTTGCAGACGGATTTAAACTCATTATTAAAGAACTAACCCTCCCTATAATCGCCACCCCAACCCTATTCATATTAGCCCCAGCTACAGCATTAACCCTATCTCTCACCATATGGGCCCCAATCCCAATACCATTTCCCCTCGTAAACCTAAACCTAGGCCTACTTTTCCTACTAGCTATGTCAAGCCTCATAGTCTATTCACTACTATGATCTGGGTGATCCTCAAACTCAAAATACGCCCTGATAGGCGCCATACGAGCAGTTGCCCAAACAATCTCCTATGAGGTCACACTAGCCATTATTGTACTATCCATTGTACTGCTAAGCGGGGGATTCTCATTACAAACCCTCATCACCACGCAAGAACCCCTACCCCTCGCACCAACCACATGACCACTAATAATGATATGATACACATCCACACTAGCAGAAACAAACCGTGCCCCATTCGACCTAACAGAGGGCGAATCAGAACTCGTATCTGGATTCAATGTTGAATACGGCGCAAGCCCATTCACACTATTTTTCCTAGCCGAATATGCTAACATTATATTAATAAATACCCTAACTATCACCCTATTCCTCAACCCATCACCTCTAACCTTTATCCCAACACTATTTACCAGCATCATAATAACCGAAGCTCTTATATTTACCATAAGCTTCCTATGAATCCGAGCATCTTACCCACGATTCCGCTACGACCAACTCATATACCTACTATGAAAAAGCTTCCTGCCCCTAACACTAGCTTTCTGCCTATGGCACATGTCACTACCAATATCAATATTTGGCCTCCCTCCTGGGGCCTAGGATTCGTACCTAAACTACAAGGGGCTACTTTGATAGAGTAGATTATAGGGGTTAAAGCCCCCTCGTATCCTAGAGGAACGGGACTCGAACCCGCTCAAAAGGAATCAAAATCCTCCCTACTTCCGTTATAGTACCCCCTAGGAGTGTAAGCTAATTAAAACTATTGGGCCCATACCCCAAAAATGAAGGATTATTCCATCCACCCCTAAATGTCCCTCTCTCTCCCCCTCATCCTAATAACAATAACCCCAGCAACACTTATTTTTCTCCTATCAACCCACCTGACCCTAATATGAGCCGCACTAGAACTTAACACACTAACAGTCCTCTACCTAATCGCCAACAAATCCCACCCCCGAGCCATCGAGGCCACCATCAAATATTTCATCACACAAGCACTAGCGTCCGCACTCATAATCTTTTCCGGGGCCCTTAATTATGAAATAACAGGATCCTGAAAAATTACAGAAATAACAAATCCAATTGCCTTAACCACACTCACCCTCGCCTTATCTATCAAATTAGGGTTAGTGCCATTCCACTTCTGAGTGCCAGAAGTCCTACAAGGCATACCCACACTCCCATCAATTTTCCTACTAACATGACAAAAACTAGGCCCACTAGTTATATTCTTCCAAACTGCCCCCCTCATTAACCACAACCTAATCTCCTCAATAGCCATCTTATCATCTATTGTAGCAGGGTGACTAGGAATCAACCAAGCCCAAGTACGAAAACTAGTAGCCCTGTCCTCCATTGCCCAAATAGCATGAATAGTAATTATCATCAAATATGCACCATCTCTAGCAGTTCTAACCTTCTACATCTACTCTGTAGCCGTTTCTGCCGCACTAATCACGCTAGATAAACTCTCCGTAACAACTATAAAATCACTTACCATCTCCTTCTCAAAAAACCCGACCTCAACCCTCCTCTTAATGGCCTCCGTCCTATCATTATCTGGCCTCCCGCCCCTGGCCGGTTTTACACCTAAATGACTAACAATTAGCCAACTCATCGCAGAAAAAGCAATTTGAACTTCCTTTATTATGTTAACATCCACACTCTTAACCTTATTCTTCTACGTCCGACTATGATACTCCTCTATTTCCACCATATCCCCAAACACTGCTAACATAACCCGCCTTTGACGAAAAACTCCAAATCAAGGAAGCTTCCCCGCCAGCACTCTCGCCACAGCTGCCTCCATCCTCTTACTATGTACCGTATTTATAAAAGCAATTTCCAAAGATTATTTTATCTTTTAAAAGAAATTAGGTTCAAACCCCTAAACCGAGGGCCTTCAAAGCCCTAAAAGAGGATAACCACCCCCTCATTTCTTGACCTAAGGCTTGCAGGACTCTACCCCACATCCTCAGACTGCAAATCT-AAAACTTTTATTAAGCTAAAGCCTCAATAAACAGGTGGGCCTCGATCCCACAAATACCTAGTTAACAGCTAAGCACTTCAACCAATAAGTTTCTGTCTACCCTAAGCCCCGGCACTACTCAAAGCACATCTGCGGGTTTGCAACCCGCCATGAATTTCACTACAGGACTTGATAAAGGAAGGAATCAAACCTCCGTAAGTAGATTTACAGCCTACTGCCATATAACACTCGGCCACTTTACCTATGTTTATCCACCGCTGATTCTTCTCCACAAACCACAAAGACATTGGCACCCTCTACTTTATCTTCGGAACCTGGGCCGGAATAGTAGGAACAGCACTTAGCCTCCTCATCCGAACAGAACTAAGCCAGCCCGGACCCCTCCTGGGAGACGACCAAATCTACAACGTAATTGTTACCGCCCACGCTTTCATTATAATCTTTTTTATAGTAATACCCGTCATGATCGGCGGATTTGGAAACTGACTCCTCCCCTTAATAATTGGAGCCCCAGACATGGCATTCCCACGAATAAATAACATAAGCTTCTGACTTCTACCCCCATCTTTCACACTACTGCTTGCCTCCTCTTGCATTGAAGCAGGAGCTGGAACAGGATGAACCGTCTACCCCCCTCTAGCCGGAAACCTAGCTCACGCCGGACCATCCGTAGACTTAACAATCTTCTCACTACATCTTGCCGGAGTATCCTCTATCCTAGGAGCAATCAACTTCATTACAACAGCCATCAACATAAAACCCCCAGCCATATCCCAATACCAAACACCACTATTTGTTTGATCTGTCTTAATCACAGCCGTACTCCTCTTGCTAGCCCTACCGGTACTAGCCGCTGGAATTACTATACTACTCACAGACCGAAACTTAAACACAACTTTCTTTGACCCTGCGGGAGGAGGAGACCCTATCCTATACCAACACCTTTTCTGATTCTTTGGCCACCCCGAAGTTTATATTCTCATCCTACCAGGATTCGGAATCATCTCACACGTGGTCACTTACTACTCAGGTAAAAAAGAACCATTCGGCTATATAGGAATAGCTTGAGCTATAATATCTATTGGATTCCTAGGATTCATCGTCTGAGCTCACCACATGTTTACCGTTGGAATAGACGTTGACACTCGAGCATACTTCACCACAGCCACAATAATCATCGCCATCCCAACCGGTGTAAAAGTATTTAGCTGACTAGCAACCATTTATGGGGGCATCATTAACTGACAAGCTCCAATATTATGAGCACTAGGCTTCATTTTCCTATTCACCGTAGGGGGCCTCACCGGAATTGTCCTAGCCAACTCCTCACTAGACGTTGTTCTTCACGACACATACTACGTAGTCGCCCACTTCCACTACGTATTATCAATAGGAGCAGTTTTCGCCATTATAAGCGGGTTTACTCATTGATTTCCCCTATTCACAGGATTTACCCTCCACCCAACATGAACAAAAATCCAATTCATAATCATATTTATCGGAGTAAACTTCACCTTCTTCCCACAACACTTCCTCGGACTATCCGGAATGCCACGACGATACTCTGACTACCCAGACGCGTACACCATCTGAAACCTAACATCCTCAATCGGATCCTTAATCTCCTTAACCGCTGTTATCCTCATAATATTCATTGTATGAGAAGCATTCTCATCTAAACGAAAAGTAACCATACCTGAAATAACAATCACCAACATTGAATGACTTAACAATTGCCCACCACCCTATCACACCTACGAAGAACCAGTATTTACTATAACACAAAAACGCCCTGACATATTATGAATCCCAAGGACAGAGGGAATCGAACCCCCACCATCTAGTTTCAAACCAGACGCAATACCACCATGCTCAGTCCTCTAAAGAAGTGTTAGTATATACTGTATTACTTGCCCTTGTCAAGGACAAAAAATAGAACTTAGACCCTATACTCTTCCATGGCTAACCCAATACATCTAGGCTTCCAAGATGCAATATCCCCACTCATAGAAGAACTACTATATTTCCACGACCATACCATAATAATCCTCATCCTAATCAGCTCCCTTGTATTCTACACAATATCTGCCCTACTCCTTACTAAACTCTACTACTCAAACACCTCAGACGTCCAAGAAATCGAAGTAATCTGAACCATTCTACCAGCAATTATTCTAATTTCAATTGCCCTCCCATCTCTACGCACCCTCTATCTTATAGATGAAACCAATAACCCCTGCCTAACCATCAAAACAACCGGACACCAATGATATTGATCTTACGAGTACACTGACTTCTCCACATTAGAATTTGACTCTTACATAACACCCCCACAAGACCTCCTACCCGGTCATCTTCGCCTCCTAGAAGTAGACCACCGCATAGTCACCCCAATAAACTCAACTATTCGAGTGTTAGTCACAGCAGAAGATGTTCTCCACTCATGAGCTATCCCTTCTATCGGAACAAAAATAGACGCAGTCCCTGGACGCCTAAACCAAACCATAATTACACTAACCAACCCTGGCGTATTTTACGGCCAATGTTCTGAGATTTGCGGAGCAAATCACAGCTTCATACCAATTGTTATAGAAACAACCCCACTAAACCACTTCCAACTCTGATTAGAAAACCGCTCCACCTCATCACTAATGAAGCT-ACTACTTAGCGCTAGCTTTTTAAGCTAGAGCAGGGGGACCAACAACTCCCTA----------------------------CCCCCCATAGTGAC-ATGCCCCAACTAAATCCAGAACCCTGACTAGTTATCCTTCTAATCACTTGAACTTTTTTTACTACGATCCTCCAACCCCAAACAACCTCATTAATCCCAACAAATGACCC-TCTACACATAACCTACAAACCACCCAAAACATGACCCTGACCATGAACACTAACCTATTTGACCAATTCATAATCCCCAACCTCATAGGCACCCCCCTACTCATACCTGCCCTATTAATCATTCCCCTCCTCCTCCTAAACCCAAAAAACCAATGACTATCAAACCCAGCAACAACAATAAAATCTTGATACATTACCCAAATCACCAAACAAATCATAACCCCAATCAATAAACCCGGACACATACACTCCGTTACCCTCATCTCCTTACTAATCCTCCTCTCTTTCACAAACCTATTAGGACTACTCCCATATACATTTACCCCAACAACACAACTATCTATAAACATAGCCCTTGCCCTCCCCCTATGGGGAATAACCGTACTAATTGGACTACGAACCCAACCAACAACCTCCCTTGCTCACCTCCTCCCAGAAGGAACCCCAACCCCATTAATCCCCATCCTCATCCTAATTGAAACAATCAGCCTACTAATCCGACCTGTTGCCCTAGCCGTACGACTAACAGCAAATCTAACCGCAGGCCACTTACTTATTCAATTACTCTCTATAGCCACAATAAACCTATGGTCTATTATACCCCCTCTCAGCCTACTAACACTAACAACCCTAACCCTCCTCCTTCTCCTAGAGTTCGCCGTAGCCATAATCCAAGCATACGTTTTTGTCCTATTACTCTCCCTATACCTACAAGAAAACACATAATGTCCCACCAAACCCACCCATTCCATATAGTCCACCCAAGCCCATGACCCCTAACCGGAGCCATAGCCGCCATAATCCTAACAACGGGCCTAACCCTATGATTTCACTACAACTCTTATCCAGCCCTACTACTCGGCCTAATCTGCACATTACTAGTAATATTCCAATGATGACGAGATATTGTACGAGAAAGCACCTTCCTAGGACACCACACACCCACAGTACAAAAAGGATTACGCCTTGGAATAATCCTTTTTATTACATCTGAAATCTTCTTCTTCCTAGGCTTCTTCTGAGCATTCTACCACTCAAGCCTATCCCCAACCCCCGAACTAGGAGGACAATGACCCCCCACCGGAATTACCCCTATTGACCCCTTCGAGGTTCCCCTCCTAAATACTGCCGTCCTATTAGCATCCGGGGTAACAGTAACATGGGCCCACCATAGCCTAATGAACGCCAACCGCGTACAAACAATCCACGCCCTCACACTCACCGTACTCCTAGGAGTTTACTTCACCGCCCTTCAAACCATAGAATATTACGAAGCCCCATTCACTATTGCAGATAGCACCTACGGATCAACATTCTTCGTTGCTACTGGCTTCCACGGCCTACACGTCATCATCGGCTCAATCTTCCTCATAACTTGCCTATACCGACAAGTAAAATACCACTTCACTTCTAACCACCACTTCGGATTTGAAGCTGCCGCTTGATACTGACACTTCGTAGACATAATCTGGCTCTTCCTTTATATTTCAATCTACTGATGAGGCTCATGCTTTTCTAGTATAAATAATACAAGTGACTTCCAATCACTAAATCCTATCGCCACTGTCTAGGGAAAAACAATTAACTTACTTATTATACTCCTAATAACACTCATCACCACCGCAGCTCTAATTACCCTAAATCTTATAACAACCAAAACATCCCCGGACCAAGAAAAACTCTCCCCCTATGAATGCGGATTTGACCCACTCGGATCTGCCCGCCTTCCCCTATCAATTCGATTCTTCATAGTCGCCATCCTATTTCTACTCTTCGACCTTGAAGTCGCCATCCTACTCCCACTCACATGATCTATCCACACCATTAACCCCATAAAAACTATTACATGCACCATCACCGTATTTCTACTCCTACTTATCGGTCTAAGTTATGAATGACTCCAAGGCGGCCTAGAGTGGGCAGAATAACACGCCCGACC-----CTCTAGGAACTAGTCTAAAA-CAAGACCTCTAACTTCGACCTAGAAAATCACAACCAGACCT-GTGGTTCCAAACCATCACACCCGTAACAACACTTTTTTTCCTAGCTTTCATAATTTGCACCACAGGCTTAATTATCCACCACAACCACCTTCTCTCAACGCTTCTCTGCCTCGAAGGCATAACCTTATCAGTCCTCCTAGCCCTCACAGTACTATCACTTCACTCACACCCATCATTATTCATCTTACCCTTAACAGTCTTAACCATTTCCGCTCGCGAAGCAGGAGTCGGCCTCGCCCTACTTATCGCCTCCACCCGAACACACAACACCACAAACCTTAAAAACCTAAACCTCCTCCAATGTTAAAAATCCTTACCCCCACGGCCACGTCCACCCTCATCACCTCCTTCATCCCGAACAAGGCCACCTGACTCTCATCAACATCATGTACAACCATCACAACAACTATCTCCGTCCTAATCCTTAATCCATCCGACCCCGCAATAGACCCAAGCAACTCATCCCTAGGCAGCGACGGCTATTCAACCCCCCTCATACTACTATCTTGTTGACTCCTCCCCATAATATTCATAGCCAGCCAAAACTTAATATCCAACCTCACTCCTCGACAAATCAAAACATTTATCGCCATCACCCTCGCACTCCAACTCGCCCTACTCATAGCATTCATAGCCATAGACCTAATACTATTCTACATCACATTCGAAGCTACACTAATCCCAACTCTTGTAATCATCTCCCGATGGGGCAGCCAACTAGCACGGCTAAACGCTGGAACCTACTTCCTATTCTACACTATTACCACCTCCATCCCCCTAATACTCAGCATCTTAGCCGTCCAAAACGTAAAAGGGACTACCTCCATGCCCGTCTTACAATTAATCCCAACAACAAGCGAAAGCCCATGAACTAATACACTACTCTGACTCTCAACACTTCTAGCCTTCCTAGCAAAAACCCCAATCTATGGCCTACACCTTTGACTACCAAAAGCCCATGTAGAAGCCCCAATTGCAGGATCAATAGTACTTGCCGCAGTGCTCCTAAAACTAGGCGGCTATGGTATACTACGAGTAACAAACCTATTAACCACACAAGACAACACCACTTATATACCACTACTATGCCTATCCCTTTGGGGAACACTAGCAGCTGGCCTCATCTGCCTACGACAAGGGGACTTAAAATCACTTATTGCCTACTCCTCAATCGGCCACATAGCACTAGTAACAGCCGCCATCCTCACCCGAGACCAACTAGCCCCAACAGGGGCTATAATCCTAATAGTAGCCCACGGTCTAACCTCATCCATATTATTCTGCCTGGCAAACTTCAACTACGAACGAGCCGGCACCCGAACACTCATCGCCCTACAAGGCCTACAACTTACCTCACCCCTCCTTACAGCCTGATGATTTCTAGCCTGCTCAACAAACATAGCCCTACCACCAACAATTAACCTAAACGGAGAACTAACCCTTATTACATCGCTATTTAGCTGACTAGACATCACAGTCTTCATAGCCGGATTAAAGACCTTCGCTACAACAACTTACACCCTCTACATATTTTCATCCACCCAACAAGCAACCCTACCACCTAATATTAAACCCTCGTCCCCCTCCCAAACTCGAGAACACTTCCTAATACTCCTCCACCTATTACCATCAGCCGGACTTGCAACCAACCCAAAATTAACCGCCCCCCAAT--AACCACCTAAACTGGCCCAATCC-CACACAAAAGTTTAACTCCTAACCTCATAAAATAATACAAAAGCCAAC-AATCCCTA--TCACTTGTTAAATAAAAAAGGATGTAGTAAAAATTACCAATCTTTTCAAACAA--AATAACCATTAACTACCACCACATTTCTCTC-TAAGTGAAAAATTAACAACTCCTGTATTATTTT-AAAAACAAACACAAAGTTTTTACTAAATAAA--GAGTCCGGACAGAGTCGA--CCTGCCCGACCCACTTAATGAGGTGGAAACTTCACGTAGGAACTGCTAATTCCTCAAAC-CAGGTTTAATCTTCTTGGCCTCCTCAA---TTCTCCACGTAAGCATAGTTTAAACTAAAACATTAGAATGTGACCCTAAAAACAGGAG-ACTCAACCAGCCTTGCCTACCGGCTTTCATAGGATAACCGAGTCATCCGTTAGCCTTAGGCGCTAACAATCTTGGCGCAG-TCCAAGTGAAATCA-TATGCCTAATCCCCCCCTCATCCTAACCACCTTTATCCTTCCCTTTCTACTCCTACTAACAGCC------------ACCCTAAAAACTAGCAATACATCAATCAAATTCAAAACAACAATAACCAAATTAGCCTTCTTCACAAGCCTCCCCCCTCTTCTCTTAACCTTACCAAACAACAACACAACCTTGTCAAACCACTTTTACTTACTACACTTAGAATCTTTCAACCTACCCATCGCCCTAAAAATTGACACATACTCAGCCTTCTTCATTCCAACAGCACTATTCATTACATGATCAATTATAGAATTCTCCGAATCCTACATATCCTCAGACCCAAAAATTACCTCTTTCTTTAACCACCTACTAGTATTTATCCTAATAATAATAATCCTAGTAAGCGCTAACTACCTATTCAATCTCTTCATCGGCTGAGAAGGAGTTGGCATCCTGTCATACCTATTAATTAACTGATGGTCCTTCCGAGCAAGCTCCAACAAAGCAGCCCTCCAAGCCATCATTTACAACCGATTTTCAGACATCGGAATCCTAACCGCCCTATCATGAATAGCCACACATAACCTCACCCTAGACATTACAAACCTTTCCCCTTCTCCAAACTACCCCCTTATCCTGCCAGCCGCTATCATTTTTGCAGCAGCAGGAAAATCAGCCCAAATCGGACTCCACCCATGACTACCACCAGCTATAGAAGGCCCAACACCAGTCTCAGCCCTACTCCACTCAAGCACTATAGTAGTAGCCGGCATTTTCCTACTAATCCGAACTTCCCCGATCATCTACAGCTACCAAGAAACCACCACCGCCTGCCTAATCTTGGGGGCAATTACTTCCACATTTGCAGCCACCTGTGCCATCACCCAAAACGACATAAAAAAAATTATTGCCTTCTCAACCTCAAGCCAACTAGGACTGATAATAACCACAATCGGACTTAAACAACCCGAACTAACATTCCTACACATCCTAACGCACGCTTTCTTTAAAGCAATACTATTCCTATGCGCAGGATCAATTATCCACAACCTAAACAATGAACAAGACATCCGAAAAATAGGAAACCTAAAAAAAACAATACCCATTACCACCTCCTGTCTCACCACTGGAACGCTAGCCCTCACTGGTATACCCTTCTTATCTGGATTCTACTCCAAAGACGCCATTATTGAAACCCTAAATACCTCCCACATCAACATCTGGCCCCTCGCCCTCACCCTATTCGCCACTTCCGTCACCGCAGCCTACAGCCTTCGTATAGTCTACTTCACCCTACTAGGAACCAACCGATCATTAACAATAAACCCAATTGAAGAAAACCAAAAAACCATAAACCCAATCCTCCGTCTGGCCGTCGGAAGTATAATTGCCGGACTATTAATCTCGAACCTCATACTACCATCCCATACCCCTCAACTAACCATACCAACCACAATCAAATTCACAGCCTTAGCCATCACAACAGCCGGCCTTCTAACCGCAATAGCCTTAATATTCACCACAGATAAATTCCCATCAACCACAAAAGACCTCCAACCACCATCACTAACAAAACTAATATTCTTCAACCTAATTATTCACCACCTATTTTCTTCCACTGCACTACACTCCAGCCAAAAACTATCTACCCCCCTAACCGACCAAACATGATATGAAGCTATCGGACCAAAAACAACAGCTCGCCTACAAATCCTAATAACTACAACATTAACCCCCTACCACAAAGCAAAAATAAAAAAATACCTCATAGCCTTTCTATGAACTATCACCATCACTCTTCTCCTCTGAAGGAACGAAGCGACCCTAAACAATGACCACGAACAATCCCCGTAATCACGAACAACGCAACTAACAAAGCCCAACTACACACCAAAACAAACCCCCACCCACTTGAATACATCAACCCAACTCCCAACAACTCATTAGCTGCACCACTTCCAACAACTTCTACACCCACCATTCCACTCACCCCAACAACCCAACAATCTCGCAAGTACCCACACACACAACCTACCACCACGACCAACCCAACCAAACAAAAAAACACAAACTCCTTAGAGACCCCAACCCCACCAAACGGATCATCAGTAAACCCCACACAAAAAGCAAACACAACCAACAACCCCCCCAAACAAACCAACAACACCACTAAAGGCATAAAACTCCCACCCTCAATCACCACCAAACCACTACCCAACATAGCCATAAAAACTAAACTCAGCACAGCAAAATGAACCCCAGAATTTGCCCCAACCATTACCGCACACATCAACACCAAACAACCCAAAAACAATGTAAATTCCATTATTCTCATTTGGACTTCAACCAAAACCTGAGGTCTGAAAAACCCCCGTTGTTCTTCAACTATAAAAACAA---TTAACAT-----ATGACCCACCAACTACGAAAATCACACCCACTCCTCAAACTTGTCAACCACTCACTAATTGACCTACCAACCCCATCAAACATCTCTACCTGATGAAACTTCGGATCATTACTAGGCCTGACCCTTATAATCCAAATCCTCACAGGAGTATTCCTAATAATACACTTCTCACCCAGCGATACCACAGCTTTCTCATCCGTCGCCTACACCTCCCGCGAGGTCTGATTTGGATGACTTATCCGAAGCTTCCACACAAACGGAGCCTCCATCTTCTTCATATTTATTTTCCTACATATCGGACGAGGCCTATACTACGCCTCCTACTTACACGAAAACACATGAAACGTTGGAGTAATCATACTATTCCTACTAATAGCCACAGCATTCATAGGCTATGTCCTCCCATGAGGACAAATATCATTCTGAGGAGCAGCCGTAATCACCAACCTACTATCCGCCATCCCATACATTGGAGACACCATCGTACCATGAATCTGAGGTGGACCCTCAGTAAACAACGCAACACTCACACGCTTTACTGCCCTTCACTTCCTCCTCCCATTCATCATCCTAGCCCTACTCATCACCCACCTAATCTTCCTACACGAACGAGGATCCTTCAATCCCGCTGGATTATCCAAAAACACCGACAAAATCCCATTTCACCCCTACTACACCATAAAAGATGTCCTAGGAGCAGTACTAGCCGCATCCATATTACTCACCCTTGCCCTCTACCTCCCAGCTCTACTAGGAGACCCTGAAAACTTTACCCCAGCAAATCCAATAGCTACCCCATCACATATTAAGCCTGAATGATACTTCCTATTTGCCTATGCTATCTTACGATCCATCCCTAACAAACTAGGCGGCGTACTAGCCATATTTTCCTCCATCTTTATCCTACTCCTAATCCCCTTCCTTCACACAACCACCCAACAACCCATATCTCTACGCCCCCTATCACAACTACTATTCTGAACCCTTATCTTAAATTTCCTCGCTCTCACATGAATCGGAGGAAAACCAGTAAACTCCCCATACATTCTACTAGGACAAATCACCTCACTACTCTATTTCATCACCATCCTCATCCTCATACCCCTGCTAGGAGCCCTAGAAAATAAAACAACCAAACCACCATTTATTTTCATAAAACTAAA-ACACAAACCTAACCAACCAATCATTCCCATTCAACGGGGGGATA--AAAACCTTAACCCAGCACCCTCGTAGCTAAGAATGCTCAAAGCGCTGGCCTTGTAAGACAGAGACGGGGGCTAAC--CCCCTCCGAGAGTA-------TTCTGTCAAGAAGACAAACAAAATTTTGTTCCCTCGGCCCCCAAAGCCGACGTTCTAATTAAACTACTTCCT----GCCAAACAATGTTCCTGTAGCTTAAA---CTCTAAAGCATAACACTGAAAATGTTAACATGGGCAACCAAGCCCCAAGCAACA----------------------------CCACAACCCTTCCCTA--------------------------AACCCAGTTACTC----------------------------------------A--C------------CCCCTATGTATATCGCGCATTCATCTATTTGCCCCATACACACATCCCCCCACTTGAATTAATCCTCATGTGGTTGGAGTTCTTGTTATCCGCGTCATCTTTTGTTCGGTACTCACTGTTACTAGTTTCAAGCCCATACCTGGACACGGCTTCCATGTATTGCTTTTTAAGAGGCCTCTGGTTATCACTCTCACGTACCTATCTTGCGATTGCCTGGACATTCGTTCCTCTTCTTCGAGGCCTCAACCCGCACCGTCTTGGTAACCACTCATTCAAGTCCGTGATCGCGGCATCTCCATTCTCA-AATGCATTTGGTTGGATTTTTATTTTTTGGGGGACACTCCACACTCCCCACGGTCGACTTTCCTTTATATACCCGGTCAGTCACCTTAACACTCTTTCTTTGTAAGACTAATCA-CTTCCGCCCATGCTTTCATGCGCATAACCTGAT
>MN885913.1 Caiman yacare voucher St. Augustine Alligator Farm Zoological Park ID# C058 mitochondrion, complete genome
TAAAGGCTTAGTCCTGGTCTTCCTATTAGCTGTTACCCGATTTATACATGCAAGTATCTGCGAACCCGTGAGAACACCCTACATAGTCCAACAGACAAATGGAGCCGGCATCAGGCACATCAACCAATAGCCCAAGACGCCTAGCACAAGCCACACCCCCAAGGGCCGCAGCAGTGATTGACTTTAAACTATAAGCGAAAGCTTGATTTAGTTAGGGTAAAACAGAGGCGGCCAAATTCCCGTGCCAGCAGCCGCGGTTAGACAGAGACCTCAAGTTAACAGGCC-CCGGCGTAAATTGTGGCTAGGTCCAATATCTCCCCCATTAAGGCAAAGGTGGCCCAACAGCAGTCATAAG-CCTACTATACCACAAATACCAACACAAAAGTGGCCTTAGTCTAAAAGACGTATCCGACCCCACGAAAGCTAAGAAACAAACTGGGATCAGATACCCCACTATGCTTAGCCCTTAACAAAGGTGTACCCC-ACACATCCTACACCCGCCAGATGATTACGAGCCAAGCTTAAAATTCAAAGGACTTGACAGCACTTCAAATCCACCTAGAGGAGCCTGTCCTATAATCGAAAGTACACGATTCACCTAACCACCCTTAGT-TATCCAGCTTGTATACCGCCGTCG-CAAGCTTGTCTCGCTGAGAGAAACAAAATGAGCACAATAG-CCCCCCCCCGCTAAAACGTCAGGTCAACGCGCAGCTAATGGGGTGGAAAGGATGTGCTACATTTTCTAACACATAGAAATACGTGACGGAACGTCCCGTGAAACCGGGACTGTTTAAAGCAGAATCTAGTAGTAAGTCAGGAAAAGAACGCCTAGCTGAAAAAGGCCCTGAAGTGTGTACATACCGCCCGTCCCCCTCTTCGAGCCCAACAGT-AAACGCCACTACACTTTAGTAACAGGCGCTAAATACCGGTAAGATGGGGTAAGTCGTAACAAGGTAAGCGTACCGGAAGGTGCTCTTGGAACATCAAGATGTAGCTTAAAC-ACAGAGCATTCAGCCTACACCTGAAAAATATCCACAACTGGATCATCTTGAAGCCCACATCTAGCCCTACCCACA-CCCTATACCTAACCAAAATAAAACCAAAACATTTACAACACCTAAGTATCGGCGAAAGAAAAGCAAATAGGCGCAACAGAAGAAGTACCACAAGGGAAAGCTGAAATAACTACTGATAT-AAACAAA--AGCACAACACAGCAGA-GACTAACCCTCCTACCTTTCGCATTATGATTTAGCAAACCTTAAATGGCAAAAAGAATTCAAGTCACACCACCCCGAAACTGAGTGAGCTACTAATCAGCAGCCAAACCTGGGCCCACCCCCCTCTGTGGCAAAAGAGCGGGAAGACTGTTTAGTAGAGGTGAAAAGCCTACCGAACTCAGTGATAGCTGGCTGCTTGGGAAACGAACATTAGTTCTACTGAAAATCTTTCTAACCCC--------CCCCCACAACAAAGGATA-AGGAAAAAATTTTCAAGTTACTTAATAGAGGTACAGCTCTATTAACACAGGACTCAACCTCCGCTTAAGGGTAATCTATCTTTACAATT-TACTGTAGGCCTTAAAGCAGCCACCACAA-AAAAGCGTCAAAGCTTCCTCCTTAAAGATCCCAATAACACCTC-GAACCCTTCATTATCCACCAAGCCCATCTATAATATTAGAAAAGATAATGCTAAAATAAGTAATAAGAAAAT-GACCTTCTCTTTGGCGTCAACTTACATCCTGCCTGACACCCTACAGATTATTAACAGCCACCTCCCC-ACAACCACCACGAGGTCAAAAGAAGAC-C--TCATCTGTTAACCCAACACAGGAGCGCCAAAAGAAAGGCTGAACCTTGCAAAAGGAACTCGGCAAACAAAGATTCCGACTGTTTACCAAAAACATAGCCCTCTAGCCCACTTAGTATTGAGGGTGATACCTGCCCAATGACTACAGGTTGAATGGCCGCGGTATTTATAGCCGTGCAAAGGTAGCGTAATCACTTGTTCTCCAAATAAGGACTAGTATGAACGGTTAAACGAGAATCTAACTGTCTCCTGCAAGCAGCCAATGAAATTGATCTTCCTGTGCAAAAGCAGGAATAACCCCACCAGAC-GAGAAGACCCTGTGAAACTTAAACCCACTAAGTTAAACCAACAACATTAACTGCAAC-ACCCACGACTGT-TGAAACCTGACTTAACGTTTTCGGTTGGGGTGACCTTAAAACAAAGAAAAACTTTTAAGACAATTATAACTAAGACCAAATTATTAACCAAGACCCACTCCTCAAAGTACTTGAATGTAATTAGATCCGACAACGTCGATCAACGGACAAAGCTACTCCAGGGATAACAGCGCAATCCCCCTCAAGAGCTCATATCGACAGGGGGGTTTACGACCTCGATGTTGGATCAGGATATCCTAATGGTGTAACCGCTATTAAAGGTTCGTTTGTTCAACGATTAAAATCCTACGTGATCTGAGTTCAGACCGGAGCAATCCAGGTCGGTTTCTATCTATGATTACATCTCTTCCCAGTACGAAAGGGCCGTGAGAGAAAGGCCCATACCACCAAAGCACGCCTTACCAACAACTTAGTGAAAACAACTAATCTAATTAACCAGGAT--AACCACT-ACCCCCAAAATAAGAGCATGCTGGGTTGGCAAAGTCCGGTCAAATGCAAAAGGCCTAAGCCCTTTATCCAGAGATTCAAATTCTCTACCCAGCAATTAACCTTATAGCCATCACACCTCAAGTACTATTCATTATCTCCATTTTAATTGCAGTAGCATTTTTAACAGCCCTAGAACGAAAAATTATTGGCCACATTCAACTACGAAAAGGGCCAAACACCGTTGGCCTTATTGGCCTACTCCAACCTTTCGCAGACGGATTTAAACTCATTATTAAAGAACTAACCCTCCCCATAATCGCCACCCCAACCCTATTCATATTAGCCCCAGCTACAGCATTAACCCTATCTCTCACTATATGGGCCCCAATCCCAATACCATTTCCCCTCGTAGACCTAAACCTGGGCCTACTTTTCCTACTAGCTATATCAAGCCTCATAGTCTATTCATTACTATGATCTGGGTGATCCTCAAACTCAAAATACGCCCTGATAGGCGCCATACGAGCAGTTGCCCAAACAATCTCCTATGAGGTCACACTAGCCATTATTGTACTATCCATTGTACTGCTAAGCGGAGGATTTTCATTACAAACCCTCATCACCACACAAGAGCCCCTACCCTTCGCACCAACTACATGACCACTAATAATGATGTGATACACATCCACACTAGCAGAAACAAACCGTGCCCCATTCGACCTAACAGAGGGCGAGTCAGAACTCGTATCTGGGTTCAATGTTGAATACGGCGCAAGCCCATTCACACTATTCTTCCTGGCCGAGTATGCTAACATTATATTAATAAATACCCTAACTATCACCCTATTCCTCAACCCATCACCTCTAACCTTTATCCCAACACTATTTACCGCCATCATAATAACCGAAGCCCTCATATTAACCATAAGCTTCCTATGAGTCCGAGCATCTTACCCGCGATTCCGCTACGACCAACTCATATACCTATTATGAAAAAGCTTCCTACCCCTAACACTAGCCTTCTGCCTATGGCACACATCGCTACCAATATCAATATTTGGCCTCCCTCCGGGGGCCTAGGATTCGTGCCTGAGCTACAAGGGGCTACTTTGATAGAGTAGATTATAGGGGTTAAAGCCCCCTCGTATCCTAGAGGAACGGGACTCGAACCCGCTCAAAAGGAATCAAAATCCTTCCTACTTCCGTTATAGTACCCCCTAGGAGTGTAAGCTAATTAAAACTATTGGGCCCATACCCCAAAAATGAAGGATTATTCCATCCACCCCTAAATGTCCCTCTCTCTCCCCCTCATCCTAATAACAATAACCCCAGCAACACTTATTTTTCTCCTATCAACCCACCTGACCCTAATATGAGCCGCACTAGAACTTAACACACTAACAGTCCTCTACCTAATCGCCAACAAATCCCACCCCCGAGCCATCGAAGCCACCATCAAATATTTCATCACGCAAGCACTAGCGTCCGCACTCATAATCTTCTCCGGGGCCCTTAACTATGAAATAACAGGATCCTGAAAAATTACAGAAATAACAAACCCAATTGCCTTAACCACACTCACCCTAGCCTTATTTATTAAATTAGGGTTAGTGCCATTCCACTTCTGAGTACCAGAAGTCCTACAAGGCATACCCACACTCCCATCAATCTTCCTACTAACATGACAAAAACTAGGCCCACTAGTTATATTCTTCCAAACTGCCCCCCTCATTAACCACAACCTAATTTCCTCAACAGCCATCTTATCAGCCATTGTAGCAGGATGACTAGGAATCAACCAAGCCCAAGTACGAAAACTAGTAGCCCTATCCTCCATTGCCCAAATAGCATGAATAGTCGTTATCATCAAATATGCACCATCCCTAGCAGTCCTAACCTTCTGCATCTACTCTGTAGCCGTTTCTGCCGCACTAATCACACTAGATAAACTCTCCGTAACAACTATAAAATCACTTACCATCTCCTTCTCAAAAAATCCGACCTCAACCCTCCTCTTAATGGCCTCCGTCCTATCATTATCTGGCCTCCCACCCCTGGCCGGTTTTACACCTAAGTGACTAACAATTAGCCAACTTATCGCAGAAAAAGCAATTTGAACTTCCTTTATTATATTAACATCCACACTCCTAACCTTATTCTTCTACGTCCGACTATGATACTCCTCTATCTCCACCATACCCCCAAACACGGCTAACATAACCCGCCTTTGACGAAAAACTCCAAATCAAGGAAGCTTCCCTGCCAGCACTCTCGCCACAGCCGCCTCCATCCTCTTACTATGTACCGTATTTATAAAAGCAATTTCCAAAGACTATTTTATCTTTTAAAAGAAATTAGGTTCAAACCTCTAAACCGAGGGCCTTCAAAGCCCTAAAAGAAGGTAACCACCCCCTCATTTCTTGACCTAAGGCTTGCAGGACTCTACCCCGCATCCTCAGACTGCAAATCT-AAAACTTTTATTAAGCTAAAGCCTCAATAAACAGGTGGGCCTCGATCCCACAAACACCTAGTTAACAGCTAAGCACTTCAACCAATAAGTTTCTGTCTACCTTAAGCCCCGGCACTACTCAAAGCACATCTGCGGGTTTGCAACCCGCAATGAATTTCACTACAGGACTTGATAAAGGAAGGAATCAAACCTCCGTAAGTAGATTTACAGCCTACTGCCATATAACACTCGGCCACTTTACCTATGTTTATCCACCGCTGATTCTTCTCCACAAACCATAAAGACATTGGCACCCTCTACTTTATCTTCGGAACCTGAGCCGGAATAGTAGGAACAGCACTTAGCCTCCTCATCCGAACAGAACTAAGCCAGCCCGGACCCCTCCTAGGAGACGACCAAATCTACAACGTAATTGTTACCGCCCACGCCTTCATTATAATCTTTTTTATAGTGATACCCGTCATGATCGGCGGATTTGGAAACTGACTCCTCCCCTTAATAATTGGAGCCCCAGACATGGCATTCCCACGAATAAACAACATAAGCTTCTGACTTCTACCCCCATCTTTCACACTACTGCTTGCCTCCTCTTGCATTGAAGCAGGAGCTGGAACAGGATGAACCGTCTACCCCCCTCTAGCCGGAAACCTAGCTCACGCCGGACCATCCGTAGATTTAACAATCTTCTCACTACATCTTGCCGGAGTATCCTCTATCCTAGGAGCAATCAACTTCATCACAACAGCCATCAACATAAAACCCCCAGCCATATCCCAATACCAAACACCACTATTTGTTTGATCTGTCTTAATCACAGCCGTACTCCTCTTGCTAGCCCTACCGGTACTAGCCGCTGGAATTACCATACTACTTACAGACCGAAACTTAAACACAACTTTCTTTGACCCTGCGGGAGGAGGAGACCCCATCCTATACCAACACCTTTTCTGATTCTTTGGCCACCCCGAAGTTTATATCCTCATCCTACCAGGATTCGGAATCATCTCACACGTGGTCACTTACTACTCAGGTAAAAAAGAACCATTCGGCTATATAGGAATAGCTTGAGCTATAATATCTATTGGATTCCTAGGATTCATCGTCTGAGCTCACCACATGTTTACCGTTGGAATAGACGTTGACACTCGAGCATACTTCACCACAGCCACAATAATCATCGCCATCCCAACCGGTGTAAAAGTCTTTAGCTGACTAGCAACCATTTATGGGGGCATCATTAACTGACAGGCTCCAATATTATGAGCACTAGGCTTCATTTTCCTATTCACCGTAGGTGGCCTCACCGGAATTGTCCTAGCCAACTCCTCATTAGACGTTGTTCTTCACGACACATACTACGTAGTCGCCCACTTCCACTACGTATTATCAATAGGAGCAGTTTTCGCCATTATAAGCGGATTTACTCATTGATTTCCCCTATTCACAGGATTTACCCTCCACCCAACATGAACAAAAATCCAATTCATAATTATATTTATCGGAGTAAACTTCACCTTCTTCCCACAACACTTCCTCGGACTATCCGGAATGCCACGACGATACTCTGACTACCCAGACGCGTACACCATCTGAAACCTAACATCCTCAATCGGATCTTTAATCTCCTTAACCGCTGTTATCCTCATAATATTCATTGTATGAGAAGCATTCTCATCTAAACGAAAAGTAACCATACCTGAAATAACAACTACCAACATTGAATGACTTAACAATTGCCCACCACCTTATCACACCTACGAAGAACCAGTATTTACTATAACACAAAAACGCCCTGACATATTATGAATCCCAAGGACAGGAGGAATCGAACCCCCACCATCTAGTTTCAAACCAGATGCAATACCACCATGCTCAGTCCTCTAAAGAAGTGTTAGTATATACTGTATTACTTGTCCTTGTCAAGGACAAAAAATAGAACTTAGACCCTATACTCTTCCATGGCTAACCCAATACATCTAGGCTTCCAAGATGCAATATCCCCACTCATAGAAGAACTACTATATTTCCACGACCATACCATAATAATCCTCATCCTAATCAGCTCCCTTGTATTCTACACAATATCTGCCCTGCTCCTTACTAAACTCTACTACTCAAGCACCTCAGACGTCCAAGAAATCGAAGTAATCTGAACCATTCTACCAGCAATTATTCTAATTTCAATTGCCCTCCCATCTCTACGCACCCTCTATCTTATAGATGAAACCAATAACCCCTGCCTAACCATCAAAGCAACCGGACACCAATGATATTGATCTTACGAATACACTGACTTCTCCACATTAGAATTTGACTCTTACATAACACCCCCACAAGACCTCCTACCCGGTCATCTTCGCCTCCTAGAAGTAGACCACCGCATAGTCACCCCAATAAACTCAACTATTCGAGTGTTAGTCACAGCAGAAGATGTTCTCCATTCATGAGCCATCCCCTCTATCGGAACAAAAATAGACGCAGTCCCTGGACGCCTAAACCAAACCATAATTACACTAACCAACCCTGGCGTATTTTACGGCCAATGTTCTGAAATTTGCGGAGCAAATCACAGCTTCATACCAATTGTTATAGAAACAACCCCACTAAACCACTTCCAACTCTGATTAGAAAACCACTCCACCTCATCACTAATGAAGCT-ACTACTTAGCGCTAGCCTTTTAAGCTAGAGCAGGGGGACCAACAA-CTCCCT-A--------------------------CCCCCCATAGTGAC-ATGCCCCAACTAAACCCAGAACCTTGACTAGTTATCCTTCTAATCACTTGAACTTTTTTTACTACTATCCTCCAACCCCAAACAACCTCATTAATCCCAACAAATAACCCCCCCACACATAATCTACAAACCA-CCAAAACATGACCCTGACCATGAACACTAACCTATTTGACCAATTCATAATCCCCAACCTTATAGGCACCCCCCTACTCATACCTGCCCTACTAATCATTACCCTCCTCCTCCTAAACCCAAAAAACCAATGACTATCAAACCCAGCAACAACAATAAAATCTTGATACATTATCCAAATCACCAAACAAATCATAACCCCAATTAATAAACCCGGACACATACACTCCGTTACCCTCATCTCTTTACTAATCCTCCTCTCTTTCACAAACCTATTAGGACTACTCCCATATACATTTACCCCAACAACACAACTATCTATAAACATAGCCCTTGCCCTCCCCCTATGAGGAATAACCGTACTAATTGGACTACGAACCCAACCAACAACCTCCCTTGCTCACCTCCTCCCAGAAGGAACCCCAACCCCATTAATCCCCATCCTCATCCTAATTGAAACAATCAGCCTACTAATCCGACCTGTTGCCCTAGCCGTACGACTAACAGCAAATCTAACCGCAGGCCACTTACTCATTCAATTACTCTCTATTGCCACAATAAACCTATGGTCTATTATACCCCCCCTCAGCCTACTAACACTAACAACCCTAACCCTCCTCCTTCTACTAGAGTTCGCCGTAGCCATAATCCAAGCATACGTTTTTGTCCTACTACTCTCCCTATACCTACAAGAAAACACATAATGTCCCACCAAACCCACCCATTCCATATAGTCCACCCAAGCCCATGACCCCTAACCGGAGCCATAGCCGCCATAATCCTAACAACGGGCCTAACCCTATGATTTCACTACAACTCTTACCCAGCCCTACTACTCGGCCTAATTTGCACATTACTAGTAATATTTCAATGATGGCGAGATATTGTACGAGAAAGCACTTTCCTAGGGCACCACACACCCACAGTACAAAAAGGATTACGCCTTGGAATAATCCTTTTTATTACATCCGAAGTCTTCTTCTTTCTAGGCTTCTTCTGGGCATTCTACCACTCAAGCCTGTCCCCAACCCCTGAACTAGGAGGACAATGACCCCCAACCGGAATTACCCCTATTGACCCCTTTGAGGTCCCCCTCCTAAATACTGCCGTCCTATTAGCCTCCGGGGTAACAGTAACATGGGCCCACCATAGCCTAATGAACGCCAACCGCGTACAAACAATCCACGCCCTCACACTCACCGTACTCCTAGGAGTTTACTTCACCGCCCTTCAAGCCATAGAATATTACGAAGCTCCATTCACTATTGCAGATAGCACCTACGGATCAACATTCTTCGTTGCCACTGGCTTCCACGGCCTACACGTCATCATCGGCTCAATCTTCCTCATAACTTGCCTATACCGACAAGTAAAATACCACTTCACATCCAACCACCACTTCGGATTTGAAGCTGCCGCTTGATACTGGCACTTCGTAGACATAATCTGACTCTTCCTTTATATTTCAATCTACTGATGAGGCTCATGCTTTTCTAGTATAAATAATACAAGTGACTTCCAATCACTAAATCCTATCGCCACTGTCTAGGGAAAAACAATTAACTTACTTATTATACTCCTAATAACACTCATCACCACCGCAGCTCTAATCACCCTAAATCTTATAACAACCAAAACATCCCCAGACCAAGAAAAACTCTCCCCCTATGAATGCGGATTTGACCCACTCGGATCTGCCCGCCTTCCCCTATCAATTCGATTCTTCATAGTCGCCATCCTATTTCTACTCTTCGACCTTGAAGTCGCCATCCTACTCCCACTCACATGATCTATCCACACCATCAACCCCATAAAAACTATTACATGCACCATCACCGTATTTCTACTCCTACTTATCGGACTAGGTTATGAATGACTCCAAGGCGGCCTAGAGTGGGCAGAATAACACACCCAACC-----CTCTAGGAACTAGTCTAAAA-TAAGACCTCTAACTTCGACCTAGAAAATCACAACCAGACCT-GTGGTTCCAAACCATCACACCCGTAACAACACTTTTTTTCCTAGCTTTCCTAATTTGCACCACAGGCTTAATTATCCACCACAACCACCTTCTCTCAACGCTTCTTTGCCTCGAAGGCATAACCCTATCAATCCTCCTAGCCCTCACAGTACTATCACTTCACTCACACCCATCATTATTCATCTTGCCCTTAACAGTCTTAACCATTTCCGCCTGCGAAGCAGGAGTCGGCCTCGCCCTACTTATCGCCTCCACCCGAACACACAACACCACAAACCTTAAAAACCTAAACCTCCTCCAATGTTAAAAATCCTTACCCCCACGGCCACGTCCACCCTCATCACCTCCTTTATCCCGAACAAGGCCACCTGACTCTCATCAACATCATGTACAACCATCACAACAACTATCTCCATCCTAATCCTTAATCCATCCGACCCAGCAATAGACCCAAGCAGCTCGTCCCTAGGCAGCGACGGTTATTCAACCCCCCTCATACTACTATCTTGCTGACTCCTCCCCATAATATTCATAGCCAGCCAAAACTTAATATCCAAGCTCACTCCCCAACAAATCAAAATATTTATCGCCATCACCCTCGCACTCCAACTCGCCCTACTCATAGCATTCATAGCTATAGACCTAATACTATTCTACATCACATTCGAAGCTACACTAATCCCAACTCTTGTAATCATCTCCCGGTGGGGCAGCCAACTAGCACGACTAAACGCTGGAACCTACTTCCTATTCTACACTATTACCACCTCCATCCCCCTAATACTCGGCATCTTAGCCGTCCAAAACGTAAAGGGGACTACCTCCATGCCCGTCTTACAATTAATCCCAACAACAAGCGAAAACCCATGAACTAATACACTACTTTGACTCTCAACACTTCTAGCCTTCCTAGCAAAAACCCCAATCTATGGCCTACACCTTTGACTACCAAAAGCCCATGTAGAAGCCCCAATTGCAGGATCAATAGTACTTGCCGCAGTACTCCTAAAACTAGGCGGCTATGGTATACTGCGAGTAACAAACCTATTGACCACACAAGATAACACCACTTACATGCCACTACTATCCCTATCCCTTTGGGGGACACTAGCAGCTGGCCTCATCTGCCTACGACAGGGGGACTTAAAATCCCTCATTGCCTACTCCTCAATCGGCCACATAGCACTAGTAACAGCCACCATCCTCACCCGAGACCAACTAGCCCCAACAGGGGCTATAATCCTGATAGTAGCCCATGGTCTAACCTCATCCATATTATTCTGCCTGGCAAACTTCAACTACGAACGAACCGGCACCCGAACACTCATCGCCCTACAAGGCCTACAACTTACCTCACCCCTCCTCACAGCCTGATGATTTCTAGCCTGCTCAACAAACATAGCCCTACCACCAACAATTAACCTAAGCGGAGAATTAACCCTTATTACATCACTATTTAGCTGATTAGACATCACAGTCTTCCTAACTGGATTAAGCGCCTTCGCTACAACAACTTACACCCTTTACATATTTTCATCCACCCAACAAGGAACCCTACCACCTAATATCAAACCCTCATCCCCCTCCCAAACTCGAGAACACTTCCTAATACTCCTCCACCTATTACCATCAGCCGGACTTGCAACCAACCCAAAATTAACCGCCCCCCAAT--AACCACCTAAACTGACCCAATCCTCACACAAAAATTGAACTCCTAACCCCATAAAATGATACAAAAGCCAAC-AATCCCTA--TCACTTGCTAAATAAAAAGGGGTGTAGTAAAAATTACCAATCTTTCCAAACAA--AATAATTATCAACTACCACCACATTTCTCTAACAAGTGAAAAATTAACAACTCTTGTATTATTTTAAAAAACAAACACAAAGTTTTTACTAAATGAA--GAGTCTGGACAGAGTCGA--CCTGCCCAACCCGCTTAGTGAGGTGGAAACTTCACGTAGGAACTGCTAATTCCTCAAAC-CAGGTTTAATCTTCCTGGCCTCCTCAA---TTCTCCATGTAAGCATAGTTTAAACTAAAACATTAGAATGTGACCCTAAAAACAGGAG-ACTCAACCATCCTTGCCTACCGGCTTTCATAGGATAACCGAGTCATCCATTAGCCTTAGGCGCTAACAATCTTGGCGCAGCTCCAAGTGAAATCA-TATGCCTAATCCCCCCCTCATCCTAACTACCTTTATCCTTCCCTTTCTACTTCTACTAACAGCC------------ACCCTAAAAGCTAACAATACATCAATCAAATTCAAAACAACAATAACCAAATTAGCCTTCTTCACAAGCCTCCCCCCTCTTCTCTTAACCTTACCAAACAACAACACAACCTTCTCAAACCACTTTTACTTACTACACTTAGAATCCTTCAACCTACCCATCGCCCTAAAAATTGACACATACTCAGCCTTCTTCATTCCAACAGCACTATTCATTACATGATCAATTATAGAATTCTCCGAATCCTACATATCCTCAGACCCAAAAATCACCTCCTTCTTTAACCACCTACTAGTATTTATCCTAATAATAATAATCCTAGTAAGCGCTAGCAACCTATTCAATCTCTTCATCGGCTGAGAAGGAGTTGGCATCCTATCATACCTATTAATTAACTGATGATCCTTCCGAGCAAGCTCCAACAAAGCAGCCCTCCAAGCCATCATTTACAACCGATTTTCTGACATCGGAATCCTAACCGCCCTAGCATGAATAGCCACACACAACCTCACCATAGACATTACAAACCTTTCCCCTTCTCCAAACTACCCCCTCATCCTGCCAGCCGCTATCATTTTTGCAGCAGCAGGAAAATCAGCCCAAATTGGACTCCACCCATGACTACCAGCAGCAATAGAAGGCCCAACACCAGTCTCAGCCCTACTCCACTCAAGCACCATAGTAGTAGCCGGCATTTTCCTACTAATCCGAACTTCCCCAATCATCTACAGCTACCAAGAAACCACCACCGCCTGCCTAATCTTAGGGGCAATTACTTCCACATTCGCAGCCACCTGTGCCATCACCCAAAACGACATAAAAAAAATTATTGCCTTCTCAACCTCAAGCCAACTAGGACTAATAATAACCACAATCGGACTTAAACAACCCGAACTAACATTCCTACACATCCTAACGCATGCCTTCTTTAAAGCAATGCTATTCCTATGCGCAGGATCAATTATCCACAGCCTAAATAACGAACAAGACATCCGAAAAATAGGAAACCTAAAAAAAACAATACCCATTACCACCTCCTGTCTCACCATTGGAACGCTAGCCCTCACTGGTATGCCCTTCTTATCTGGATTCTACTCCAAAGACGCCATTATTGAAACCCTAAACACCTCCCACATCAACATCTGACCCCTCGCCCTCACCCTATTCGCCACTTCCGTCACCGCAGCCTACAGCCTTCGTATAGTCTACTTCACCTTACTAGGAACCAACCGATCATTAACAATTAACCCAATTGAAGAAAACCAAAAAACCATAAACCCAATCCTCCGTCTGGCCATCGGAAGTATAATCGCCGGACTATTAATCTCAAACCTCATACTACCATCCCATACCCCCCAACTAACTATACCAACCACAATCAAATTCACAGCCTTAGCCATCACAACAGCCGGCCTTCTAACCGCAATAGCCTTAATATTCACCACAGATAAATTCCCATCAACCACAAAAGACCTCCAACCACCATCACTAACAAAACTAATATTCTTCAACCTAATTATTCACCACCTATTTTCTTCTTCTACACTACACTCTAGCCAAAAACTATCTACACACCTAACCGACCAAACATGATATGAAGCTATCGGACCAAAAACAACAGCTCGCCTACAAATCCTAATAGCTACAACATTAACCCCCTACCACAAAGCAAAAATAAAAAAATACCTCATAGCCTTTCTATGGACTATTGCCATCACTCTTCTCCTCTGAAGGAACGAAGCGACCCTAAACAATGACCACGAACAATCCCCGTAATTACGAACAACGCAACTAACAAAGCCCAACTACACACCAAAACAAACCCCCACCCACTTGAATACATCAACCCAACCCCCAACAATTCATTAGCCGCACCACTTCCAACAACTTCTACACCCACCAACCCACTCACCCCAGCAACCCATCAATCTCGCAAATACCCACACACACAACCTACCACCACAACCAACCCAACCAAACAAAAAAACACAAACTCCTTAGAGACCCCAACCCCACCAAATGGATCATCAGTAAACCCCACACAAAAAGCAAACACCACCAACAACCCCCCCAAATAAACCAGCAATACCACTAAAGGCATAAAACTCCCACCCTCAATCACCACCAAACCGCTACCCAACATAGCCATAAAAACTAAACTCAGCACAGCAAAATGAACCCCAGAATTTGCCCCAACCATTACCGCACACATCAACACCAAACAACCTAAAAACAATGTAAATTCCATTATTCTCATTTGGACTTTAACCAAAACCTGAGGTCTGAAAAACCCCCGTTGTTCTTCAACTATAAAAATAA---TTAACCT-----ATGACCCACCAGCTACGAAAATCACACCCACTCCTCAAACTTGTTAACCACTCACTAATTGACCTACCAACCCCATCAAATATCTCCATCTGATGAAACTTCGGATCATTACTAGGCCTAACCCTTATAATCCAAATCCTCACAGGAGTATTCCTAATAATACATTTCTCACCCAGCGACACCACAGCTTTCTCATCCGTCGCCTACACCTCCCGCGAGGTCTGATTTGGATGACTCATCCGAAGCTTCCACACAAACGGAGCCTCCATCTTCTTCATATTTATCTTCCTACACATCGGACGAGGCCTATATTACGCCTCCTACTTACACGAAAACACATGAAATATTGGAGTAATCATACTATTCCTACTAATAGCCACAGCATTCATAGGCTATGTCCTCCCATGAGGACAAATATCATTCTGAGGAGCAACCGTAATCACCAACCTACTATCCGCCATCCCATACATTGGAGACACCATCGTACCATGAATCTGAGGTGGACCCTCAGTAAACAATGCAACACTCACACGCTTTACTGCCCTCCACTTTCTCCTCCCATTCATCATCCTAGCCCTACTCATCACCCACCTAATCTTCCTACACGAACAAGGATCCTTCAACCCCGCTGGATTATCCAAAAACACCGACAAAATCCCATTTCACCCCTACTACACCATAAAAGATGTCCTAGGGGCAGTACTAGCCGCATCCATATTACTCACCCTTGCTCTCTACCTCCCAGCCCTACTAGGAGACCCTGAAAATTTTACCCCAGCAAATCCAATAACCACCCCATCACACATTAAACCTGAATGATACTTCCTATTTGCCTATGCTATCCTACGATCCATCCCTAACAAACTAGGCGGCGTACTAGCCATATTCTCCTCCATCTTTATCCTATTCCTAATCCCCTTCCTTCACACAACCACTCAACAACCCACATCTCTACGCCCCCTATCACAACTTCTATTCTGAGCCCTTACCTTAAATTTCCTCGCTCTCACATGAATCGGAGGCCAACCAGTAAACCCCCCATACATTCTACTAGGACAAATCACCTCACTACTCTATTTCATCACTATCCTCATCCTCACACCCCTGTTAGGACTCCTAGAAAATAAAATAACCAAACCACCATTCATTTTCATAAAACTAAA-ACACAAACCCAACCAACCAATTATTCTCATTCGAC-GAGGGATG--AAAACCTTAGCCCAACACCCTCGTAGCTAAAAATGTTCAAAGCGCTGGCCTTGTAAGACAGAGACGGGGGCTAAC--CCCCTCCGAGAGTA----TT---CTATCAAGAAGACAAACAAAATTTTGTTCCCTCGGCCCCCAAAGCCGACGTTCTAACTAAACTACTTCCT----GCCAAACAATGTTCCTGTAGCTTAAA---CTCTAAAGCATAACACTGAAAATGTTAACATGGGCAACCAAGCCCCAAGCAACA----------------------------CCACAACTCTTCCCTA--------------------------AACCTAGTTACTC----------------------------------------A--C------------CCCCTATGTATATCGCGCATTCATCTATTTGCCCCATACACACATCCTCCCACTTGAATTGGTCCTCATGTGGTTGGAGTTCTTGTTATCCGCGTCATCTTTCGTTCAGTACTTACTGTTACTAGTTTCAAGCCCATACCTAGATATGACTTCCATGTATTGCTTTTTAAGAGGCCTCTGGTTATCACTCTCATGTACTTATCTTGCGATTGCCTGGACATTCGTTCCTCTTCTTCGAGGCCTCAACCCGCACCGTCTTGGTAACCACTCATTCAAGTCCGTAATCGCGGCATCTCCATTCTTA-AATACATTTGGTTGGATTTTTATTTTTTGGGGGAGACTCCACACTCCCCACGGTCGACTTTCCTCTATATACCCGGTCAGTCACTTTAACACTCTTTCTTTGTAAGACTAATCA-CTTCCGCCCATGCTTTCATGCGCATAACCTGAT
>MT554042.1 Caiman yacare isolate L070 mitochondrion, complete genome
TAAAGGCTTAGTCCTGGTCTTCCTATTAGCTGTTACCCGATTTATACATGCAAGTATCTGCGAACCCGTGAGAACACCCTACATAGTCCAACAGACAAATGGAGCCGGCATCAGGCACATCAACCAATAGCCCAAGACGCCTAGCACAAGCCACACCCCCAAGGGCCGCAGCAGTGATTGACTTTAAACTATAAGCGAAAGCTTGATTTAGTTAGGGTAAAACAGAGGCGGCCAAATTCCCGTGCCAGCAGCCGCGGTTAGACAGAGACCTCAAGTTAACAGGCC-CCGGCGTAAATTGTGGCTAGGTCCAATATCTCCCCCATTAAGGCAAAGGTGGCCCAACAGCAGTCATAAG-CCTACTATACCACAAATACCAACACAAAAGTGGCCTTAGTCTAAAAGACGTATCCGACCCCACGAAAGCTAAGAAACAAACTGGGATCAGATACCCCACTATGCTTAGCCCTTAACAAAGGTGTACCCC-ACACATCCTACACCCGCCAGATGATTACGAGCCAAGCTTAAAATTCAAAGGACTTGACAGCACTTCAAATCCACCTAGAGGAGCCTGTCCTATAATCGAAAGTACACGATTCACCTAACCACCCTTAGT-TATCCAGCTTGTATACCGCCGTCG-CAAGCTTGTCTCGCTGAGAGAAACAAAATGAGCACAATAG-CCCCCCCCCGCTAAAACGTCAGGTCAACGCGCAGCTAATGGGGTGGAAAGGATGTGCTACATTTTCTAACACATAGAAATACGTGACGGAACGTCCCGTGAAACCGGGACTGTTTAAAGCAGAATCTAGTAGTAAGTCAGGAAAAGAACGCCTAGCTGAAAAAGGCCCTGAAGTGTGTACATACCGCCCGTCCCCCTCTTCGAGCCCAACAGT-AAACGCCACTACACTTTAGTAACAGGCGCTAAATACCGGTAAGATGGGGTAAGTCGTAACAAGGTAAGCGTACCGGAAGGTGCTCTTGGAACATCAAGATGTAGCTTAAAC-ACAGAGCATTCAGCCTACACCTGAAAAATATCCACAACTGGATCATCTTGAAGCCCACATCTAGCCCTACCCACA-CCCTATACCTAACCAAAATAAAACCAAAACATTTACAACACCTAAGTATCGGCGAAAGAAAAGCAAATAGGCGCAACAGAAGAAGTACCACAAGGGAAAGCTGAAATAACTACTGATAT-AAACAAA--AGCACAACACAGCAGA-GACTAACCCTCCTACCTTTCGCATTATGATTTAGCAAACCTTAAATGGCAAAAAGAATTCAAGTCACACCACCCCGAAACTGAGTGAGCTACTAATCAGCAGCCAAACCTGGGCCCACCCCCCTCTGTGGCAAAAGAGCGGGAAGACTGTTTAGTAGAGGTGAAAAGCCTACCGAACTCAGTGATAGCTGGCTGCTTGGGAAACGAACATTAGTTCTACTGAAAATCTTTCTAACCCC--------CCCCCACAACAAAGGATA-AGGAAAAAATTTTCAAGTTACTTAATAGAGGTACAGCTCTATTAACACAGGACTCAACCTCCGCTTAAGGGTAATCTATCTTTACAATT-TACTGTAGGCCTTAAAGCAGCCACCACAA-AAAAGCGTCAAAGCTTCCTCCTTAAAGATCCCAATAACACCTC-GAACCCTTCATTATCCACCAAGCCCATCTATAATATTAGAAAAGATAATGCTAAAATAAGTAATAAGAAAAT-GACCTTCTCTTTGGCGTCAACTTACATCCTGCCTGACACCCTACAGATTATTAACAGCCACCTCCCC-ACAACCACCACGAGGTCAAAAGAAGAC-C--TCATCTGTTAACCCAACACAGGAGCGCCAAAAGAAAGGCTGAACCTTGCAAAAGGAACTCGGCAAACAAAGATTCCGACTGTTTACCAAAAACATAGCCCTCTAGCCCACTTAGTATTGAGGGTGATACCTGCCCAATGACTACAGGTTGAATGGCCGCGGTATTTATAGCCGTGCAAAGGTAGCGTAATCACTTGTTCTCCAAATAAGGACTAGTATGAACGGTTAAACGAGAATCTAACTGTCTCCTGCAAGCAGCCAATGAAATTGATCTTCCTGTGCAAAAGCAGGAATAACCCCACCAGAC-GAGAAGACCCTGTGAAACTTAAACCCACTAAGTTAAACCAACAACATTAACTGCAAC-ACCCACGACTGT-TGAAACCTGACTTAACGTTTTCGGTTGGGGTGACCTTAAAACAAAGAAAAACTTTTAAGACAATTATAACTAAGACCAAATTATTAACCAAGACCCACTCCTCAAAGTACTTGAATGTAATTAGATCCGACAACGTCGATCAACGGACAAAGCTACTCCAGGGATAACAGCGCAATCCCCCTCAAGAGCTCATATCGACAGGGGGGTTTACGACCTCGATGTTGGATCAGGATATCCTAATGGTGTAACCGCTATTAAAGGTTCGTTTGTTCAACGATTAAAATCCTACGTGATCTGAGTTCAGACCGGAGCAATCCAGGTCGGTTTCTATCTATGATTACATCTCTTCCCAGTACGAAAGGGCCGTGAGAGAAAGGCCCATACCACCAAAGCACGCCTTACCAACAACTTAGTGAAAACAACTAATCTAATTAACCAGGAT--AACCACT-ACCCCCAAAATAAGAGCATGCTGGGTTGGCAAAGTCCGGTCAAATGCAAAAGGCCTAAGCCCTTTATCCAGAGATTCAAATTCTCTACCCAGCAATTAACCTTATAGCCATCACACCTCAAGTACTATTCATTATCTCCATTTTAATTGCAGTAGCATTTTTAACAGCCCTAGAACGAAAAATTATTGGCCACATTCAACTACGAAAAGGGCCAAACACCGTTGGCCTTATTGGCCTACTCCAACCTTTCGCAGACGGATTTAAACTCATTATTAAAGAACTAACCCTCCCCATAATCGCCACCCCAACCCTATTCATATTAGCCCCAGCTACAGCATTAACCCTATCTCTCACTATATGGGCCCCAATCCCAATACCATTTCCCCTCGTAGACCTAAACCTGGGCCTACTTTTCCTACTAGCTATATCAAGCCTCATAGTCTATTCATTACTATGATCTGGGTGATCCTCAAACTCAAAATACGCCCTGATAGGCGCCATACGAGCAGTTGCCCAAACAATCTCCTATGAGGTCACACTAGCCATTATTGTACTATCCATTGTACTGCTAAGCGGAGGATTTTCATTACAAACCCTCATCACCACACAAGAGCCCCTACCCTTCGCACCAACTACATGACCACTAATAATGATGTGATACACATCCACACTAGCAGAAACAAACCGTGCCCCATTCGACCTAACAGAGGGCGAGTCAGAACTCGTATCTGGGTTCAATGTTGAATACGGCGCAAGCCCATTCACACTATTCTTCCTGGCCGAGTATGCTAACATTATATTAATAAATACCCTAACTATCACCCTATTCCTCAACCCATCACCTCTAACCTTTATCCCAACACTATTTACCGCCATCATAATAACCGAAGCCCTCATATTAACCATAAGCTTCCTATGAGTCCGAGCATCTTACCCGCGATTCCGCTACGACCAACTCATATACCTATTATGAAAAAGCTTCCTACCCCTAACACTAGCCTTCTGCCTATGGCACACATCGCTACCAATATCAATATTTGGCCTCCCTCCGGGGGCCTAGGATTCGTGCCTGAGCTACAAGGGGCTACTTTGATAGAGTAGATTATAGGGGTTAAAGCCCCCTCGTATCCTAGAGGAACGGGACTCGAACCCGCTCAAAAGGAATCAAAATCCTTCCTACTTCCGTTATAGTACCCCCTAGGAGTGTAAGCTAATTAAAACTATTGGGCCCATACCCCAAAAATGAAGGATTATTCCATCCACCCCTAAATGTCCCTCTCCCTCCCCCTCATCCTAATAACAATAACCCCAGCAACACTTATTTTTCTCCTATCAACCCACCTGACCCTAATATGAGCCGCACTAGAACTTAACACACTAACAGTCCTCTACCTAATCGCCAACAAATCCCACCCCCGAGCCATCGAAGCCACCATCAAATATTTCATCACGCAAGCACTAGCGTCCGCACTCATAATCTTCTCCGGGGCCCTTAACTATGAAATAACAGGATCCTGAAAAATTACAGAAATAACAAACCCAATTGCCTTAACCACACTCACCCTAGCCTTATTTATTAAATTAGGGTTAGTGCCATTCCACTTCTGAGTACCAGAAGTCCTACAAGGCATACCCACACTCCCATCAATCTTCCTACTAACATGACAAAAACTAGGCCCACTAGTTATATTCTTCCAAACTGCCCCCCTCATTAACCACAACCTAATTTCCTCAACAGCCATCTTATCAGCCATTGTAGCAGGATGACTAGGAATCAACCAAGCCCAAGTACGAAAACTAGTAGCCCTATCCTCCATTGCCCAAATAGCATGAATAGTCGTTATCATCAAATATGCACCATCCCTAGCAGTCCTAACCTTCTGCATCTACTCTGTAGCCGTTTCTGCCGCACTAATCACACTAGATAAACTCTCCGTAACAACTATAAAATCACTTACCATCTCCTTCTCAAAAAATCCGACCTCAACCCTCCTCTTAATGGCCTCCGTCCTATCATTATCTGGCCTCCCACCCCTGGCCGGTTTTACACCTAAGTGACTAACAATTAGCCAACTTATCGCAGAAAAAGCAATTTGAACTTCCTTTATTATATTAACATCCACACTCCTAACCTTATTCTTCTACGTCCGACTATGATACTCCTCTATCTCCACCATACCCCCAAACACGGCTAACATAACCCGCCTTTGACGAAAAACTCCAAATCAAGGAAGCTTCCCTGCCAGCACTCTCGCCACAGCCGCCTCCATCCTCTTACTATGTACCGTATTTATAAAAGCAATTTCCAAAGACTATTTTATCTTTTAAAAGAAATTAGGTTCAAACCTCTAAACCGAGGGCCTTCAAAGCCCTAAAAGAAGGTAACCACCCCCTCATTTCTTGACCTAAGGCTTGCAGGACTCTACCCCGCATCCTCAGACTGCAAATCT-AAAACTTTTATTAAGCTAAAGCCTCAATAAACAGGTGGGCCTCGATCCCACAAACACCTAGTTAACAGCTAAGCACTTCAACCAATAAGTTTCTGTCTACCTTAAGCCCCGGCACTACTCAAAGCACATCTGCGGGTTTGCAACCCGCAATGAATTTCACTACAGGACTTGATAAAGGAAGGAATCAAACCTCCGTAAGTAGATTTACAGCCTACTGCCATATAACACTCGGCCACTTTACCTATGTTTATCCACCGCTGATTCTTCTCCACAAACCATAAAGACATTGGCACCCTCTACTTTATCTTCGGAACCTGAGCCGGAATAGTAGGAACAGCACTTAGCCTCCTCATCCGAACAGAACTAAGCCAGCCCGGACCCCTCCTAGGAGACGACCAAATCTACAACGTAATTGTTACCGCCCACGCCTTCATTATAATCTTTTTTATAGTGATACCCGTCATGATCGGCGGATTTGGAAACTGACTCCTCCCCTTAATAATTGGAGCCCCAGACATGGCATTCCCACGAATAAACAACATAAGCTTCTGACTTCTACCCCCATCTTTCACACTACTGCTTGCCTCCTCTTGCATTGAAGCAGGAGCTGGAACAGGATGAACCGTCTACCCCCCTCTAGCCGGAAACCTAGCTCACGCCGGACCATCCGTAGATTTAACAATCTTCTCACTACATCTTGCCGGAGTATCCTCTATCCTAGGAGCAATCAACTTCATCACAACAGCCATCAACATAAAACCCCCAGCCATATCCCAATACCAAACACCACTATTTGTTTGATCTGTCTTAATCACAGCCGTACTCCTCTTGCTAGCCCTACCGGTACTAGCCGCTGGAATTACCATACTACTTACAGACCGAAACTTAAACACAACTTTCTTTGACCCTGCGGGAGGAGGAGACCCCATCCTATACCAACACCTTTTCTGATTCTTTGGCCACCCCGAAGTTTATATCCTCATCCTACCAGGATTCGGAATCATCTCACACGTGGTCACTTACTACTCAGGTAAAAAAGAACCATTCGGCTATATAGGAATAGCTTGAGCTATAATATCTATTGGATTCCTAGGATTCATCGTCTGAGCTCACCACATGTTTACCGTTGGAATAGACGTTGACACTCGAGCATACTTCACCACAGCCACAATAATCATCGCCATCCCAACCGGTGTAAAAGTCTTTAGCTGACTAGCAACCATTTATGGGGGCATCATTAACTGACAGGCTCCAATATTATGAGCACTAGGCTTCATTTTCCTATTCACCGTAGGTGGCCTCACCGGAATTGTCCTAGCCAACTCCTCATTAGACGTTGTTCTTCACGACACATACTACGTAGTCGCCCACTTCCACTACGTATTATCAATAGGAGCAGTTTTCGCCATTATAAGCGGATTTACTCATTGATTTCCCCTATTCACAGGATTTACCCTCCACCCAACATGAACAAAAATCCAATTCATAATTATATTTATCGGAGTAAACTTCACCTTCTTCCCACAACACTTCCTCGGACTATCCGGAATGCCACGACGATACTCTGACTACCCAGACGCGTACACCATCTGAAACCTAACATCCTCAATCGGATCTTTAATCTCCTTAACCGCTGTTATCCTCATAATATTCATTGTATGAGAAGCATTCTCATCTAAACGAAAAGTAACCATACCTGAAATAACAACTACCAACATTGAATGACTTAACAATTGCCCACCACCTTATCACACCTACGAAGAACCAGTATTTACTATAACACAAAAACGCCCTGACATATTATGAATCCCAAGGACAGGAGGAATCGAACCCCCACCATCTAGTTTCAAACCAGATGCAATACCACCATGCTCAGTCCTCTAAAGAAGTGTTAGTATATACTGTATTACTTGTCCTTGTCAAGGACAAAAAATAGAACTTAGACCCTATACTCTTCCATGGCTAACCCAATACATCTAGGCTTCCAAGATGCAATATCCCCACTCATAGAAGAACTACTATATTTCCACGACCATACCATAATAATCCTCATCCTAATCAGCTCCCTTGTATTCTACACAATATCTGCCCTGCTCCTTACTAAACTCTACTACTCAAGCACCTCAGACGTCCAAGAAATCGAAGTAATCTGAACCATTCTACCAGCAATTATTCTAATTTCAATTGCCCTCCCATCTCTACGCACCCTCTATCTTATAGATGAAACCAATAACCCCTGCCTAACCATCAAAGCAACCGGACACCAATGATATTGATCTTACGAATACACTGACTTCTCCACATTAGAATTTGACTCTTACATAACACCCCCACAAGACCTCCTACCCGGTCATCTTCGCCTCCTAGAAGTAGACCACCGCATAGTCACCCCAATAAACTCAACTATTCGAGTGTTAGTCACAGCAGAAGATGTTCTCCATTCATGAGCCATCCCCTCTATCGGAACAAAAATAGACGCAGTCCCTGGACGCCTAAACCAAACCATAATTACACTAACCAACCCTGGCGTATTTTACGGCCAATGTTCTGAAATTTGCGGAGCAAATCACAGCTTCATACCAATTGTTATAGAAACAACCCCACTAAACCACTTCCAACTCTGATTAGAAAACCACTCCACCTCATCACTAATGAAGCT-ACTACTTAGCGCTAGCCTTTTAAGCTAGAGCAGGGGGACCAACAA-CTCCCT-A--------------------------CCCCCCATAGTGAC-ATGCCCCAACTAAACCCAGAACCTTGACTAGTTATCCTTCTAATCACTTGAACTTTTTTTACTACTATCCTCCAACCCCAAACAACCTCATTAATCCCAACAAATAACCCCCCCACACATAATCTACAAACCA-CCAAAACATGACCCTGACCATGAACACTAACCTATTTGACCAATTCATAATCCCCAACCTTATAGGCACCCCCCTACTCATACCTGCCCTACTAATCATTACCCTCCTCCTCCTAAACCCAAAAAACCAATGACTATCAAACCCAGCAACAACAATAAAATCTTGATACATTATCCAAATCACCAAACAAATCATAACCCCAATTAATAAACCCGGACACATACACTCCGTTACCCTCATCTCTTTACTAATCCTCCTCTCTTTCACAAACCTATTAGGACTACTCCCATATACATTTACCCCAACAACACAACTATCTATAAACATAGCCCTTGCCCTCCCCCTATGAGGAATAACCGTACTAATTGGACTACGAACCCAACCAACAACCTCCCTTGCTCACCTCCTCCCAGAAGGAACCCCAACCCCATTAATCCCCATCCTCATCCTAATTGAAACAATCAGCCTACTAATCCGACCTGTTGCCCTAGCCGTACGACTAACAGCAAATCTAACCGCAGGCCACTTACTCATTCAATTACTCTCTATTGCCACAATAAACCTATGGTCTATTATACCCCCCCTCAGCCTACTAACACTAACAACCCTAACCCTCCTCCTTCTACTAGAGTTCGCCGTAGCCATAATCCAAGCATACGTTTTTGTCCTACTACTCTCCCTATACCTACAAGAAAACACATAATGTCCCACCAAACCCACCCATTCCATATAGTCCACCCAAGCCCATGACCCCTAACCGGAGCCATAGCCGCCATAATCCTAACAACGGGCCTAACCCTATGATTTCACTACAACTCTTACCCAGCCCTACTACTCGGCCTAATTTGCACATTACTAGTAATATTTCAATGATGGCGAGATATTGTACGAGAAAGCACTTTCCTAGGGCACCACACACCCACAGTACAAAAAGGATTACGCCTTGGAATAATCCTTTTTATTACATCCGAAGTCTTCTTCTTTCTAGGCTTCTTCTGGGCATTCTACCACTCAAGCCTGTCCCCAACCCCTGAACTAGGAGGACAATGACCCCCAACCGGAATTACCCCTATTGACCCCTTTGAGGTCCCCCTCCTAAATACTGCCGTCCTATTAGCCTCCGGGGTAACAGTAACATGGGCCCACCATAGCCTAATGAACGCCAACCGCGTACAAACAATCCACGCCCTCACACTCACCGTACTCCTAGGAGTTTACTTCACCGCCCTTCAAGCCATAGAATATTACGAAGCTCCATTCACTATTGCAGATAGCACCTACGGATCAACATTCTTCGTTGCCACTGGCTTCCACGGCCTACACGTCATCATCGGCTCAATCTTCCTCATAACTTGCCTATACCGACAAGTAAAATACCACTTCACATCCAACCACCACTTCGGATTTGAAGCTGCCGCTTGATACTGGCACTTCGTAGACATAATCTGACTCTTCCTTTATATTTCAATCTACTGATGAGGCTCATGCTTTTCTAGTATAAATAATACAAGTGACTTCCAATCACTAAATCCTATCGCCACTGTCTAGGGAAAAACAATTAACTTACTTATTATACTCCTAATAACACTCATCACCACCGCAGCTCTAATCACCCTAAATCTTATAACAACCAAAACATCCCCAGACCAAGAAAAACTCTCCCCCTATGAATGCGGATTTGACCCACTCGGATCTGCCCGCCTTCCCCTATCAATTCGATTCTTCATAGTCGCCATCCTATTTCTACTCTTCGACCTTGAAGTCGCCATCCTACTCCCACTCACATGATCTATCCACACCATCAACCCCATAAAAACTATTACATGCACCATCACCGTATTTCTACTCCTACTTATCGGACTAGGTTATGAATGACTCCAAGGCGGCCTAGAGTGGGCAGAATAACACACCCAACC-----CTCTAGGAACTAGTCTAAAA-TAAGACCTCTAACTTCGACCTAGAAAATCACAACCAGACCT-GTGGTTCCAAACCATCACACCCGTAACAACACTTTTTTTCCTAGCTTTCCTAATTTGCACCACAGGCTTAATTATCCACCACAACCACCTTCTCTCAACGCTTCTTTGCCTCGAAGGCATAACCCTATCAATCCTCCTAGCCCTCACAGTACTATCACTTCACTCACACCCATCATTATTCATCTTGCCCTTAACAGTCTTAACCATTTCCGCCTGCGAAGCAGGAGTCGGCCTCGCCCTACTTATCGCCTCCACCCGAACACACAACACCACAAACCTTAAAAACCTAAACCTCCTCCAATGTTAAAAATCCTTACCCCCACGGCCACGTCCACCCTCATCACCTCCTTTATCCCGAACAAGGCCACCTGACTCTCATCAACATCATGTACAACCATCACAACAACTATCTCCATCCTAATCCTTAATCCATCCGACCCAGCAATAGACCCAAGCAGCTCGTCCCTAGGCAGCGACGGTTATTCAACCCCCCTCATACTACTATCTTGCTGACTCCTCCCCATAATATTCATAGCCAGCCAAAACTTAATATCCAAGCTCACTCCCCAACAAATCAAAATATTTATCGCCATCACCCTCGCACTCCAACTCGCCCTACTCATAGCATTCATAGCTATAGACCTAATACTATTCTACATCACATTCGAAGCTACACTAATCCCAACTCTTGTAATCATCTCCCGGTGGGGCAGCCAACTAGCACGACTAAACGCTGGAACCTACTTCCTATTCTACACTATTACCACCTCCATCCCCCTAATACTCGGCATCTTAGCCGTCCAAAACGTAAAGGGGACTACCTCCATGCCCGTCTTACAATTAATCCCAACAACAAGCGAAAACCCATGAACTAATACACTACTTTGACTCTCAACACTTCTAGCCTTCCTAGCAAAAACCCCAATCTATGGCCTACACCTTTGACTACCAAAAGCCCATGTAGAAGCCCCAATTGCAGGATCAATAGTACTTGCCGCAGTACTCCTAAAACTAGGCGGCTATGGTATACTGCGAGTAACAAACCTATTGACCACACAAGATAACACCACTTACATGCCACTACTATCCCTATCCCTTTGGGGGACACTAGCAGCTGGCCTCATCTGCCTACGACAGGGGGACTTAAAATCCCTCATTGCCTACTCCTCAATCGGCCACATAGCACTAGTAACAGCCACCATCCTCACCCGAGACCAACTAGCCCCAACAGGGGCTATAATCCTGATAGTAGCCCATGGTCTAACCTCATCCATATTATTCTGCCTGGCAAACTTCAACTACGAACGAACCGGCACCCGAACACTCATCGCCCTACAAGGCCTACAACTTACCTCACCCCTCCTCACAGCCTGATGATTTCTAGCCTGCTCAACAAACATAGCCCTACCACCAACAATTAACCTAAGCGGAGAATTAACCCTTATTACATCACTATTTAGCTGATTAGACATCACAGTCTTCCTAACTGGATTAAGCGCCTTCGCTACAACAACTTACACCCTTTACATATTTTCATCCACCCAACAAGGAACCCTACCACCTAATATCAAACCCTCATCCCCCTCCCAAACTCGAGAACACTTCCTAATACTCCTCCACCTATTACCATCAGCCGGACTTGCAACCAACCCAAAATTAACCGCCCCCCAAT--AACCACCTAAACTGACCCAATCCTCACACAAAAATTGAACTCCTAACCCCATAAAATGATACAAAAGCCAAC-AATCCCTA--TCACTTGCTAAATAAAAAGGGGTGTAGTAAAAATTACCAATCTTTCCAAACAA--AATAATTATCAACTACCACCACATTTCTCTAACAAGTGAAAAATTAACAACTCTTGTATTATTTTAAAAAACAAACACAAAGTTTTTACTAAATGAA--GAGTCTGGACAGAGTCGA--CCTGCCCAACCCGCTTAGTGAGGTGGAAACTTCACGTAGGAACTGCTAATTCCTCAAAC-CAGGTTTAATCTTCCTGGCCTCCTCAA---TTCTCCATGTAAGCATAGTTTAAACTAAAACATTAGAATGTGACCCTAAAAACAGGAG-ACTCAACCATCCTTGCCTACCGGCTTTCATAGGATAACCGAGTCATCCATTAGCCTTAGGCGCTAACAATCTTGGCGCAGCTCCAAGTGAAATCA-TATGCCTAATCCCCCCCTCATCCTAACTACCTTTATCCTTCCCTTTCTACTTCTACTAACAGCC------------ACCCTAAAAGCTAACAATACATCAATCAAATTCAAAACAACAATAACCAAATTAGCCTTCTTCACAAGCCTCCCCCCTCTTCTCTTAACCTTACCAAACAACAACACAACCTTCTCAAACCACTTTTACTTACTACACTTAGAATCCTTCAACCTACCCATCGCCCTAAAAATTGACACATACTCAGCCTTCTTCATTCCAACAGCACTATTCATTACATGATCAATTATAGAATTCTCCGAATCCTACATATCCTCAGACCCAAAAATCACCTCCTTCTTTAACCACCTACTAGTATTTATCCTAATAATAATAATCCTAGTAAGCGCTAGCAACCTATTCAATCTCTTCATCGGCTGAGAAGGAGTTGGCATCCTATCATACCTATTAATTAACTGATGATCCTTCCGAGCAAGCTCCAACAAAGCAGCCCTCCAAGCCATCATTTACAACCGATTTTCTGACATCGGAATCCTAACCGCCCTAGCATGAATAGCCACACACAACCTCACCATAGACATTACAAACCTTTCCCCTTCTCCAAACTACCCCCTCATCCTGCCAGCCGCTATCATTTTTGCAGCAGCAGGAAAATCAGCCCAAATTGGACTCCACCCATGACTACCAGCAGCAATAGAAGGCCCAACACCAGTCTCAGCCCTACTCCACTCAAGCACCATAGTAGTAGCCGGCATTTTCCTACTAATCCGAACTTCCCCAATCATCTACAGCTACCAAGAAACCACCACCGCCTGCCTAATCTTAGGGGCAATTACTTCCACATTCGCAGCCACCTGTGCCATCACCCAAAACGACATAAAAAAAATTATTGCCTTCTCAACCTCAAGCCAACTAGGACTAATAATAACCACAATCGGACTTAAACAACCCGAACTAACATTCCTACACATCCTAACGCATGCCTTCTTTAAAGCAATGCTATTCCTATGCGCAGGATCAATTATCCACAGCCTAAATAACGAACAAGACATCCGAAAAATAGGAAACCTAAAAAAAACAATACCCATTACCACCTCCTGTCTCACCATTGGAACGCTAGCCCTCACTGGTATGCCCTTCTTATCTGGATTCTACTCCAAAGACGCCATTATTGAAACCCTAAACACCTCCCACATCAACATCTGACCCCTCGCCCTCACCCTATTCGCCACTTCCGTCACCGCAGCCTACAGCCTTCGTATAGTCTACTTCACCTTACTAGGAACCAACCGATCATTAACAATTAACCCAATTGAAGAAAACCAAAAAACCATAAACCCAATCCTCCGTCTGGCCATCGGAAGTATAATCGCCGGACTATTAATCTCAAACCTCATACTACCATCCCATACCCCCCAACTAACTATACCAACCACAATCAAATTCACAGCCTTAGCCATCACAACAGCCGGCCTTCTAACCGCAATAGCCTTAATATTCACCACAGATAAATTCCCATCAACCACAAAAGACCTCCAACCACCATCACTAACAAAACTAATATTCTTCAACCTAATTATTCACCACCTATTTTCTTCTTCTACACTACACTCTAGCCAAAAACTATCTACACACCTAACCGACCAAACATGATATGAAGCTATCGGACCAAAAACAACAGCTCGCCTACAAATCCTAATAGCTACAACATTAACCCCCTACCACAAAGCAAAAATAAAAAAATACCTCATAGCCTTTCTATGGACTATTGCCATCACTCTTCTCCTCTGAAGGAACGAAGCGACCCTAAACAATGACCACGAACAATCCCCGTAATTACGAACAACGCAACTAACAAAGCCCAACTACACACCAAAACAAACCCCCACCCACTTGAATACATCAACCCAACCCCCAACAATTCATTAGCCGCACCACTTCCAACAACTTCTACACCCACCAACCCACTCACCCCAGCAACCCATCAATCTCGCAAATACCCACACACACAACCTACCACCACAACCAACCCAACCAAACAAAAAAACACAAACTCCTTAGAGACCCCAACCCCACCAAATGGATCATCAGTAAACCCCACACAAAAAGCAAACACCACCAACAACCCCCCCAAATAAACCAGCAATACCACTAAAGGCATAAAACTCCCACCCTCAATCACCACCAAACCGCTACCCAACATAGCCATAAAAACTAAACTCAGCACAGCAAAATGAACCCCAGAATTTGCCCCAACCATTACCGCACACATCAACACCAAACAACCTAAAAACAATGTAAATTCCATTATTCTCATTTGGACTTTAACCAAAACCTGAGGTCTGAAAAACCCCCGTTGTTCTTCAACTATAAAAATAA---TTAACCT-----ATGACCCACCAGCTACGAAAATCACACCCACTCCTCAAACTTGTTAACCACTCACTAATTGACCTACCAACCCCATCAAATATCTCCATCTGATGAAACTTCGGATCATTACTAGGCCTAACCCTTATAATCCAAATCCTCACAGGAGTATTCCTAATAATACATTTCTCACCCAGCGACACCACAGCTTTCTCATCCGTCGCCTACACCTCCCGCGAGGTCTGATTTGGATGACTCATCCGAAGCTTCCACACAAACGGAGCCTCCATCTTCTTCATATTTATCTTCCTACACATCGGACGAGGCCTATATTACGCCTCCTACTTACACGAAAACACATGAAATATTGGAGTAATCATACTATTCCTACTAATAGCCACAGCATTCATAGGCTATGTCCTCCCATGAGGACAAATATCATTCTGAGGAGCAACCGTAATCACCAACCTACTATCCGCCATCCCATACATTGGAGACACCATCGTACCATGAATCTGAGGTGGACCCTCAGTAAACAATGCAACACTCACACGCTTTACTGCCCTCCACTTTCTCCTCCCATTCATCATCCTAGCCCTACTCATCACCCACCTAATCTTCCTACACGAACAAGGATCCTTCAACCCCGCTGGATTATCCAAAAACACCGACAAAATCCCATTTCACCCCTACTACACCATAAAAGATGTCCTAGGGGCAGTACTAGCCGCATCCATATTACTCACCCTTGCTCTCTACCTCCCAGCCCTACTAGGAGACCCTGAAAATTTTACCCCAGCAAATCCAATAACCACCCCATCACACATTAAACCTGAATGATACTTCCTATTTGCCTATGCTATCCTACGATCCATCCCTAACAAACTAGGCGGCGTACTAGCCATATTCTCCTCCATCTTTATCCTATTCCTAATCCCCTTCCTTCACACAACCACTCAACAACCCACATCTCTACGCCCCCTATCACAACTTCTATTCTGAGCCCTTACCTTAAATTTCCTCGCTCTCACATGAATCGGAGGCCAACCAGTAAACCCCCCATACATTCTACTAGGACAAATCACCTCACTACTCTATTTCATCACTATCCTCATCCTCACACCCCTGTTAGGACTCCTAGAAAATAAAATAACCAAACCACCATTCATTTTCATAAAACTAAA-ACACAAACCCAACCAACCAATTATTCTCATTCGAC-GAGGGATG--AAAACCTTAGCCCAACACCCTCGTAGCTAAAAATGTTCAAAGCGCTGGCCTTGTAAGACAGAGACGGGGGCTAAC--CCCCTCCGAGAGTA----TT---CTATCAAGAAGACAAACAAAATTTTGTTCCCTCGGCCCCCAAAGCCGACGTTCTAACTAAACTACTTCCT----GCCAAACAATGTTCCTGTAGCTTAAA---CTCTAAAGCATAACACTGAAAATGTTAACATGGGCAACCAAGCCCCAAGCAACA----------------------------CCACAACTCTTCCCTA--------------------------AACCTAGTTACTC----------------------------------------A--C------------CCCCTATGTATATCGCGCATTCATCTATTTGCCCCATACACACATCCTCCCACTTGAATTGGTCCTCATGTGGTTGGAGTTCTTGTTATCCGCGTCATCTTTCGTTCAGTACTTACTGTTACTAGTTTCAAGCCCATACCTAGATATGACTTCCATGTATTGCTTTTTAAGAGGCCTCTGGTTATCACTCTCATGTACTTATCTTGCGATTGCCTGGACATTCGTTCCTCTTCTTCGAGGCCTCAACCCGCACCGTCTTGGTAACCACTCATTCAAGTCCGTAATCGCGGCATCTCCATTCTTA-AATACATTTGGTTGGATTTTTATTTTTTGGGGGAGACTCCACACTCCCCACGGTCGACTTTCCTCTATATACCCGGTCAGTCACTTTAACACTCTTTCTTTGTAAGACTAATCA-CTTCCGCCCATGCTTTCATGCGCATAATCTGAT
>C_yakare_T5
TAAAGGCTTAGTCCCGGTCTTCCTATTAGCTGTTACCCAATTTATACATGCAAGTATCTGCGAACCCGTGAGAACACCCTACATAGTCCAACAGACAAATGGAGCCGGCATCAGGCACATCAACCAATAGCCCAAGACGCCTAGCACAAGCCACACCCCCAAGGGCCGCAGCAGTGATTGACTTTAAACTATAAGCGAAAGCTTGATTTAGTTAGGGTAAAACAGAGGCGGCCAAATTCCCGTGCCAGCAGCCGCGGTTAGACAGAGACCTCAAGTTAACAGGCC-CCGGCGTAAATTGTGGCTAGGTCCAATATCTCCCCCATTAAGGCAGAGGTGGCCCAACAGCAGTCATAAG-CCTACTATACCGCAAATACCAACACAAAAGTGGCCTTAGTCTAAAAGACGTATCCGACCCCACGAAAGCTAAGAAACAAACTGGGATCAGATACCCCACTATGCTTAGCCCTTAACAAAGGTGTACCCC-ACACATCCTACACCCGCCAGATGATTACGAGCCAAGCTTAAAATTCAAAGGACTTGACAGCACTTCAAATCCACCTAGAGGAGCCTGTCCTATAATCGAAAGTACACGATTCACCTAACCACCCTTAGT-TATCCAGCTTGTATACCGCCGTCG-CAAGCTTGTCTCGCTGAGAGAAACAAAATGAGCACAATAG-CCCCCCCCCGCTAAAACGTCAGGTCAACGCGCAGCTAATGGGGTGGGAAGGATGTGCTACATTTTCTAACACATAGAAATACGTGACGGAACGTCCCGTGAAACCGGGACTGTTTAAAGCAGAATCTAGTAGTAAGTCAGGAAAAGAACGCCTAGCTGAAAAAGGCCCTGAAGTGTGTACATACCGCCCGTCCCCCTCTTCGAGCCCAACAGT-AAACGCCACTACACTTTAGTAACAGGCGCTAAATACCGGTAAGATGGGGTAAGTCGTAACAAGGTAAGCGTACCGGAAGGTGCTCTTGGAACATCAAGATGTAGCTTAAAC-ACAGAGCATTCAGCCTACACCTGAAAAATATCCACAACTGGATCATCTTGAAGCCCACATCTAGCCCTACCCACA-CCCTATACCTAACCAAAATAAAACCAAAACATTTACAACACCTAAGTATCGGCGAAAGAAAAGCAAATAGGCGCAACAGAAGAAGTACCACAAGGGAAAGCTGAAATAACTACTAATAT-AAACAAA--AGCACAACACAGCAGA-GACTAACCCTCCTACCTTTCGCATTATGATTTAGCAAACCTTAAATGGCAAAAAGAATTCAAGTCACACCACCCCGAAACTGAGTGAGCTACTAATCAGCAGCCAAACCTGGGCCCACCCCCCTCTGTGGCAAAAGAGCGGGAAGACTGTTTAGTAGAAGTGAAAAGCCTACCGAACTCAGTGATAGCTGGCTGCTTGGGAAACGAACATTAGTTCTACTGAAAATCTTTCTAACCCC--------CCCCCACAACAAAGGATA-AGGAAAAAATTTTCAAGTTACTTAATAGAGGTACAGCTCTATTAACACAGGACTCAACCTCCGCTTAAGGGTAATCTATCTTTACAATT-TACTGTAGGCCTTAAAGCAGCCACCACAA-AAAAGCGTCAAAGCTTCCCCCTTAAAGATCCCAATAACACCTC-GAACCCTTCATTATCCACCAAGCCCATCTATAATATTAGAAAAGATAATGCTAAAATAAGTAATAAGAAAAT-GACCTTCTCTTTGGCGTCAACTTACATCCTGCCTGACACCCTACAGATTATTAACAGCCACCTCCCC-ACAACCACCACGAGGTCAAAAGAAGACCT---CATCTGTTAACCCAACACAGGAGCGCCAAAAGAAAGGCTGAACCTTGCAAAAGGAACTCGGCAAACAAAGATTCCGACTGTTTACCAAAAACATAGCCCTCTAGCCCACTTAGTATTGAGGGTGATACCTGCCCAATGACTACAGGTTGAATGGCCGCGGTATTTATAGCCGTGCAAAGGTAGCGTAATCACTTGTTCTCCAAATAAGGACTAGTATGAACGGTTAAACGAGAATCTAACTGTCTCCTGCAAGCAGCCAATGAAATTGATCTTCCTGTGCAAAAGCAGGAATAACCCCACCAGAC-GAGAAGACCCTGTGAAACTTAAACCCACTAAGTTAAACCAACAACATTAACTGCAAC-ACCCACGACTGT-TGAAACCTGACTTAACGTTTTCGGTTGGGGTGACCTTAAAACAAAGAAAAACTTTTAAGACAATTATAACTAAGACCAAATTATTAACCAAGACCCACTCCTCAAAGTACTTGAATGTAATTAGATCCGACAACGTCGATCAACGGACAAAGCTACTCCAGGGATAACAGCGCAATCCCCCTCAAGAGCTCATATCGACAGGGGGGTTTACGACCTCGATGTTGGATCAGGATATCCTAATGGTGTAACCGCTATTAAAGGTTCGTTTGTTCAACGATTAAAATCCTACGTGATCTGAGTTCAGACCGGAGCAATCCAGGTCGGTTTCTATCTATGATTACATCTCTTCCCAGTACGAAAGGGCCGTGAGAGAAAGGCCCATACCACCAAAGCACGCCTTACCAACAACTTAGTGAAAACAACTAATCTAATTAACCAGGAT--AATCACT-ACCCCCAAAATAAGAGCATGCTGGGTTGGCAAAGTCCGGTCAAATGCAAAAGGCCTAAGCCCTTTATTCAGAGATTCAAATTCTCTACCCAGCAATTAACCTTATAGCCATCACACCTCAAGTACTATTCATTATCTCCATTTTAATTGCAGTAGCATTTTTAACAGCCCTAGAACGAAAAATTATTGGCCACATTCAACTACGAAAAGGGCCAAACACCGTTGGCCTTATTGGCCTACTCCAACCTTTCGCAGACGGACTTAAACTCATTATTAAAGAACTAACCCTCCCCATAATCGCCACCCCAACCCTATTCATATTAGCCCCAGCTACAGCATTAACCCTATCTCTCACTATATGGGCCCCAATCCCAATACCATTTCCCCTCGTAGACCTAAACCTGGGCCTACTTTTCCTACTAGCCATATCAAGCCTCATAGTCTATTCATTATTATGATCTGGGTGGTCCTCAAACTCAAAATACGCCCTGATAGGCGCCATACGAGCAGTTGCCCAAACAATCTCCTATGAGGTCACACTAGCCATTATTGTACTGTCCATTGTACTGCTAAGCGGGGGATTTTCATTACAAACCCTCATCACCACACAAGAGCCCCTACCCTTCGCACCAACTACATGACCACTAATAATGATGTGATACACATCCACACTAGCAGAAACAAACCGTGCCCCATTCGACCTAACAGAGGGCGAGTCAGAACTCGTATCTGGGTTCAATGTTGAATACGGCGCAAGCCCATTCACACTATTCTTCCTAGCCGAATATGCTAACATTATATTAATAAATACCCTAACTATCACCCTATTCCTCAACCCATCACCTCTAACCTTTATCCCAACACTATTTACCGCCATCATAATAACCGAAGCCCTCACATTAACCATAAGCTTCCTATGAGTCCGAGCATCTTACCCACGATTCCGCTACGACCAACTCATATACCTACTATGAAAAAGCTTCCTACCCCTAACACTAGCCTTCTGCCTATGGCACACATCGCTACCAATATCAATATTTGGCCTCCCTCCGGGGGCCTAGGATTCGTACCTGAACTACAAGGGGCTACTTTGATAGAGTAGATTATAGGGGTTAAAGCCCCCTCGTATCCTAGAGGAACGGGACTCGAACCCGCTCAAAAGGAATCAAAATCCTCCCTACTTCCGTTATAGTACCCCCTAGGAGTGTAAGCTAATTAAAACTATTGGGCCCATACCCCAAAAATGAAGGATTATTCCATCCACCCCTAAATGTCCCTCTCCCTCCCCCTCATCCTAATAACAATAACCCCAGCAACACTTATTTTTCTCCTATCAACCCACCTGACCCTAATATGAGCCGCACTAGAACTTAATACACTAACGGTCCTCTACCTAATCGCCAACAAATCCCACCCCCGAGCCATCGAAGCCACCATCAAATATTTCATCACGCAAGCACTAGCGTCCGCACTCATAATCTTCTCCGGGGCCTTTAACTATGAAATAACAGGATCCTGAAAAATTACAGAAATAACAAACCCAATTGCCTTAACCACACTCACCCTAGCCTTATTTATTAAATTAGGGTTAGTGCCATTCCACTTCTGAGTACCAGAAGTCCTACAAGGCATACCCACACTCCCATCAATTTTCCTACTAACATGACAAAAACTAGGCCCACTAGTTATATTCTTCCAAACTGCCCCCCTCATTAACCACAACCTAATTTCCTCAATAGCCATCTTATCAGCCATTGTAGCAGGATGACTAGGAATCAACCAAGCCCAAGTACGAAAACTAGTGGCCCTATCCTCCATTGCCCAAATAGCATGAATAGTCGTTATTATCAAATATGCACCATCCCTAGCAGTCCTAACCTTCTGCATCTACTCTGTAGCCGTTTCTGCCGCACTAATCACGCTAGATAAACTCTCCGTAACAACTATAAAATCACTTACCATCTCCTTCTCAAAAAATCCAACCTCAACCCTCCTCTTAATGGCCTCCGTCCTATCATTATCTGGCCTCCCGCCCCTGGCCGGTTTTACACCTAAGTGACTAACAATTAGCCAACTTATCGCAGAAAAAGCAATTTGAACTTCCTTTATTATATTAACATCCACACTCCTAACCTTATTCTTCTACGTCCGACTATGATACTCCTCTATTTCCACTATACCCCCAAACACGGCTAACATAACTCGCCTTTGACGAAAAACTCCAAATCAAGGAAGCTTCCCTGCCAGCACTCTCGCCACAGCCGCCTCCATCCTCTTATTATGTACCGTATTTATAAAAGCAATTTCCAAAGACTATTTTATCTTTTAAAAGAAATTAGGTTCAAACCTCTAAACCGAGGGCCTTCAAAGCCCTAAAAGAAGGTAACCACCCCCTCATTTCTTGACCTAAGGCTTGTAGGACTCTACCCCACATCCTCAGACTGCAAATCT-AAAACTTTTATTAAGCTAAAGCCTTAATAAACAGGTGGGCCTCGATCCCACAAACACCTAGTTAACAGCTAAGCACTTCAACCAATAAGTTTCTGTCTACCCTAAGCCCCGGCACTACTCAAAGCACATCTGCGGGTTTGCAACCCGCAATGAATTTCACTACAGGACTTGATAAAGGAAGGAATCAAACCTCCGTAAGTAGATTTACAGCCTACTGCCATATAACACTCGGCCACTTTACCTATGTTTATCCACCGCTGATTCTTCTCCACAAACCACAAAGACATTGGCACCCTCTACTTTATCTTCGGAACCTGGGCCGGAATAGTAGGAACAGCACTTAGCCTCCTCATCCGAACAGAACTAAGCCAGCCCGGACCCCTCCTAGGAGACGACCAAATCTACAACGTAATTGTTACCGCCCACGCCTTCATTATAATCTTTTTTATAGTAATACCCGTCATGATCGGCGGATTTGGAAACTGACTCCTCCCCTTAATAATTGGAGCCCCAGACATGGCATTCCCACGAATAAACAACATAAGCTTCTGACTTCTACCCCCATCTTTCACACTACTGCTTGCCTCCTCTTGCATTGAAGCAGGAGCTGGAACAGGATGAACCGTCTACCCCCCTCTAGCCGGAAACCTAGCTCACGCCGGACCATCCGTAGATTTAACAATCTTCTCACTACATCTTGCCGGAGTATCCTCTATCCTAGGAGCAATCAACTTCATCACAACAGCCATCAACATAAAACCCCCAGCCATATCCCAATACCAAACACCACTATTTGTTTGATCTGTCTTAATCACAGCCGTACTCCTCTTGCTAGCCCTACCGGTACTAGCCGCTGGAATTACTATACTACTTACAGACCGAAACTTAAACACAACTTTCTTTGACCCTGCGGGAGGAGGAGACCCCATCCTATACCAACACCTTTTCTGATTCTTTGGCCACCCCGAAGTTTATATTCTCATCCTACCAGGATTCGGAATCATCTCACACGTGGTCACTTACTACTCAGGTAAAAAAGAACCATTCGGCTATATAGGAATAGCTTGAGCTATAATATCTATTGGATTCCTAGGGTTCATCGTCTGAGCTCACCACATGTTTACCGTTGGAATAGACGTTGACACTCGAGCATACTTCACCACAGCCACAATAATCATCGCCATCCCAACCGGTGTAAAAGTCTTTAGCTGACTAGCAACCATCTATGGGGGCATCATTAACTGACAGGCTCCAATATTATGAGCACTAGGCTTCATTTTCCTATTCACCGTAGGTGGCCTCACCGGAATTGTCCTAGCCAACTCCTCACTAGACGTTGTTCTTCACGACACATACTACGTAGTCGCCCACTTCCACTACGTATTATCAATAGGAGCAGTTTTCGCCATTATAAGCGGATTTACTCATTGATTTCCCCTATTCACAGGATTTACCCTCCACCCAACATGAACAAAAATCCAATTCATAATCATATTTATCGGAGTAAACTTCACCTTCTTCCCACAACACTTCCTCGGACTATCCGGAATGCCACGACGATACTCTGACTACCCAGACGCGTACACCATCTGGAACCTAACATCCTCAATCGGATCTTTAATCTCCCTAACCGCTGTTATCCTCATAATATTCATTGTATGAGAAGCATTCTCATCTAAACGAAAAGTAACCATACCTGAAATAACAACTACCAACATTGAATGACTTAACAATTGCCCACCACCCTATCACACCTACGAAGAACCAGTATTTACTATAACACAAAAACGCCCTGACATATTATGAATCCCAAGGACAGGAGGAATCGAACCCCCACCATCTAGTTTCAAACCAGATGCAATACCACCATGCTCAGTCCTCTAAAGAAGTGTTAGTATATACTGTATTACTTGTCCTTGTCAAGGACAAAAAATAGAACTTAGACCCTATACTCTTCCATGGCTAACCCAATACATCTAGGCTTCCAAGATGCAATATCCCCACTCATAGAAGAACTACTATATTTCCACGACCATACCATAATAATCCTCATCCTAATCAGCTCCCTTGTATTCTACACAATATCTGCCCTGCTCCTTACTAAACTCTACTACTCAAGCACCTCAGACGTCCAAGAAATCGAAGTAATCTGAACTATTCTACCAGCAATTATTCTAATTTCAATTGCCCTCCCATCTCTACGCACCCTCTATCTTATAGATGAAACCAATAACCCCTGCCTAACCATCAAAGCAACCGGACACCAATGATATTGATCTTACGAATACACTGACTTCTCCACATTAGAATTTGACTCTTACATAACACCCCCACAAGACCTCCTACCCGGTCATCTTCGCCTCCTAGAAGTAGACCACCGCATAGTCACCCCAATAAACTCAACTATTCGAGTGTTAGTCACAGCAGAAGATGTTCTCCATTCATGAGCCATCCCCTCTATCGGAACAAAAATAGACGCAGTCCCTGGACGCCTAAACCAAACCATAATTACACTAACCAACCCTGGCGTATTTTACGGCCAATGTTCTGAAATTTGCGGAGCAAATCACAGCTTCATACCAATTGTTATAGAAACAACCCCACTAAACCACTTCCAACTCTGATTAGAAAACCACTCCACCTCATCACTAATGAAGCT-ACTACTTAGCGCTAGCCTTTTAAGCTAGAGCAGGGGGACCAACAACTCCCTA----------------------------CCCCCCATAGTGAC-ATGCCCCAACTAAACCCAGAACCTTGACTAGTTATCCTTCTAATCACTTGAACTTTTTTTACTACTATCCTCCAACCCCAAACAACCTCATTAATCCCAACAAATAACCCCTCCACACATAACCTACAAACCA-CCAAAACATGACCCTGACCATGAACACTAACCTATTTGACCAATTCATAATCCCCAACCTTATAGGCACCCCCCTACTCATACCTGCCCTACTAATCATTACCCTCCTCCTCCTAAACCCAAAAAACCAATGACTATCAAACCCAGCAACAACAATAAAATCTTGATACATTATCCTAATCACCAAACAAATCATAACCCCAATTAATAAACCCGGACACATACACTCCGTTACCCTCATCTCTTTACTAATCCTCCTCTCTTTCACAAACCTATTAGGACTACTACCATATACATTTACCCCAACAACACAACTATCTATAAACATAGCCCTTGCCCTCCCCCTATGAGGAATAACCGTACTAATTGGACTACGAACCCAACCAACAACCTCCCTTGCTCACCTCCTCCCAGAAGGAACCCCAACCCCATTAATCCCCATCCTCATCCTAATTGAAACAATTAGCCTACTAATCCGACCTGTTGCCCTAGCCGTACGACTAACAGCAAATCTAACCGCAGGCCACTTACTTATTCAATTACTCTCTATTGCCACAATAAACCTATGATCTATTATACCCCCTCTCAGCCTACTAACGCTAACAACCCTAACCCTCCTCCTTCTCCTAGAGTTCGCCGTAGCCATAATCCAAGCATACGTTTTTGTCCTACTACTCTCCCTATACCTACAAGAAAACACATAATGTCCCACCAAACCCACCCATTCCATATAGTCCACCCAAGCCCATGACCCCTAACCGGAGCCATAGCCGCCATAATCCTAACAACGGGCCTAACCCTATGATTTCACTACAACTCTTACCCAGCCCTACTACTCGGCCTAATCTGCACATTACTAGTAATATTTCAATGATGGCGAGATATTGTACGAGAAAGCACTTTCCTAGGGCACCACACACCCACAGTACAAAAAGGATTACGCCTTGGAATAATCCTTTTTATTACATCTGAAGTCTTCTTCTTTCTAGGCTTCTTCTGGGCATTCTACCACTCAAGCCTATCCCCAACCCCCGAACTAGGAGGACAATGACCCCCAACCGGAATTACCCCTATTGACCCCTTTGAAGTCCCCCTCCTAAATACTGCCGTCCTATTAGCCTCCGGGGTAACAGTAACATGGGCCCACCATAGCCTAATGAACGCCAACCGCGTACAAACAATCCACGCCCTCACACTCACCGTACTCCTAGGAGTTTACTTCACCGCCCTTCAAGCCATAGAATATTACGAAGCTCCATTCACTATTGCAGATAGCACCTACGGATCAACATTCTTCGTTGCCACTGGCTTCCACGGCCTACACGTCATCATCGGCTCAATCTTCCTCATAACTTGCCTATACCGACAAGTAAAATACCACTTCACATCCAACCACCACTTCGGATTTGAAGCTGCCGCTTGATACTGACACTTCGTAGACATAATCTGACTCTTCCTTTATATTTCAATCTACTGATGAGGCTCATGCTTTTCTAGTATAAATAATACAAGTGACTTCCAATCACTAAATCCTATTGCCACTGTCTAGGGAAAAACAATTAACTTACTTATTATACTCCTAATAACACTCATCACCACCGCAGCTCTAATCACCCTAAATCTTATAACAACCAAAACATCCCCAGACCAAGAAAAACTCTCCCCCTATGAATGCGGATTTGACCCACTCGGATCTGCCCGCCTTCCCCTATCAATTCGATTCTTCATGGTCGCCATCCTATTTCTACTCTTCGACCTTGAAGTCGCCATCCTACTCCCACTCACATGATCTATCCACACCATCAACCCCATAAAAACTATTACATGCACCATCACCGTATTTCTACTCCTACTTATCGGGCTAGGTTATGAATGGCTCCAAGGCGGCCTAGAGTGGGCAGAATAACACACCCGACC-----CTCTAGGAACTAGTCTAAAA-TAAGACCTCTAACTTCGACCTAGAAAATCACAACCAGACCT-GTGGTTCCAAACCATCACACCCGTAACAACACTTTTTTTCCTAGCTTTCCTAATTTGCACCACAGGCTTAATTATCCACCACAACCACCTTCTCTCAACACTTCTTTGCCTCGAAGGCATAACCTTATCAATCCTCCTAGCCCTCACAGTACTATCACTTCACTCACACCCATCATTATTCATCTTGCCCTTAACAGTCTTAACCATTTCCGCCTGCGAAGCAGGAGTCGGCCTCGCCCTACTTATCGCCTCCACCCGAACACACAACACCACAAACCTTAAAAACCTAAGCCTCCTCCAATGTTAAAAATCCTTACCCCCACGGCCACGTCCACCCTCATCACCTCCTTTATCCCGAACAAGGCCACCTGACTCTCATCAACATCATGTACAACCATCACAACAACTATCTCCATCCTAATCCTTAATCCATCCGACCCAGCAATAGACCCAAGCAGCTCGTCCCTAGGCAGCGACGGTTATTCAACCCCCCTCATACTACTATCTTGCTGACTCCTCCCCATAATATTCATAGCCAGCCAAAACTTAATATCCAAGCTCACTCCCCAACAAATCAAAATATTTATCGCCATCACCCTCGCACTCCAACTCGCCCTACTCATAGCATTCATAGCTATAGACCTAATACTATTCTACATCACATTCGAAGCTACACTAATCCCAACTCTTGTAATCATCTCCCGGTGGGGCAGCCAACTAGCACGACTAAACGCTGGAACCTACTTCCTATTCTACACTATTACCACCTCCATCCCCCTAATACTCGGCATCTTAACCGTCCAAAACGTAAAAGGGACTACCTCCATGCCCGTCTTACAATTAATCCCAACAACAAGCGAAAACCCATGAACCAATACACTACTCTGACTCTCAACACTTCTAGCCTTCCTAGCAAAAACCCCAATCTATGGCCTACACCTTTGACTACCAAAAGCCCATGTAGAAGCCCCAATTGCAGGATCAATAGTACTTGCCGCAGTACTCCTAAAACTAGGCGGCTATGGTATACTGCGAGTAACAAACCTATTGACCACACAAGATAACACCACTTACATACCACTACTATCCCTATCCCTTTGGGGGACACTAGCAGCTGGCCTCATCTGCCTACGACAGGGGGACTTAAAATCCCTCATTGCCTACTCCTCAATCGGCCACATAGCACTAGTAACAGCCACCATCCTCACCCGAGACCAACTAGCCCCAACAGGGGCTATAATCCTGATAGTAGCCCATGGTCTAACCTCATCCATATTATTCTGCCTGGCAAACTTCAACTACGAACGAACCGGCACCCGAACACTCATCGCCCTACAAGGCCTACAACTTACCTCACCCCTCCTCACAGCCTGATGATTTCTAGCCTGCTCAACAAACATAGCCCTACCTCCAACAATTAACCTAAGCGGAGAACTAACCCTTATTACATCACTATTTAGCTGATTAGACATCACAGTCTTCCTAACTGGATTAAGCGCCTTCGCTACAACAACTTACACCCTTTACATATTTTCATCCACCCAACAAGGAACCCTACCACCTAATATTAAACCCTCGTCCCCCTCCCAAACTCGAGAACACTTCCTAATACTCCTCCACCTATTACCATCAGCCGGACTTGCAACCAACCCAAAATTAACCGCCCCCCAAT--AACCACCTAAACTAACCCAATCCCCACACAAAAGTTGAACTCCTAACCCCATAAAATGATACAAAAGCCAAC-AATCCCTA--TCACTTGCTAAATAAAAAAGGATGTAGTAAAAATTACCAATCTTTCCAAACAA--AATAATTATCAACTACCACCACATTTCTCTAACAAGTGAAAAATTAACAACTCTTGTATTATTTTAAAAAACAAACACAAAGTTTTTACTAAATGAA--GAGTCTGGACAGAGTCGA--CCTGCCCAACCCACTTAGTGAGGTGGATACTTCACGTAGGAACTGCTAATTCCTCAAAC-CAGGTTTAATCTTCCTGGCCTCCTCAA---TTCTCCATGTAAGCATAGTTTAAACTAAAACATTAGAATGTGACCCTAAAAACAGGAG-ACTCAACCATCCTTGCCTACCGGCTTTCATAGGATAACCGAGTCATCCATTAGCCTTAGGCGCTAACAATCTTGGCGCAGCTCCAAGTGAAATCA-TATGCCTAATCCCCCCCTCATCCTAACTACCTTTATCCTTCCCTTTTTACTTCTACTAACAGCC------------ACCCTAAAAGCTAACAATACATCAATCAAATTCAAAACAACAATAACCAAATTAGCCTTCTTCACAAGCCTCCCCCCTCTTCTCTTAACCTTACCAAACAACAACACAACCTTCTCAAACCACTTTTACTTACTACACTTAGAATCCTTCAACCTACCCATCGCCCTAAAAATTGACACATACTCAGCTTTCTTCATTCCAACAGCACTATTCATTACATGATCAATTATAGAATTCTCCGAATCCTACATATCCTCAGACCCAAAAATCACCTCCTTCTTTAACCACCTACTAGTATTTATCCTAATAATAATAATCCTAGTAAGCGCTAGCAACCTATTCAACCTCTTCATCGGCTGAGAAGGAGTTGGCATCCTATCATACCTATTAATTAACTGATGATCCTTCCGAGCAAGCTCCAACAAAGCAGCCCTCCAAGCCATCATTTACAACCGATTTTCTGACATCGGAATCCTAACCGCCCTAGCATGAATAGCCACACACAACCTCACCATAGACATTACAAACCTTTCCCCTTCTCCAAACTACCCCCTCATCCTGCCAGCCGCTATCATTTTTGCAGCAGCAGGAAAATCAGCCCAAATCGGACTCCACCCATGACTACCAGCAGCAATAGAAGGCCCAACACCAGTCTCAGCCCTACTCCACTCAAGCACCATAGTAGTAGCCGGCATTTTCCTACTAATCCGAACTTCCCCAATCATCTACAGCTACCAAGAAACCACCACCGCCTGCCTAATCTTAGGGGCAATTACTTCCACATTCGCAGCCACCTGTGCCATCACCCAAAACGACATAAAAAAAATTATTGCCTTCTCAACCTCAAGCCAACTAGGACTAATAATAACCACAATCGGACTTAAACAACCCGAACTAACATTCCTACACATCCTAACACATGCCTTCTTTAAAGCAATGCTATTCCTATGCGCAGGATCAATTATCCACAACCTAAATAATGAACAAGACATCCGAAAAATAGGAAACCTAAAAAAAACAATACCCATTACCACCTCCTGTCTCACCATTGGAACGCTAGCCCTCACTGGTATGCCCTTCTTATCTGGATTCTACTCCAAAGACGCCATTATTGAAACCCTAAACACCTCCCACATCAACATCTGACCCCTCGCCCTCACCCTATTCGCCACCTCCATCACCGCAGCCTACAGCCTTCGTATAGTTTACTTCACCTTACTAGGAACCAACCGATCATTAACAATTAACCCAATTGAAGAAAACCAAAAAACCATAAACCCAATCCTCCGTCTGGCCATCGGAAGTATAATCGCCGGACTATTAATCTCAAACCTCATACTACCATCCCATACCCCCCAACTAACTATACCAACCACAATCAAATTCACAGCCTTAGCCATCACAACAGCCGGCCTTCTAACCGCAATAGCCTTAATATTCACCACAGATAAATTCCCATCAACCACAAAAGACCTCCAACCACCATCACTAACAAAACTAATATTCTTCAACCTAATTATTCACCACCTATTTTCTTCTTCTACACTACACTCTAGCCAAAAACTATCTACACACCTAACCGACCAAACATGATATGAAGCTATCGGACCAAAAACAACAGCTCGCCTACAAATCCTAATAGCTACAACATTAACCCCCTACCACAAAGCAAAAATAAAAAAATACCTCATAGCCTTTCTATGGACTATTGCCATCACTCTTCTCCTCTGAAGGAACGAAGCGACCCTAAACAATGACCACGAACAATCCCCGTAATTACGAACAACGCAACTAACAAAGCCCAACTACACACCAAAACAAACCCCCACCCACTTGAATATATCAACCCAACCCCCAACAATTCATTAGCCGCACCACTTCCAACAGCTTCTACACCCACCAACCCACTCACCCCAGCAACCCATCAATCTCGCAAGTACCCACACACACAACCCACCACCACAACCAACCCAACCAAACAAAAAAACACAAACTCCTTAGAAACCCCAACCCCACCAAATGGATCATCAGTAAACCCCACACAAAAAGCAAACACCACCAACAACCCCCCCAAATAAACCAGCAATACCACTAAAGGCATAAAACTCCCACCCTCAATCACCACCAAACCGCTACCCAACATAGCCATAAAAACTAAACTCAGCACAGCAAAATGAACCCCAGAATTTGCCCCAACCATTACCGCACACATCAACACCAAACAACCTAAAAACAATGTAAATTCCATTATTCTCATTTGGACTTTAACCAAAACCTGAGGTCTGAAAAACCCCCGTTGTTCTTCAACTATAAAAATAA---TTAACCT-----ATGACCCACCAGCTACGAAAATCACACCCACTCCTCAAACTTGTTAACCACTCACTAATTGACCTACCAACCCCATCAAACATCTCCATCTGATGAAACTTCGGATCATTACTAGGCCTAACCCTTATAATCCAAATCCTCACAGGAGTATTCCTAATAATACATTTCTCACCCAGCGACACCACAGCTTTCTCATCCGTCGCCTACACCTCCCGCGAGGTCTGATTTGGATGACTCATCCGAAGCTTCCACACAAACGGAGCCTCCATCTTCTTCATATTTATCTTCCTACACATCGGACGAAGCCTATATTACGCCTCCTACTTACACGAAAACACATGAAACATTGGAGTAATCATACTATTCCTACTAATAGCCACAGCATTCATAGGCTATGTCCTCCCATGAGGACAAATATCATTCTGAGGAGCAACCGTAATCACCAACCTACTATCCGCCATCCCATACATTGGAGACACCATCGTACCATGAATCTGAGGTGGACCCTCAGTAAACAATGCAACACTCACACGCTTTACTGCCCTTCACTTTCTCCTCCCATTCATCATCCTAGCCCTACTCATCACCCACCTAATCTTCCTACACGAACAAGGATCCTTCAACCCCGCTGGATTATCCAAAAACACCGACAAAATCCCATTTCACCCCTACTACACTATAAAAGATGTCCTAGGGGCAGTACTAGCCGCATCCATATTACTCACCCTTGCTCTCTACCTCCCAGCCCTACTAGGAGACCCTGAAAATTTTACTCCAGCAAATCCAATAACCACCCCATCACACATTAAACCTGAATGATACTTCCTATTTGCCTATGCTATCCTACGATCCATCCCTAACAAACTAGGCGGCGTACTAGCCATATTCTCCTCCATCTTTATCCTATTCCTAATCCCCTTCCTTCACACAACCACTCAACAACCCACATCTCTACGCCCCCTATCACAACTTCTATTCTGAGCCCTTACCTTAAATTTCCTCGCTCTCACATGAATCGGAGGCCAACCAGTAAACCCCCCATACATTCTACTAGGACAAATCACCTCACTACTCTATTTCATCACTATCCTCATCCTCACACCCCTGTTAGGACTCCTAGAAAATAAAATAACCAAACCACCATTCATTTTCATAAAACTAAA-ACACAAACTCAACCAACCAATTATTCTCATTCGAC-GAGGGATG--AAAACCTTAGCCAAACACCCTCGTAGCTAAAAATGTTCAAAGCGCTGGCCTTGTAAGACAGAGACGGAGGCTAAC--CCCCTCCGAGAGTA-------TTCTGTCAAGAAGACAAACAAAATTTTGTTCCCTCGGCCCCCAAAGCCGACGTTCTAACTAAACTACTTCCT----GCCAAACAATGTTCTTGTAGCTTAAA---CTCTAAAGCATAACACTGAAAATGTTAACATGGGCAACCAAGCCCCAAGCAACA----------------------------CCACAACTCTTCCCTA--------------------------AACCTAGTTACTC------------------------------------------AC------------CCCCTATGTATATCGCGCATTCATCTATTTGCCCCATACACACATCCTCCCACTTGAATTAGTCCTCATGTGGTTGGAGTTCTTGTTATCCGCGTCATCTTTTGTTCAGTACTCACTGTTACTAGTTTCAAGCCCATACCTAGATATAGCTTCCATGTATTGCTTTTTAAGAGGCCTCTGGTTATCACTCTCATGTACTTATCTTGCGATTGCCTGGACATTCGTCCCTCTTCTTCGAGGCCTCAACCCGCACCGTCTTGGTAACCACTCATTCAAGTCCGTAATCGCGGCATCTCCATTCTTA-AATACATTTGGTTGGATTTTTATTTTTTGGGGGAGACTCCACACTCCCCACGGTCGACTTTCCTCTATATACCCGGTCAGTCACTTTAACACTCTTTCTTTGTAAGACTAATCA-CTTCCGCCCATGCTTTCATGCGCATAATCTGAT
>C_yakare_T2
TAAAGGCTTAGTCCCGGTCTTCCTATTAGCTGTTACCCAATTTATACATGCAAGTATCTGCGAACCCGTGAGAACACCCTACATAGTCCAACAGACAAATGGAGCCGGCATCAGGCACATCAACCAATAGCCCAAGACGCCTAGCACAAGCCACACCCCCAAGGGCCGCAGCAGTGATTGACTTTAAACTATAAGCGAAAGCTTGATTTAGTTAGGGTAAAACAGAGGCGGCCAAATTCCCGTGCCAGCAGCCGCGGTTAGACAGAGACCTCAAGTTAACAGGCC-CCGGCGTAAATTGTGGCTAGGTCCAATATCTCCCCCATTAAGGCAGAGGTGGCCCAACAGCAGTCATAAG-CCTACTATACCGCAAATACCAACACAAAAGTGGCCTTAGTCTAAAAGACGTATCCGACCCCACGAAAGCTAAGAAACAAACTGGGATCAGATACCCCACTATGCTTAGCCCTTAACAAAGGTGTACCCC-ACACATCCTACACCCGCCAGATGATTACGAGCCAAGCTTAAAATTCAAAGGACTTGACAGCACTTCAAATCCACCTAGAGGAGCCTGTCCTATAATCGAAAGTACACGATTCACCTAACCACCCTTAGT-TATCCAGCTTGTATACCGCCGTCG-CAAGCTTGTCTCGCTGAGAGAAACAAAATGAGCACAATAG-CCCCCCCCCGCTAAAACGTCAGGTCAACGCGCAGCTAATGGGGTGGGAAGGATGTGCTACATTTTCTAACACATAGAAATACGTGACGGAACGTCCCGTGAAACCGGGACTGTTTAAAGCAGAATCTAGTAGTAAGTCAGGAAAAGAACGCCTAGCTGAAAAAGGCCCTGAAGTGTGTACATACCGCCCGTCCCCCTCTTCGAGCCCAACAGT-AAACGCCACTACACTTTAGTAACAGGCGCTAAATACCGGTAAGATGGGGTAAGTCGTAACAAGGTAAGCGTACCGGAAGGTGCTCTTGGAACATCAAGATGTAGCTTAAAC-ACAGAGCATTCAGCCTACACCTGAAAAATATCCACAACTGGATCATCTTGAAGCCCACATCTAGCCCTACCCACA-CCCTATACCTAACCAAAATAAAACCAAAACATTTACAACACCTAAGTATCGGCGAAAGAAAAGCAAATAGGCGCAACAGAAGAAGTACCACAAGGGAAAGCTGAAATAACTACTAATAT-AAACAAA--AGCACAACACAGCAGA-GACTAACCCTCCTACCTTTCGCATTATGATTTAGCAAACCTTAAATGGCAAAAAGAATTCAAGTCACACCACCCCGAAACTGAGTGAGCTACTAATCAGCAGCCAAACCTGGGCCCACCCCCCTCTGTGGCAAAAGAGCGGGAAGACTGTTTAGTAGAAGTGAAAAGCCTACCGAACTCAGTGATAGCTGGCTGCTTGGGAAACGAACATTAGTTCTACTGAAAATCTTTCTAACCCC--------CCCCCACAACAAAGGATA-AGGAAAAAATTTTCAAGTTACTTAATAGAGGTACAGCTCTATTAACACAGGACTCAACCTCCGCTTAAGGGTAATCTATCTTTACAATT-TACTGTAGGCCTTAAAGCAGCCACCACAA-AAAAGCGTCAAAGCTTCCCCCTTAAAGATCCCAATAACACCTC-GAACCCTTCATTATCCACCAAGCCCATCTATAATATTAGAAAAGATAATGCTAAAATAAGTAATAAGAAAAT-GACCTTCTCTTTGGCGTCAACTTACATCCTGCCTGACACCCTACAGATTATTAACAGCCACCTCCCC-ACAACCACCACGAGGTCAAAAGAAGACCT---CATCTGTTAACCCAACACAGGAGCGCCAAAAGAAAGGCTGAACCTTGCAAAAGGAACTCGGCAAACAAAGATTCCGACTGTTTACCAAAAACATAGCCCTCTAGCCCACTTAGTATTGAGGGTGATACCTGCCCAATGACTACAGGTTGAATGGCCGCGGTATTTATAGCCGTGCAAAGGTAGCGTAATCACTTGTTCTCCAAATAAGGACTAGTATGAACGGTTAAACGAGAATCTAACTGTCTCCTGCAAGCAGCCAATGAAATTGATCTTCCTGTGCAAAAGCAGGAATAACCCCACCAGAC-GAGAAGACCCTGTGAAACTTAAACCCACTAAGTTAAACCAACAACATTAACTGCAAC-ACCCACGACTGT-TGAAACCTGACTTAACGTTTTCGGTTGGGGTGACCTTAAAACAAAGAAAAACTTTTAAGACAATTATAACTAAGACCAAATTATTAACCAAGACCCACTCCTCAAAGTACTTGAATGTAATTAGATCCGACAACGTCGATCAACGGACAAAGCTACTCCAGGGATAACAGCGCAATCCCCCTCAAGAGCTCATATCGACAGGGGGGTTTACGACCTCGATGTTGGATCAGGATATCCTAATGGTGTAACCGCTATTAAAGGTTCGTTTGTTCAACGATTAAAATCCTACGTGATCTGAGTTCAGACCGGAGCAATCCAGGTCGGTTTCTATCTATGATTACATCTCTTCCCAGTACGAAAGGGCCGTGAGAGAAAGGCCCATACCACCAAAGCACGCCTTACCAACAACTTAGTGAAAACAACTAATCTAATTAACCAGGAT--AATCACT-ACCCCCAAAATAAGAGCATGCTGGGTTGGCAAAGTCCGGTCAAATGCAAAAGGCCTAAGCCCTTTATTCAGAGATTCAAATTCTCTACCCAGCAATTAACCTTATAGCCATCACACCTCAAGTACTATTCATTATCTCCATTTTAATTGCAGTAGCATTTTTAACAGCCCTAGAACGAAAAATTATTGGCCACATTCAACTACGAAAAGGGCCAAACACCGTTGGCCTTATTGGCCTACTCCAACCTTTCGCAGACGGACTTAAACTCATTATTAAAGAACTAACCCTCCCCATAATCGCCACCCCAACCCTATTCATATTAGCCCCAGCTACAGCATTAACCCTATCTCTCACTATATGGGCCCCAATCCCAATACCACTTCCCCTCGTAGACCTAAACCTGGGCCTACTTTTCCTACTAGCCATATCAAGCCTCATAGTCTATTCATTATTATGATCTGGGTGGTCCTCAAACTCAAAATACGCCCTGATAGGCGCCATACGAGCAGTTGCCCAAACAATCTCCTATGAGGTCACACTAGCCATTATTGTACTGTCCATTGTACTGCTAAGCGGGGGATTTTCATTACAAACCCTCATCACCACACAAGAGCCCCTACCCTTCGCACCAACTACATGACCACTAATAATGATGTGATACACATCCACACTAGCAGAAACAAACCGTGCCCCATTCGACCTAACAGAGGGCGAGTCAGAACTCGTATCTGGGTTCAATGTTGAATACGGCGCAAGCCCATTCACACTATTCTTCCTAGCCGAATATGCTAACATTATATTAATAAATACCCTAACTATCACCCTATTCCTCAACCCATCACCTCTAACCTTTATCCCAACACTATTTACCGCCATCATAATAACCGAAGCCCTCACATTAACCATAAGCTTCCTATGAGTCCGAGCATCTTACCCACGATTCCGCTACGACCAACTCATATACCTACTATGAAAAAGCTTCCTACCCCTAACACTAGCCTTCTGCCTATGGCACACATCGCTACCAATATCAATATTTGGCCTCCCTCCGGGGGCCTAGGATTCGTACCTGAACTACAAGGGGCTACTTTGATAGAGTAGATTATAGGGGTTAAAGCCCCCTCGTATCCTAGAGGAACGGGACTCGAACCCGCTCAAAAGGAATCAAAATCCTCCCTACTTCCGTTATAGTACCCCCTAGGAGTGTAAGCTAATTAAAACTATTGGGCCCATACCCCAAAAATGAAGGATTATTCCATCCACCCCTAAATGTCCCTCTCCCTCCCCCTCATCCTAATAACAATAACCCCAGCAACACTTATTTTTCTCCTATCAACCCACCTGACCCTAATATGAGCCGCACTAGAACTTAATACACTAACGGTCCTCTACCTAATCGCCAACAAATCCCACCCCCGAGCCATCGAAGCCACCATCAAATATTTCATCACGCAAGCACTAGCGTCCGCACTCATAATCTTCTCCGGGGCCTTTAACTATGAAATAACAGGATCCTGAAAAATTACAGAAATAACAAACCCAATTGCCTTAACCACACTCACCCTAGCCTTATTTATTAAATTAGGGTTAGTGCCATTCCACTTCTGAGTACCAGAAGTCCTACAAGGCATACCCACACTCCCATCAATTTTCCTACTAACATGACAAAAACTAGGCCCACTAGTTATATTCTTCCAAACTGCCCCCCTCATTAACCACAACCTAATTTCCTCAATAGCCATCTTATCAGCCATTGTAGCAGGATGACTAGGAATCAACCAAGCCCAAGTACGAAAACTAGTGGCCCTATCCTCCATTGCCCAAATAGCATGAATAGTCGTTATTATCAAATATGCACCATCCCTAGCAGTCCTAACCTTCTGCATCTACTCTGTAGCCGTTTCTGCCGCACTAATCACGCTAGATAAACTCTCCGTAACAACTATAAAATCACTTACCATCTCCTTCTCAAAAAATCCAACCTCAACCCTCCTCTTAATGGCCTCCGTCCTATCATTATCTGGCCTCCCGCCCCTGGCCGGTTTTACACCTAAGTGACTAACAATTAGCCAACTTATCGCAGAAAAAGCAATTTGAACTTCCTTTATTATATTAACATCCACACTCCTAACCTTATTCTTCTACGTCCGACTATGATACTCCTCTATTTCCACTATACCCCCAAACACGGCTAACATAACTCGCCTTTGACGAAAAACTCCAAATCAAGGAAGCTTCCCTGCCAGCACTCTCGCCACAGCCGCCTCCATCCTCTTATTATGTACCGTATTTATAAAAGCAATTTCCAAAGACTATTTTATCTTTTAAAAGAAATTAGGTTCAAACCTCTAAACCGAGGGCCTTCAAAGCCCTAAAAGAAGGTAACCACCCCCTCATTTCTTGACCTAAGGCTTGTAGGACTCTACCCCACATCCTCAGACTGCAAATCT-AAAACTTTTATTAAGCTAAAGCCTTAATAAACAGGTGGGCCTCGATCCCACAAACACCTAGTTAACAGCTAAGCACTTCAACCAATAAGTTTCTGTCTACCCTAAGCCCCGGCACTACTCAAAGCACATCTGCGGGTTTGCAACCCGCAATGAATTTCACTACAGGACTTGATAAAGGAAGGAATCAAACCTCCGTAAGTAGATTTACAGCCTACTGCCATATAACACTCGGCCACTTTACCTATGTTTATCCACCGCTGATTCTTCTCCACAAACCACAAAGACATTGGCACCCTCTACTTTATCTTCGGAACCTGGGCCGGAATAGTAGGAACAGCACTTAGCCTCCTCATCCGAACAGAACTAAGCCAGCCCGGACCCCTCCTAGGAGACGACCAAATCTACAACGTAATTGTTACCGCCCACGCCTTCATTATAATCTTTTTTATAGTAATACCCGTCATGATCGGCGGATTTGGAAACTGACTCCTCCCCTTAATAATTGGAGCCCCAGACATGGCATTCCCACGAATAAACAACATAAGCTTCTGACTTCTACCCCCATCTTTCACACTACTGCTTGCCTCCTCTTGCATTGAAGCAGGAGCTGGAACAGGATGAACCGTCTACCCCCCTCTAGCCGGAAACCTAGCTCACGCCGGACCATCCGTAGATTTAACAATCTTCTCACTACATCTTGCCGGAGTATCCTCTATCCTAGGAGCAATCAACTTCATCACAACAGCCATCAACATAAAACCCCCAGCCATATCCCAATACCAAACACCACTATTTGTTTGATCTGTCTTAATCACAGCCGTACTCCTCTTGCTAGCCCTACCGGTACTAGCCGCTGGAATTACTATACTACTTACAGACCGAAACTTAAACACAACTTTCTTTGACCCTGCGGGAGGAGGAGACCCCATCCTATACCAACACCTTTTCTGATTCTTTGGCCACCCCGAAGTTTATATTCTCATCCTACCAGGATTCGGAATCATCTCACACGTGGTCACTTACTACTCAGGTAAAAAAGAACCATTCGGCTATATAGGAATAGCTTGAGCTATAATATCTATTGGATTCCTAGGGTTCATCGTCTGAGCTCACCACATGTTTACCGTTGGAATAGACGTTGACACTCGAGCATACTTCACCACAGCCACAATAATCATCGCCATCCCAACCGGTGTAAAAGTCTTTAGCTGACTAGCAACCATCTATGGGGGCATCATTAACTGACAGGCTCCAATATTATGAGCACTAGGCTTCATTTTCCTATTCACCGTAGGTGGCCTCACCGGAATTGTCCTAGCCAACTCCTCACTAGACGTTGTTCTTCACGACACATACTACGTAGTCGCCCACTTCCACTACGTATTATCAATAGGAGCAGTTTTCGCCATTATAAGCGGATTTACTCATTGATTTCCCCTATTCACAGGATTTACCCTCCACCCAACATGAACAAAAATCCAATTCATAATCATATTTATCGGAGTAAACTTCACCTTCTTCCCACAACACTTCCTCGGACTATCCGGAATGCCACGACGATACTCTGACTACCCAGACGCGTACACCATCTGGAACCTAACATCCTCAATCGGATCTTTAATCTCCCTAACCGCTGTTATCCTCATAATATTCATTGTATGAGAAGCATTCTCATCTAAACGAAAAGTAACCATACCTGAAATAACAACTACCAACATTGAATGACTTAACAATTGCCCACCACCCTATCACACCTACGAAGAACCAGTATTTACTATAACACAAAAACGCCCTGACATATTATGAATCCCAAGGACAGGAGGAATCGAACCCCCACCATCTAGTTTCAAACCAGATGCAATACCACCATGCTCAGTCCTCTAAAGAAGTGTTAGTATATACTGTATTACTTGTCCTTGTCAAGGACAAAAAATAGAACTTAGACCCTATACTCTTCCATGGCTAACCCAATACATCTAGGCTTCCAAGATGCAATATCCCCACTCATAGAAGAACTACTATATTTCCACGACCATACCATAATAATCCTCATCCTAATCAGCTCCCTTGTATTCTACACAATATCTGCCCTGCTCCTTACTAAACTCTACTACTCAAGCACCTCAGACGTCCAAGAAATCGAAGTAATCTGAACTATTCTACCAGCAATTATTCTAATTTCAATTGCCCTCCCATCTCTACGCACCCTCTATCTTATAGATGAAACCAATAACCCCTGCCTAACCATCAAAGCAACCGGACACCAATGATATTGATCTTACGAATACACTGACTTCTCCACATTAGAATTTGACTCTTACATAACACCCCCACAAGACCTCCTACCCGGTCATCTTCGCCTCCTAGAAGTAGACCACCGCATAGTCACCCCAATAAACTCAACTATTCGAGTGTTAGTCACAGCAGAAGATGTTCTCCATTCATGAGCCATCCCCTCTATCGGAACAAAAATAGACGCAGTCCCTGGACGCCTAAACCAAACCATAATTACACTAACCAACCCTGGCGTATTTTACGGCCAATGTTCTGAAATTTGCGGAGCAAATCACAGCTTCATACCAATTGTTATAGAAACAACCCCACTAAACCACTTCCAACTCTGATTAGAAAACCACTCCACCTCATCACTAATGAAGCT-ACTACTTAGCGCTAGCCTTTTAAGCTAGAGCAGGGGGACCAACAACTCCCTA----------------------------CCCCCCATAGTGAC-ATGCCCCAACTAAACCCAGAACCTTGACTAGTTATCCTTCTAATCACTTGAACTTTTTTTACTACTATCCTCCAACCCCAAACAACCTCATTAATCCCAACAAATAACCCCTCCACACATAACCTACAAACCA-CCAAAACATGACCCTGACCATGAACACTAACCTATTTGACCAATTCATAATCCCCAACCTTATAGGCACCCCCCTACTCATACCTGCCCTACTAATCATTACCCTCCTCCTCCTAAACCCAAAAAACCAATGACTATCAAACCCAGCAACAACAATAAAATCTTGATACATTATCCTAATCACCAAACAAATCATAACCCCAATTAATAAACCCGGACACATACACTCCGTTACCCTCATCTCTTTACTAATCCTCCTCTCTTTCACAAACCTATTAGGACTACTACCATATACATTTACCCCAACAACACAACTATCTATAAACATAGCCCTTGCCCTCCCCCTATGAGGAATAACCGTACTAATTGGACTACGAACCCAACCAACAACCTCCCTTGCTCACCTCCTCCCAGAAGGAACCCCAACCCCATTAATCCCCATCCTCATCCTAATTGAAACAATTAGCCTACTAATCCGACCTGTTGCCCTAGCCGTACGACTAACAGCAAATCTAACCGCAGGCCACTTACTTATTCAATTACTCTCTATTGCCACAATAAACCTATGATCTATTATACCCCCTCTCAGCCTACTAACGCTAACAACCCTAACCCTCCTCCTTCTCCTAGAGTTCGCCGTAGCCATAATCCAAGCATACGTTTTTGTCCTACTACTCTCCCTATACCTACAAGAAAACACATAATGTCCCACCAAACCCACCCATTCCATATAGTCCACCCAAGCCCATGACCCCTAACCGGAGCCATAGCCGCCATAATCCTAACAACGGGCCTAACCCTATGATTTCACTACAACTCTTACCCAGCCCTACTACTCGGCCTAATCTGCACATTACTAGTAATATTTCAATGATGGCGAGATATTGTACGAGAAAGCACTTTCCTAGGGCACCACACACCCACAGTACAAAAAGGATTACGCCTTGGAATAATCCTTTTTATTACATCTGAAGTCTTCTTCTTTCTAGGCTTCTTCTGGGCATTCTACCACTCAAGCCTATCCCCAACCCCCGAACTAGGAGGACAATGACCCCCAACCGGAATTACCCCTATTGACCCCTTTGAAGTCCCCCTCCTAAATACTGCCGTCCTATTAGCCTCCGGGGTAACAGTAACATGGGCCCACCATAGCCTAATGAACGCCAACCGCGTACAAACAATCCACGCCCTCACACTCACCGTACTCCTAGGAGTTTACTTCACCGCCCTTCAAGCCATAGAATATTACGAAGCTCCATTCACTATTGCAGATAGCACCTACGGATCAACATTCTTCGTTGCCACTGGCTTCCACGGCCTACACGTCATCATCGGCTCAATCTTCCTCATAACTTGCCTATACCGACAAGTAAAATACCACTTCACATCCAACCACCACTTCGGATTTGAAGCTGCCGCTTGATACTGACACTTCGTAGACATAATCTGACTCTTCCTTTATATTTCAATCTACTGATGAGGCTCATGCTTTTCTAGTATAAATAATACAAGTGACTTCCAATCACTAAATCCTATTGCCACTGTCTAGGGAAAAACAATTAACTTACTTATTATACTCCTAATAACACTCATCACCACCGCAGCTCTAATCACCCTAAATCTTATAACAACCAAAACATCCCCAGACCAAGAAAAACTCTCCCCCTATGAATGCGGATTTGACCCACTCGGATCTGCCCGCCTTCCCCTATCAATTCGATTCTTCATGGTCGCCATCCTATTTCTACTCTTCGACCTTGAAGTCGCCATCCTACTCCCACTCACATGATCTATCCACACCATCAACCCCATAAAAACTATTACATGCACCATCACCGTATTTCTACTCCTACTTATCGGGCTAGGTTATGAATGGCTCCAAGGCGGCCTAGAGTGGGCAGAATAACACACCCGACC-----CTCTAGGAACTAGTCTAAAA-TAAGACCTCTAACTTCGACCTAGAAAATCACAACCAGACCT-GTGGTTCCAAACCATCACACCCGTAACAACACTTTTTTTCCTAGCTTTCCTAATTTGCACCACAGGCTTAATTATCCACCACAACCACCTTCTCTCAACACTTCTTTGCCTCGAAGGCATAACCTTATCAATCCTCCTAGCCCTCACAGTACTATCACTTCACTCACACCCATCATTATTCATCTTGCCCTTAACAGTCTTAACCATTTCCGCCTGCGAAGCAGGAGTCGGCCTCGCCCTACTTATCGCCTCCACCCGAACACACAACACCACAAACCTTAAAAACCTAAGCCTCCTCCAATGTTAAAAATCCTTACCCCCACGGCCACGTCCACCCTCATCACCTCCTTTATCCCGAACAAGGCCACCTGACTCTCATCAACATCATGTACAACCATCACAACAACTATCTCCATCCTAATCCTTAATCCATCCGACCCAGCAATAGACCCAAGCAGCTCGTCCCTAGGCAGCGACGGTTATTCAACCCCCCTCATACTACTATCTTGCTGACTCCTCCCCATAATATTCATAGCCAGCCAAAACTTAATATCCAAGCTCACTCCCCAACAAATCAAAATATTTATCGCCATCACCCTCGCACTCCAACTCGCCCTACTCATAGCATTCATAGCTATAGACCTAATACTATTCTACATCACATTCGAAGCTACACTAATCCCAACTCTTGTAATCATCTCCCGGTGGGGCAGCCAACTAGCACGACTAAACGCTGGAACCTACTTCCTATTCTACACTATTACCACCTCCATCCCCCTAATACTCGGCATCTTAACCGTCCAAAACGTAAAAGGGACTACCTCCATGCCCGTCTTACAATTAATCCCAACAACAAGCGAAAACCCATGAACCAATACACTACTCTGACTCTCAACACTTCTAGCCTTCCTAGCAAAAACCCCAATCTATGGCCTACACCTTTGACTACCAAAAGCCCATGTAGAAGCCCCAATTGCAGGATCAATAGTACTTGCCGCAGTACTCCTAAAACTAGGCGGCTATGGTATACTGCGAGTAACAAACCTATTGACCACACAAGATAACACCACTTACATACCACTACTATCCCTATCCCTTTGGGGGACACTAGCAGCTGGCCTCATCTGCCTACGACAGGGGGACTTAAAATCCCTCATTGCCTACTCCTCAATCGGCCACATAGCACTAGTAACAGCCACCATCCTCACCCGAGACCAACTAGCCCCAACAGGGGCTATAATCCTGATAGTAGCCCATGGTCTAACCTCATCCATATTATTCTGCCTGGCAAACTTCAACTACGAACGAACCGGCACCCGAACACTCATCGCCCTACAAGGCCTACAACTTACCTCACCCCTCCTCACAGCCTGATGATTTCTAGCCTGCTCAACAAACATAGCCCTACCTCCAACAATTAACCTAAGCGGAGAACTAACCCTTATTACATCACTATTTAGCTGATTAGACATCACAGTCTTCCTAACTGGATTAAGCGCCTTCGCTACAACAACTTACACCCTTTACATATTTTCATCCACCCAACAAGGAACCCTACCACCTAATATTAAACCCTCGTCCCCCTCCCAAACTCGAGAACACTTCCTAATACTCCTCCACCTATTACCATCAGCCGGACTTGCAACCAACCCAAAATTAACCGCCCCCCAAT--AACCACCTAAACTAACCCAATCCCCACACAAAAGTTGAACTCTTAACCCCATAAAATGATACAAAAGCCAAC-AATCCCTA--TCACTTGCTAAATAAAAAAGGATGTAGTAAAAATTACCAATCTTTCCAAACAA--AATAATTATCAACTACCACCACATTTCTCTAACAAGTGAAAAATTAACAACTCTTGTATTATTTTAAAAAACAAACACAAAGTTTTTACTAAATGAA--GAGTCTGGACAGAGTCGA--CCTGCCCAACCCACTTAGTGAGGTGGATACTTCACGTAGGAACTGCTAATTCCTCAAAC-CAGGTTTAATCTTCCTGGCCTCCTCAA---TTCTCCATGTAAGCATAGTTTAAACTAAAACATTAGAATGTGACCCTAAAAACAGGAG-ACTCAACCATCCTTGCCTACCGGCTTTCATAGGATAACCGAGTCATCCATTAGCCTTAGGCGCTAACAATCTTGGCGCAGCTCCAAGTGAAATCA-TATGCCTAATCCCCCCCTCATCCTAACTACCTTTATCCTTCCCTTTTTACTTCTACTAACAGCC------------ACCCTAAAAGCTAACAATACATCAATCAAATTCAAAACAACAATAACCAAATTAGCCTTCTTCACAAGCCTCCCCCCTCTTCTCTTAACCTTACCAAACAACAACACAACCTTCTCAAACCACTTTTACTTACTACACTTAGAATCCTTCAACCTACCCATCGCCCTAAAAATTGACACATACTCAGCTTTCTTCATTCCAACAGCACTATTCATTACATGATCAATTATAGAATTCTCCGAATCCTACATATCCTCAGACCCAAAAATCACCTCCTTCTTTAACCACCTACTAGTATTTATCCTAATAATAATAATCCTAGTAAGCGCTAGCAACCTATTCAACCTCTTCATCGGCTGAGAAGGAGTTGGCATCCTATCATACCTATTAATTAACTGATGATCCTTCCGAGCAAGCTCCAACAAAGCAGCCCTCCAAGCCATCATTTACAACCGATTTTCTGACATCGGAATCCTAACCGCCCTAGCATGAATAGCCACACACAACCTCACCATAGACATTACAAACCTTTCCCCTTCTCCAAACTACCCCCTCATCCTGCCAGCCGCTATCATTTTTGCAGCAGCAGGAAAATCAGCCCAAATCGGACTCCACCCATGACTACCAGCAGCAATAGAAGGCCCAACACCAGTCTCAGCCCTACTCCACTCAAGCACCATAGTAGTAGCCGGCATTTTCCTACTAATCCGAACTTCCCCAATCATCTACAGCTACCAAGAAACCACCACCGCCTGCCTAATCTTAGGGGCAATTACTTCCACATTCGCAGCCACCTGTGCCATCACCCAAAACGACATAAAAAAAATTATTGCCTTCTCAACCTCAAGCCAACTAGGACTAATAATAACCACAATCGGACTTAAACAACCCGAACTAACATTCCTACACATCCTAACACATGCCTTCTTTAAAGCAATGCTATTCCTATGCGCAGGATCAATTATCCACAACCTAAATAATGAACAAGACATCCGAAAAATAGGAAACCTAAAAAAAACAATACCCATTACCACCTCCTGTCTCACCATTGGAACGCTAGCCCTCACTGGTATGCCCTTCTTATCTGGATTCTACTCCAAAGACGCCATTATTGAAACCCTAAACACCTCCCACATCAACATCTGACCCCTCGCCCTCACCCTATTCGCCACCTCCATCACCGCAGCCTACAGCCTTCGTATAGTTTACTTCACCTTACTAGGAACCAACCGATCATTAACAATTAACCCAATTGAAGAAAACCAAAAAACCATAAACCCAATCCTCCGTCTGGCCATCGGAAGTATAATCGCCGGACTATTAATCTCAAACCTCATACTACCATCCCATACCCCCCAACTAACTATACCAACCACAATCAAATTCACAGCCTTAGCCATCACAACAGCCGGCCTTCTAACCGCAATAGCCTTAATATTCACCACAGATAAATTCCCATCAACCACAAAAGACCTCCAACCACCATCACTAACAAAACTAATATTCTTCAACCTAATTATTCACCACCTATTTTCTTCTTCTACACTACACTCTAGCCAAAAACTATCTACACACCTAACCGACCAAACATGATATGAAGCTATCGGACCAAAAACAACAGCTCGCCTACAAATCCTAATAGCTACAACATTAACCCCCTACCACAAAGCAAAAATAAAAAAATACCTCATAGCCTTTCTATGGACTATTGCCATCACTCTTCTCCTCTGAAGGAACGAAGCGACCCTAAACAATGACCACGAACAATCCCCGTAATTACGAACAACGCAACTAACAAAGCCCAACTACACACCAAAACAAACCCCCACCCACTTGAATATATCAACCCAACCCCCAACAATTCATTAGCCGCACCACTTCCAACAGCTTCTACACCCACCAACCCACTCACCCCAGCAACCCATCAATCTCGCAAGTACCCACACACACAACCCACCACCACAACCAACCCAACCAAACAAAAAAACACAAACTCCTTAGAAACCCCAACCCCACCAAATGGATCATCAGTAAACCCCACACAAAAAGCAAACACCACCAACAACCCCCCCAAATAAACCAGCAATACCACTAAAGGCATAAAACTCCCACCCTCAATCACCACCAAACCGCTACCCAACATAGCCATAAAAACTAAACTCAGCACAGCAAAATGAACCCCAGAATTTGCCCCAACCATTACCGCACACATCAACACCAAACAACCTAAAAACAATGTAAATTCCATTATTCTCATTTGGACTTTAACCAAAACCTGAGGTCTGAAAAACCCCCGTTGTTCTTCAACTATAAAAATAA---TTAACCT-----ATGACCCACCAGCTACGAAAATCACACCCACTCCTCAAACTTGTTAACCACTCACTAATTGACCTACCAACCCCATCAAACATCTCCATCTGATGAAACTTCGGATCATTACTAGGCCTAACCCTTATAATCCAAATCCTCACAGGAGTATTCCTAATAATACATTTCTCACCCAGCGACACCACAGCTTTCTCATCCGTCGCCTACACCTCCCGCGAGGTCTGATTTGGATGACTCATCCGAAGCTTCCACACAAACGGAGCCTCCATCTTCTTCATATTTATCTTCCTACACATCGGACGAAGCCTATATTACGCCTCCTACTTACACGAAAACACATGAAACATTGGAGTAATCATACTATTCCTACTAATAGCCACAGCATTCATAGGCTATGTCCTCCCATGAGGACAAATATCATTCTGAGGAGCAACCGTAATCACCAACCTACTATCCGCCATCCCATACATTGGAGACACCATCGTACCATGAATCTGAGGTGGACCCTCAGTAAACAATGCAACACTCACACGCTTTACTGCCCTTCACTTTCTCCTCCCATTCATCATCCTAGCCCTACTCATCACCCACCTAATCTTCCTACACGAACAAGGATCCTTCAACCCCGCTGGATTATCCAAAAACACCGACAAAATCCCATTTCACCCCTACTACACTATAAAAGATGTCCTAGGGGCAGTACTAGCCGCATCCATATTACTCACCCTTGCTCTCTACCTCCCAGCCCTACTAGGAGACCCTGAAAATTTTACTCCAGCAAATCCAATAACCACCCCATCACACATTAAACCTGAATGATACTTCCTATTTGCCTATGCTATCCTACGATCCATCCCTAACAAACTAGGCGGCGTACTAGCCATATTCTCCTCCATCTTTATCCTATTCCTAATCCCCTTCCTTCACACAACCACTCAACAACCCACATCTCTACGCCCCCTATCACAACTTCTATTCTGAGCCCTTACCTTAAATTTCCTCGCTCTCACATGAATCGGAGGCCAACCAGTAAACCCCCCATACATTCTACTAGGACAAATCACCTCACTACTCTATTTCATCACTATCCTCATCCTCACACCCCTGTTAGGACTCCTAGAAAATAAAATAACCAAACCACCATTCATTTTCATAAAACTAAA-ACACAAACTCAACCAACCAATTATTCTCATTCGAC-GAGGGATG--AAAACCTTAGCCAAACACCCTCGTAGCTAAAAATGTTCAAAGCGCTGGCCTTGTAAGACAGAGACGGAGGCTAAC--CCCCTCCGAGAGTA-------TTCTGTCAAGAAGACAAACAAAATTTTGTTCCCTCGGCCCCCAAAGCCGACGTTCTAACTAAACTACTTCCT----GCCAAACAATGTTCTTGTAGCTTAAA---CTCTAAAGCATAACACTGAAAATGTTAACATGGGCAACCAAGCCCCAAGCAACA----------------------------CCACAACTCTTCCCTA--------------------------AACCTAGTTACTC------------------------------------------AC------------CCCCTATGTATATCGCGCATTCATCTATTTGCCCCATACACACATCCTCCCACTTGAATTAGTCCTCATGTGGTTGGAGTTCTTGTTATCCGCGTCATCTTTTGTTCAGTACTCACTGTTACTAGTTTCAAGCCCATACCTAGATATAGCTTCCATGTATTGCTTTTTAAGAGGCCTCTGGTTATCACTCTCATGTACTTATCTTGCGATTGCCTGGACATTCGTCCCTCTTCTTCGAGGCCTCAACCCGCACCGTCTTGGTAACCACTCATTCAAGTCCGTAATCGCGGCATCTCCATTCTTA-AATACATTTGGTTGGATTTTTATTTTTTGGGGGAGACTCCACACTCCCCACGGTCGACTTTCCTCTATATACCCGGTCAGTCACTTTAACACTCTTTCTTTGTAAGACTAATCA-CTTCCGCCCATGCTTTCATGCGCATAATCTGAT
>C_yakare_T1
TAAAGGCTTAGTCCCGGTCTTCCTATTAGCTGTTACCCGATTTATACATGCAAGTATCTGCGAACCCGTGAGAACACCCTACATAGTCCAACAGACAAATGGAGCCGGCATCAGGCACATCAACCAATAGCCCAAGACGCCTAGCACAAGCCACACCCCCAAGGGCCGCAGCAGTGATTGACTTTAAACTATAAGCGAAAGCTTGATTTAGTTAGGGTAAAACAGAGGCGGCCAAATTCCCGTGCCAGCAGCCGCGGTTAGACAGAGACCTCAAGTTAACAGGCC-CCGGCGTAAATTGTGGCTAGGTCCAATATCTCCCCCATTAAGGCAGAGGTGGCCCAACAGCAGTCATAAG-CCTACTATACCGCAAATACCAACACAAAAGTGGCCTTAGTCTAAAAGACGTATCCGACCCCACGAAAGCTAAGAAACAAACTGGGATCAGATACCCCACTATGCTTAGCCCTTAACAAAGGTGTACCCC-ACACATCCTACACCCGCCAGATGATTACGAGCCAAGCTTAAAATTCAAAGGACTTGACAGCACTTCAAATCCACCTAGAGGAGCCTGTCCTATAATCGAAAGTACACGATTCACCTAACCACCCTTAGT-TATCCAGCTTGTATACCGCCGTCG-CAAGCTTGTCTCGCTGAGAGAAACAAAATGAGCACAATAG-CCCCCCCCCGCTAAAACGTCAGGTCAACGCGCAGCTAATGGGGTGGGAAGGATGTGCTACATTTTCTAACACATAGAAATACGTGACGGAACGTCCCGTGAAACCGGGACTGTTTAAAGCAGAATCTAGTAGTAAGTCAGGAAAAGAACGCCTAGCTGAAAAAGGCCCTGAAGTGTGTACATACCGCCCGTCCCCCTCTTCGAGCCCAACAGT-AAACGCCACTACACTTTAGTAACAGGCGCTAAATACCGGTAAGATGGGGTAAGTCGTAACAAGGTAAGCGTACCGGAAGGTGCTCTTGGAACATCAAGATGTAGCTTAAAC-ACAGAGCATTCAGCCTACACCTGAAAAATATCCACAACTGGATCATCTTGAAGCCCACATCTAGCCCTACCCACA-CCCTATACCTAACCAAAATAAAACCAAAACATTTACAACACCTAAGTATCGGCGAAAGAAAAGCAAATAGGCGCAACAGAAGAAGTACCACAAGGGAAAGCTGAAATAACTACTAATAT-AAACAAA--AGCACAACACAGCAGA-GACTAACCCTCCTACCTTTCGCATTATGATTTAGCAAACCTTAAATGGCAAAAAGAATTCAAGTCACACCACCCCGAAACTGAGTGAGCTACTAATCAGCAGCCAAACCTGGGCCCACCCCCCTCTGTGGCAAAAGAGCGGGAAGACTGTTTAGTAGAAGTGAAAAGCCTACCGAACTCAGTGATAGCTGGCTGCTTGGGAAACGAACATTAGTTCTACTGAAAATCTTTCTAACCCC--------CCCCCACAACAAAGGATA-AAGAAAAAATTTTCAAGTTACTTAATAGAGGTACAGCTCTATTAACACAGGACTCAACCTCCGCTTAAGGGTAATCTATCTTTACAATT-TACTGTAGGCCTTAAAGCAGCCACCACAA-AAAAGCGTCAAAGCTTCCCCCTTAAAGATCCCAATAACACCTC-GAACCCTTCATTATCCACCAAGCCCATCTATAATATTAGAAAAGATAATGCTAAAATAAGTAATAAGAAAAT-GACCTTCTCTTTGGCGTCAACTTACATCCTGCCTGACACCCTACAGATTATTAACAGCCACCTCCCC-ACAACCACCACGAGGTCAAAAGAAGACCT---CATCTGTTAACCCAACACAGGAGCGCCAAAAGAAAGGCTGAACCTTGCAAAAGGAACTCGGCAAACAAAGATTCCGACTGTTTACCAAAAACATAGCCCTCTAGCCCACTTAGTATTGAGGGTGATACCTGCCCAATGACTACAGGTTGAATGGCCGCGGTATTTATAGCCGTGCAAAGGTAGCGTAATCACTTGTTCTCCAAATAAGGACTAGTATGAACGGTTAAACGAGAATCTAACTGTCTCCTGCAAGCAGCCAATGAAATTGATCTTCCTGTGCAAAAGCAGGAATAACCCCACCAGAC-GAGAAGACCCTGTGAAACTTAAACCCACTAAGTTAAACCAACAACATTAACTGCAAC-ACCCACGACTGT-TGAAACCTGACTTAACGTTTTCGGTTGGGGTGACCTTAAAACAAAGAAAAACTTTTAAGACAATTATAACTAAGACCAAATTATTAACCAAGACCCACTCCTCAAAGTACTTGAATGTAATTAGATCCGACAACGTCGATCAACGGACAAAGCTACTCCAGGGATAACAGCGCAATCCCCCTCAAGAGCTCATATCGACAGGGGGGTTTACGACCTCGATGTTGGATCAGGATATCCTAATGGTGTAACCGCTATTAAAGGTTCGTTTGTTCAACGATTAAAATCCTACGTGATCTGAGTTCAGACCGGAGCAATCCAGGTCGGTTTCTATCTATGATTACATCTCTTCCCAGTACGAAAGGGCCGTGAGAGAAAGGCCCATACCACCAAAGCACGCCTTACCAACAACTTAGTGAAAACAACTAATCTAATTAACCAGGAT--AATCACT-ACCCCCAAAATAAGAGCATGCTGGGTTGGCAAAGTCCGGTCAAATGCAAAAGGCCTAAGCCCTTTATTCAGAGATTCAAATTCTCTACCCAGCAATTAACCTTATAGCCATCACACCTCAAGTACTATTCATTATCTCCATTTTAATTGCAGTAGCATTTTTAACAGCCCTAGAACGAAAAATTATTGGCCACATTCAACTACGAAAAGGGCCAAACACCGTTGGCCTTATTGGCCTACTCCAACCTTTCGCAGACGGACTTAAACTCATTATTAAAGAACTAACCCTCCCCATAATCGCCACCCCAACCCTATTCATATTAGCCCCAGCTACAGCATTAACCCTATCTCTCACTATATGGGCCCCAATCCCAATACCATTTCCCCTCGTAGACCTAAACCTGGGCCTACTTTTCCTACTAGCTATATCAAGCCTCATAGTCTATTCATTATTATGATCTGGGTGGTCCTCAAACTCAAAATACGCCCTGATAGGCGCCATACGAGCAGTTGCCCAAACAATCTCCTATGAGGTCACACTAGCCATTATTGTACTGTCCATTGTACTGCTAAGCGGGGGATTTTCATTACAAACCCTCATCACCACACAAGAACCCCTACCCTTCGCACCAACTACATGACCACTAATAATGATGTGATACACATCCACACTAGCAGAAACAAACCGTGCCCCATTCGACCTAACAGAGGGCGAGTCAGAACTCGTATCTGGGTTCAATGTTGAATACGGCGCAAGCCCATTCACACTATTCTTCCTAGCCGAATATGCTAACATTATATTAATAAATACCCTAACTATCACCCTATTCCTCAACCCATCACCTCTAACCTTTATCCCAACACTATTTACCGCCATCATAATAACCGAAGCCCTCACATTAACCATAAGCTTCCTATGAGTCCGAGCATCTTACCCACGATTCCGCTACGACCAACTCATATACTTACTATGAAAAAGCTTCCTACCCCTAACACTAGCCTTCTGCCTATGGCACACATCGCTACCAATATCAATATTTGGCCTCCCTCCGGGGGCCTAGGATTCGTACCTGAACTACAAGGGGCTACTTTGATAGAGTAGATTATAGGGGTTAAAGCCCCCTCGTATCCTAGAGGAACGGGACTCGAACCCGCTCAAAAGGAATCAAAATCCTCCCTACTTCCGTTATAGTACCCCCTAGGAGTGTAAGCTAATTAAAACTATTGGGCCCATACCCCAAAAATGAAGGATTATTCCATCCACCCCTAAATGTCCCTCTCCCTCCCCCTCATCCTAATAACAATAACCCCAGCAACACTTATTTTTCTCCTATCAACCCACCTGACCCTAATATGAGCCGCACTAGAACTTAATACACTAACGGTCCTCTACCTAATCGCCAACAAATCCCACCCCCGAGCCATCGAAGCCACCATCAAATATTTCATCACGCAAGCACTAGCGTCCGCACTTATAATCTTCTCCGGGGCCTTTAACTATGAAATAACAGGATCCTGAAAAATTACAGAAATAACAAATCCAATTGCCTTAACCACACTCACCCTAGCCTTATTTATTAAATTAGGGTTAGTACCATTCCACTTCTGAGTACCAGAAGTCCTACAAGGCATACCCACACTCCCATCAATTTTCCTACTAACATGACAAAAACTAGGCCCACTAGTTATATTCTTCCAAACTGCCCCCCTCATTAACCACAACCTAATTTCCTCAATAGCCATCTTATCAGCCATTGTAGCAGGATGACTAGGAATCAACCAAGCCCAAGTACGAAAACTAGTGGCCCTATCCTCCATTGCCCAAATAGCATGAATAGTCGTTATTATCAAATATGCACCATCCCTAGCAGTCCTAACCTTCTGCATCTACTCTGTAGCCGTTTCTGCCGCACTAATCACGCTAGATAAACTCTCCGTAACAACTATAAAATCACTTACCATCTCCTTCTCAAAAAATCCAACCTCAACCCTCCTCTTAATGGCCTCCGTCCTATCATTATCTGGCCTCCCGCCCCTGGCCGGTTTTACACCTAAGTGACTAACAATTAGCCAACTTATCGCAGAAAAAGCAATTTGAACTTCCTTTATTATATTAACATCCACACTCCTAACCTTATTCTTCTACGTCCGACTATGATACTCCTCTATTTCCACTATACCCCCAAACACGGCTAACATAACTCGCCTTTGACGAAAAACTCCAAATCAAGGAAGCTTCCCTGCCAGCACTCTCGCCACAGCCGCCTCCATCCTCTTACTATGTACCGTATTTATAAAAGCAATTTCCAAAGACTATTTTATCTTTTAAAAGAAATTAGGTTCAAACCTCTAAACCGAGGGCCTTCAAAGCCCTAAAAGAAGGTAACCACCCCCTCATTTCTTGACCTAAGGCTTGCAGGACTCTACCCCACATCCTCAGACTGCAAATCT-AAAACTTTTATTAAGCTAAAGCCTTAATAAACAGGTGGGCCTCGATCCCACAAACACCTAGTTAACAGCTAAGCACTTCAACCAATAAGTTTCTGTCTACCCTAAGCCCCGGCACTACTCAAAGCACATCTGCGGGTTTGCAACCCGCAATGAATTTCACTACAGGACTTGATAAAGGAAGGAATCAAACCTCCGTAAGTAGATTTACAGCCTACTGCCATATAACACTCGGCCACTTTACCTATGTTTATCCACCGCTGACTCTTCTCCACAAACCACAAAGACATTGGCACCCTCTACTTTATCTTCGGAACCTGAGCCGGAATAGTAGGAACAGCACTTAGCCTCCTCATCCGAACAGAACTAAGCCAGCCCGGACCCCTCCTAGGAGACGACCAAATCTACAACGTAATTGTTACCGCCCACGCCTTCATTATAATCTTTTTTATAGTAATACCCGTCATGATCGGCGGATTTGGAAACTGACTCCTCCCCTTAATAATTGGAGCCCCAGACATGGCATTCCCACGAATAAACAACATAAGCTTCTGACTTCTACCCCCATCTTTCACACTACTGCTTGCCTCCTCTTGCATTGAAGCAGGAGCTGGAACAGGATGAACCGTCTACCCCCCTCTAGCCGGAAACCTAGCTCACGCCGGACCATCCGTAGATTTAACAATCTTCTCACTACATCTTGCCGGAGTATCCTCTATCCTAGGAGCAATCAACTTCATCACAACAGCCATCAACATAAAACCCCCAGCCATATCCCAATACCAAACACCACTATTTGTTTGATCTGTCTTAATCACAGCCGTACTCCTCTTGCTAGCCCTACCGGTACTAGCCGCTGGAATTACTATACTACTTACAGACCGAAACTTAAACACAACTTTCTTTGACCCTGCGGGAGGAGGAGACCCCATCCTATACCAACACCTTTTCTGATTCTTTGGCCACCCCGAAGTTTATATTCTCATCCTACCAGGATTCGGAATCATCTCACACGTGGTCACTTACTACTCAGGTAAAAAAGAACCATTCGGCTATATAGGAATAGCTTGAGCTATAATATCTATTGGATTCCTAGGGTTCATCGTCTGAGCTCACCACATGTTTACCGTTGGAATAGACGTTGACACTCGAGCATACTTCACCACAGCCACAATAATCATCGCCATCCCAACCGGTGTAAAAGTCTTTAGCTGACTAGCAACCATCTATGGGGGCATCATTAACTGACAGGCTCCAATATTATGAGCACTAGGCTTCATTTTCCTATTCACCGTAGGTGGCCTCACCGGAATTGTCCTAGCCAACTCCTCACTAGACGTTGTTCTTCACGACACATACTACGTAGTCGCCCACTTCCACTACGTATTATCAATAGGAGCAGTTTTCGCCATTATAAGCGGATTTACTCATTGATTTCCCCTATTCACAGGATTTACCCTCCACCCAACATGAACAAAAATCCAATTCACAATCATATTTATCGGAGTAAACTTCACCTTCTTCCCACAACACTTCCTCGGACTATCCGGAATGCCACGACGATACTCTGACTACCCAGACGCGTACACCATCTGGAACCTAACATCCTCAATCGGATCTTTAATCTCCCTAACCGCTGTTATCCTCATAATATTCATTGTATGAGAAGCATTCTCATCTAAACGAAAAGTAACCATACCTGAAATAACAACTACCAACATTGAATGACTTAACAATTGCCCACCACCCTATCACACCTACGAAGAACCAGTATTTACTATAACACAAAAACGCCCTGACATATTATGAATCCCAAGGACAGGAGGAATCGAACCCCCACCATCTAGTTTCAAACCAGATGCAATACCACCATGCTCAGTCCTCTAAAGAAGTGTTAGTATATACTGTATTACTTGTCCTTGTCAAGGACAAAAAATAGAACTTAGACCCTATACTCTTCCATGGCTAACCCAATACATCTAGGCTTCCAAGATGCAATATCCCCACTCATAGAAGAACTACTATATTTCCACGACCATACCATAATAATCCTCATCCTAATCAGCTCCCTTGTATTCTACACAATATCTGCCCTGCTCCTTACTAAACTCTACTACTCAAGCACCTCAGACGTCCAAGAAATCGAAGTAATCTGAACTATTCTACCAGCAATTATTCTAATTTCAATTGCCCTCCCATCTCTACGCACCCTCTATCTTATAGATGAAACCAATAACCCCTGCCTAACCATCAAAGCAACCGGACACCAATGATATTGATCTTACGAATACACTGACTTCTCCACATTAGAATTTGACTCTTACATAACACCCCCACAAGACCTCCTACCCGGTCATCTTCGCCTCCTAGAAGTAGACCACCGCATAGTCACCCCAATAAACTCAACTATTCGAGTGTTAGTCACAGCAGAAGATGTTCTCCATTCATGAGCCATCCCCTCTATCGGAACAAAAATAGACGCAGTCCCTGGACGCCTAAACCAAACCATAATTACACTAACCAACCCTGGCGTATTTTACGGCCAATGTTCTGAAATTTGCGGAGCAAATCACAGCTTCATACCAATTGTTATAGAAACAACCCCACTAAACCACTTCCAACTCTGATTAGAAAACCACTCCACCTCATCACTAATGAAGCT-ACTACTTAGCGCTAGCCTTTTAAGCTAGAGCAGGGGGACCAACAACTCCCTA----------------------------CCCCCCATAGTGAC-ATGCCCCAACTAAACCCAGAACCTTGACTAGTTATCCTTCTAATCACTTGAACTTTTTTTACTACTATCCTCCAACCCCAAACAACCTCATTAATCCCAACAAATAACCCCTCCACACATAACCTACAAACCA-CCAAAACATGACCCTGACCATGAACACTAACCTATTTGACCAATTCATAATCCCCAACCTTATAGGCACCCCCCTACTCATACCTGCCCTACTAATCATTACCCTCCTCCTCCTAAACCCAAAAAACCAATGACTATCAAACCCAGCAACAACAATAAAATCTTGATACATTATCCTAATCACCAAACAAATCATAACCCCAATTAATAAACCCGGACACATACACTCCGTTACCCTCATCTCTTTACTAATCCTCCTCTCTTTCACAAACCTATTAGGACTACTACCATATACATTTACCCCAACAACACAACTATCTATAAACATAGCCCTTGCCCTCCCCCTATGAGGAATAACCGTACTAATTGGACTACGAACCCAACCAACAACCTCCCTTGCTCACCTCCTCCCAGAAGGAACCCCAACCCCATTAATCCCCATCCTCATCCTAATTGAAACAATTAGCCTACTAATCCGACCTGTTGCCCTAGCCGTACGACTAACAGCAAATCTAACCGCAGGCCACTTACTTATTCAATTACTCTCTATTGCCACAATAAACCTATGATCTATTATACCCCCTCTCAGCCTACTAACGCTAACAACCCTAACCCTCCTCCTTCTCCTAGAGTTCGCCGTAGCCATAATCCAAGCATACGTTTTTGTCCTACTACTCTCCCTATACCTACAAGAAAACACATAATGTCCCACCAAACCCACCCATTCCATATAGTCCACCCAAGCCCATGACCCCTAACCGGAGCCATAGCCGCTATAATCCTAACAACGGGCCTAACCCTATGATTTCACTACAACTCTTACCCAGCCCTACTACTCGGCCTAATCTGCACATTACTAGTAATATTTCAATGATGGCGAGATATTGTACGAGAAAGCACTTTCCTAGGGCACCACACACCCACAGTACAAAAAGGATTACGCCTTGGAATAATCCTTTTTATTACATCTGAAGTCTTCTTCTTTCTAGGCTTCTTCTGGGCATTCTACCACTCAAGCCTATCCCCAACCCCCGAACTAGGAGGACAATGACCCCCAACCGGAATTACCCCTATTGACCCCTTTGAAGTCCCCCTCCTAAATACTGCCGTCCTATTAGCCTCCGGGGTAACAGTAACATGGGCCCACCATAGCCTAATGAACGCCAACCGCGTACAAACAATCCACGCCCTCACACTCACCGTACTCCTAGGAGTTTACTTCACCGCCCTTCAAGCCATAGAATATTACGAAGCTCCATTCACTATTGCAGATAGCACCTACGGATCAACATTCTTCGTTGCCACTGGCTTCCACGGCCTACACGTCATCATCGGCTCAATCTTCCTCATAACTTGCCTATACCGACAAGTAAAATACCACTTCACATCCAACCACCACTTCGGATTTGAAGCTGCCGCTTGATACTGACACTTCGTAGACATAATCTGACTCTTCCTTTATATTTCAATCTACTGATGAGGCTCATGCTTTTCTAGTATAAATAATACAAGTGACTTCCAATCACTTAATCCTATCGCCACTGTCTAGGGAAAAACAATTAACTTACTTATTATACTCCTAATAACACTCATCACCACCGCAGCTCTAATCACCCTAAATCTTATAACAACCAAAACATCCCCAGACCAAGAAAAACTCTCCCCCTATGAATGCGGATTTGACCCACTCGGATCTGCCCGCCTTCCCCTATCAATTCGATTCTTCATGGTCGCCATCCTATTTCTACTCTTCGACCTTGAAGTCGCCATCCTACTCCCACTCACATGATCTATCCACACCATCAACCCCATAAAAACTATTACATGCACCATCACCGTATTTCTACTCCTACTTATCGGGCTAGGTTATGAATGGCTCCAAGGCGGCCTAGAGTGGGCAGAATAACACACCCGACC-----CTCTAGGAACTAGTCTAAAA-TAAGACCTCTAACTTCGACCTAGAAAATCACAACCAGACCT-GTGGTTCCAAACCATCACACCCGTAACAACACTTTTTTTCCTAGCTTTCCTAATTTGCACCACAGGCTTAATTATCCACCACAACCACCTTCTCTCAACGCTTCTTTGCCTCGAAGGCATAACCTTATCAATCCTCCTAGCCCTCACAGTACTATCACTTCACTCACACCCATCATTATTCATCTTGCCCTTAACAGTCTTAACCATTTCCGCCTGCGAAGCAGGAGTCGGCCTCGCTCTACTTATCGCCTCCACCCGAACACACAACACCACAAACCTTAAAAACCTAAGCCTCCTCCAATGTTAAAAATCCTTACCCCCACGGCCACGTCCACCCTCATCACCTCCTTTATCCCGAACAAGGCCACCTGACTCTCATCAACATCATGTACAACCATCACAACAACTATCTCCATCCTAATCCTTAATCCATCCGACCCAGCAATAGACCCAAGCAGCTCGTCCCTAGGCAGCGACGGTTATTCAACCCCCCTCATACTACTATCTTGCTGACTCCTCCCCATAATATTCATAGCCAGCCAAAACTTAATATCCAAGCTCACTCCCCAACAAATCAAAATATTTATCGCCATCACCCTCGCACTCCAACTCGCCCTACTCATAGCATTCATAGCTATAGACCTAATACTATTCTACATCACATTCGAAGCTACACTAATCCCAACTCTTGTAATCATCTCCCGGTGAGGCAGCCAACTAGCACGACTAAACGCTGGAACCTACTTCCTATTCTACACTATTACCACCTCCATCCCCCTAATACTCGGCATCTTAACCGTCCAAAACGTAAAGGGGACTACCTCCATGCCCGTCTTACAATTAATCCCAACAACAAGCGAAAACCCATGAACCAATACACTACTCTGACTCTCAACACTTCTAGCCTTCCTAGCAAAAACCCCAATCTATGGCCTACACCTTTGACTACCAAAAGCCCATGTAGAAGCCCCAATTGCAGGATCAATAGTACTTGCCGCAGTACTCCTAAAACTAGGCGGCTATGGTATACTGCGAGTAACAAACCTATTGACCACACAAGATAACACCACTTACATGCCACTACTATCCCTATCCCTTTGGGGAACACTAGCAGCTGGCCTCATCTGCCTACGACAGGGGGACTTAAAATCCCTCATTGCCTACTCCTCAATCGGCCACATAGCACTAGTAACAGCCACCATCCTCACCCGAGACCAACTAGCCCCAACAGGGGCTATAATCCTGATAGTAGCCCATGGTCTAACCTCATCCATATTATTCTGCCTGGCAAACTTCAACTACGAACGAACCGGCACCCGAACACTCATCGCCCTACAAGGCCTACAACTTACCTCACCCCTCCTCACAGCCTGATGATTTCTAGCCTGCTCAACAAACATAGCCCTACCTCCAACAATTAACCTAAGCGGAGAACTAACCCTTATTACATCACTATTTAGCTGATTAGACATCACAGTCTTCCTAACTGGATTAAGCGCCTTCGCTACAACAACTTACACCCTTTACATATTTTCATCCACCCAACAAGGAACCCTACCACCTAATATTAAACCCTCGTCCCCCTCCCAAACTCGAGAACACTTCCTAATACTCCTCCACCTATTACCATCAGCCGGACTTGCAACCAACCCAAAATTAACCGCCCCCCAAT--AACCACCTAAACTAACCCAATCCCCACACAAAAGTTGAACTCCTAACCCCATAAAATGATACAAAAGCCAAC-AATCCCTA--TCACTTGCTAAATAAAAAAGGATGTAGTAAAAATTACCAATCTTTCCAAACAA--AATAATTATCAACTACCACCACATTTCTCTAACAAGTGAAAAATTAACAACTCTTGTATTATTTTAAAAAACAAACACAAAGTTTTTACTAAATGAA--GAGTCTGGACAGAGTCGA--CCTGCCCAACCCACTTAGTGAGGTGGATACTTCACGTAGGAACTGCTAATTCCTCAAAC-CAGGTTTAATCTTCCTGGCCTCCTCAA---TTCTCCATGTAAGCATAGTTTAAACTAAAACATTAGAATGTGACCCTAAAAACAGGAG-ACTCAACCATCCTTGCCTACCGGCTTTCATAGGATAACCGAGTCATCCATTAGCCTTAGGCGCTAACAATCTTGGCGCAGCTCCAAGTGAAATCA-TATGCCTAATCCCCCCCTCATCCTAACTACCTTTATCCTTCCCTTTTTACTTCTACTAACAGCC------------ACCCTAAAAGCTAACAATACATCAATCAAATTCAAAACAACAATAACTAAATTAGCCTTCTTCACAAGCCTCCCCCCTCTTCTCTTAACCTTACCAAACAACAACACAACCTTCTCAAACCACTTTTACTTACTACACTTAGAATCCTTCAACCTACCCATCGCCCTAAAAATTGACACATACTCAGCCTTCTTCATTCCAACAGCACTATTCATTACATGATCAATTATAGAATTCTCCGAATCCTACATATCCTCAGACCCAAAAATCACCTCCTTCTTTAACCACCTACTAGTATTTATCCTAATAATAATAATCCTAGTAAGCGCTAGCAACCTATTCAATCTCTTCATCGGCTGAGAAGGAGTTGGCATCCTATCATACCTATTAATTAACTGATGATCCTTCCGAGCAAGCTCCAACAAAGCAGCCCTCCAAGCCATCATTTACAACCGATTTTCTGACATCGGAATCCTAACCGCCCTAGCATGAATAGCCACACACAACCTCACCATAGACATTACAAACCTTTCCCCTTCTCCAAACTACCCCCTCATCCTGCCAGCCGCTATCATTTTTGCAGCAGCAGGAAAATCAGCCCAAATCGGACTCCACCCATGACTACCAGCAGCAATAGAAGGCCCAACACCAGTCTCAGCCCTACTCCACTCAAGCACCATAGTAGTAGCCGGCATTTTCCTACTAATCCGAACTTCCCCAATCATCTACAGCTACCAAGAAACCACCACCGCCTGCCTAATCTTAGGGGCAATTACTTCCACATTCGCAGCCACCTGTGCCATCACCCAAAACGACATAAAAAAAATTATTGCCTTCTCAACCTCAAGCCAACTAGGACTAATAATAACCACAATCGGACTTAAACAACCCGAACTAACATTCCTACACATCCTAACACATGCCTTCTTTAAAGCAATGCTATTCCTATGCGCAGGATCAATTATCCACAACCTAAATAATGAACAAGACATCCGAAAAATAGGAAACCTAAAAAAAACAATACCCATTACCACCTCCTGTCTCACCATTGGAACGCTAGCCCTCACTGGTATGCCCTTCTTATCTGGATTCTACTCCAAAGACGCCATTATTGAAACCCTAAACACCTCCCACATCAACATCTGACCCCTCGCCCTCACCCTATTCGCCACCTCCATCACCGCAGCCTACAGCCTTCGTATAGTTTACTTCACCTTACTAGGAACCAACCGATCATTAACAATTAACCCAATTGAAGAAAACCAAAAAACTATAAACCCAATCCTCCGTCTGGCCATCGGAAGTATAATCGCCGGACTATTAATCTCAAACCTCATACTACCATCCCATACCCCCCAACTAACTATACCAACCACAATCAAATTCACAGCCTTAGCCATCACAACAGCCGGCCTTCTAACCGCAATAGCCTTAATATTCACCACAGATAAATTCCCATCAACCACAAAAGACCTCCAACCACCATCACTAACAAAACTAATATTCTTCAACCTAATTATTCACCACCTATTTTCTTCTTCTACACTACACTCTAGCCAAAAACTATCTACACACCTAACCGACCAAACATGATATGAAGCTATCGGACCAAAAACAACAGCTCGCCTACAAATCCTAATAGCTACAACATTAACCCCCTACCACAAAGCAAAAATAAAAAAATACCTCATAGCCTTTCTATGGACTATTGCCATCACTCTTCTCCTCTGAAGGAACGAAGCGACCCTAAACAATGACCACGAACAATCCCCGTAATTACGAACAACGCAACTAACAAAGCCCAACTACACACCAAAACAAACCCCCACCCACTTGAATATATCAACCCAACCCCCAACAATTCATTAGCCGCACCACTTCCAACAACTTCTACACCCACCAACCCACTCACCCCAGCAACCCATCAATCTCGCAAGTACCCACACACACAACCCACCACCACAACCAACCCAACCAAACAAAAAAACACAAACTCCTTAGAAACCCCAACCCCACCAAATGGATCATCAGTAAACCCCACACAAAAAGCAAACACCACCAACAACCCCCCCAAATAAACCAGCAATACCACTAAAGGCATAAAACTCCCACCCTCAATCACCACCAAACCGCTACCCAACATAGCCATAAAAACTAAACTCAGCACAGCAAAATGAACCCCAGAATTTGCCCCAACCATTACCGCACACATCAACACCAAACAACCTAAAAACAATGTAAATTCCATTATTCTCATTTGGACTTTAACCAAAACCTGAGGTCTGAAAAACCCCCGTTGTTCTTCAACTATAAAAATAA---TTAACCT-----ATGACCCACCAGCTACGAAAATCACACCCACTCCTCAAACTTGTTAACCACTCACTAATTGACCTACCAACCCCATCAAACATCTCCATCTGATGAAACTTCGGATCATTACTAGGCCTAACCCTTATAATCCAAATCCTCACAGGAGTATTCCTAATAATACATTTCTCACCCAGCGACACCACAGCTTTCTCATCCGTCGCCTACACCTCCCGCGAGGTCTGATTTGGATGACTCATCCGAAGCTTCCACACAAACGGAGCCTCCATCTTCTTCATATTTATCTTCCTACACATCGGACGAAGCCTATATTACGCCTCCTACTTACACGAAAACACATGAAACATTGGAGTAATCATACTATTCCTACTAATAGCCACAGCATTCATAGGCTATGTCCTCCCATGAGGACAAATATCATTCTGAGGAGCAACCGTAATCACCAACCTACTATCCGCCATCCCATACATTGGAGACACCATCGTACCATGAATCTGAGGTGGACCCTCAGTAAACAATGCAACACTCACACGCTTTACTGCCCTTCACTTTCTCCTCCCATTCATTATCCTAGCCCTACTCATCACCCACCTAATCTTCCTACACGAACAAGGATCCTTCAACCCCGCTGGATTATCCAAAAACACCGACAAAATCCCATTTCACCCCTACTACACTATAAAAGATGTCCTAGGGGCAGTACTAGCCGCATCCATATTACTCACCCTTGCTCTCTACCTCCCAGCCCTACTAGGAGACCCTGAAAATTTTACTCCAGCAAATCCAATAACCACCCCATCACACATTAAACCTGAATGATACTTCCTATTTGCCTATGCTATCCTACGATCCATCCCTAACAAACTAGGCGGCGTACTAGCCATATTCTCCTCCATCTTTATCCTATTCCTAATCCCCTTCCTTCACACAACCACTCAACAACCCACATCTCTACGCCCCCTATCACAACTTCTATTCTGAGCCCTTACCTTAAATTTCCTCGCTCTCACATGAATCGGAGGCCAACCAGTAAACCCCCCATACATTCTACTAGGACAAATCACCTCACTACTCTATTTCATCACTATCCTCATCCTCACACCCCTGTTAGGACTCCTAGAAAATAAAATAACCAAACCACCATTTATTTTCATAAAACTAAA-ACACAAACCCAACCAACCAATTATTCTCATTCGAC-GAGGGATG--AAAACCTTAGCCAAACACCCTCGTAGCTAAAAATGTTCAAAGCGCTGGCCTTGTAAAACAGAGACGGAGGCTAAC--CCCCTCCGAGAGTA-------TTCTGTCAAGAAGACAAACAAAATTTTGTTCCCTCGGCCCCCAAAGCCGACGTTCTAACTAAACTACTTCCT----GCCAAACAATGTTCTTGTAGCTTAAA---CTCTAAAGCATAACACTGAAAATGTTAACATGGGCAACCAAGCCCCAAGCAACA----------------------------CCACAACTCTTCCCTA--------------------------AACCTAGTTACTC------------------------------------------AC------------CCCCTATGTATATCGCGCATTCATCTATTTGCCCCATACACACATCCTCCCACTTGAATTAGTCCTCATGTGGTTGGAGTTCTTGTTATCCGCGTCATCTTTTGTTCAGTACTCACTGTTACTAGTTTCAAGCCCATACCTAGATATGGCTTCCATGTATTGCTTTTTAAGAGGCCTCTGGTTATCACTCTCATGTACTTATCTTGCGATTGCCTGGACATTCGTCCCTCTTCTTCGAGGCCTCAACCCGCACCGTCTTGGTAACCACTCATTCAAGTCCGTAATCGCGGCATCTCCATTCTTA-AATGCATTTGGTTGGATTTTTATTTTTTGGGGGAGACTCCACACTCCCCACGGTCGACTTTCCTCTATATACCCGGTCAGTCACTTTAACACTCTTTCTTTGTAAGACTAATCA-CTTCCGCCCATGCTTTCATGTGCATAATCTGAT
>C_yakare_T6
TAAAGGCTTAGTCCCGGTCTTCCTATTAGCTGTTACCCGATTTATACATGCAAGTATCTGCGAACCCGTGAGAACACCCTACATAGTCCAACAGACAAATGGAGCCGGCATCAGGCACATCAACCAATAGCCCAAGACGCCTAGCACAAGCCACACCCCCAAGGGCCGCAGCAGTGATTGACTTTAAACTATAAGCGAAAGCTTGATTTAGTTAGGGTAAAACAGAGGCGGCCAAATTCCCGTGCCAGCAGCCGCGGTTAGACAGAGACCTCAAGTTAACAGGCC-CCGGCGTAAATTGTGGCTAGGTCCAATATCTCCCCCATTAAGGCAGAGGTGGCCCAACAGCAGTCATAAG-CCTACTATACCGCAAATACCAACACAAAAGTGGCCTTAGTCTAAAAGACGTATCCGACCCCACGAAAGCTAAGAAACAAACTGGGATCAGATACCCCACTATGCTTAGCCCTTAACAAAGGTGTACCCC-ACACATCCTACACCCGCCAGATGATTACGAGCCAAGCTTAAAATTCAAAGGACTTGACAGCACTTCAAATCCACCTAGAGGAGCCTGTCCTATAATCGAAAGTACACGATTCACCTAACCACCCTTAGT-TATCCAGCTTGTATACCGCCGTCG-CAAGCTTGTCTCGCTGAGAGAAACAAAATGAGCACAATAG-CCCCCCCCCGCTAAAACGTCAGGTCAACGCGCAGCTAATGGGGTGGGAAGGATGTGCTACATTTTCTAACACATAGAAATACGTGACGGAACGTCCCGTGAAACCGGGACTGTTTAAAGCAGAATCTAGTAGTAAGTCAGGAAAAGAACGCCTAGCTGAAAAAGGCCCTGAAGTGTGTACATACCGCCCGTCCCCCTCTTCGAGCCCAACAGT-AAACGCCACTACACTTTAGTAACAGGCGCTAAATACCGGTAAGATGGGGTAAGTCGTAACAAGGTAAGCGTACCGGAAGGTGCTCTTGGAACATCAAGATGTAGCTTAAAC-ACAGAGCATTCAGCCTACACCTGAAAAATATCCACAACTGGATCATCTTGAAGCCCACATCTAGCCCTACCCACA-CCCTATACCTAACCAAAATAAAACCAAAACATTTACAACACCTAAGTATCGGCGAAAGAAAAGCAAATAGGCGCAACAGAAGAAGTACCACAAGGGAAAGCTGAAATAACTACTAATAT-AAACAAA--AGCACAACACAGCAGA-GACTAACCCTCCTACCTTTCGCATTATGATTTAGCAAACCTTAAATGGCAAAAAGAATTCAAGTCACACCACCCCGAAACTGAGTGAGCTACTAATCAGCAGCCAAACCTGGGCCCACCCCCCTCTGTGGCAAAAGAGCGGGAAGACTGTTTAGTAGAAGTGAAAAGCCTACCGAACTCAGTGATAGCTGGCTGCTTGGGAAACGAACATTAGTTCTACTGAAAATCTTTCTAACCCC--------CCCCCACAACAAAGGATA-AAGAAAAAATTTTCAAGTTACTTAATAGAGGTACAGCTCTATTAACACAGGACTCAACCTCCGCTTAAGGGTAATCTATCTTTACAATT-TACTGTAGGCCTTAAAGCAGCCACCACAA-AAAAGCGTCAAAGCTTCCCCCTTAAAGATCCCAATAACACCTC-GAACCCTTCATTATCCACCAAGCCCATCTATAATATTAGAAAAGATAATGCTAAAATAAGTAATAAGAAAAT-GACCTTCTCTTTGGCGTCAACTTACATCCTGCCTGACACCCTACAGATTATTAACAGCCACCTCCCC-ACAACCACCACGAGGTCAAAAGAAGACCT---CATCTGTTAACCCAACACAGGAGCGCCAAAAGAAAGGCTGAACCTTGCAAAAGGAACTCGGCAAACAAAGATTCCGACTGTTTACCAAAAACATAGCCCTCTAGCCCACTTAGTATTGAGGGTGATACCTGCCCAATGACTACAGGTTGAATGGCCGCGGTATTTATAGCCGTGCAAAGGTAGCGTAATCACTTGTTCTCCAAATAAGGACTAGTATGAACGGTTAAACGAGAATCTAACTGTCTCCTGCAAGCAGCCAATGAAATTGATCTTCCTGTGCAAAAGCAGGAATAACCCCACCAGAC-GAGAAGACCCTGTGAAACTTAAACCCACTAAGTTAAACCAACAACATTAACTGCAAC-ACCCACGACTGT-TGAAACCTGACTTAACGTTTTCGGTTGGGGTGACCTTAAAACAAAGAAAAACTTTTAAGACAATTATAACTAAGACCAAATTATTAACCAAGACCCACTCCTCAAAGTACTTGAATGTAATTAGATCCGACAACGTCGATCAACGGACAAAGCTACTCCAGGGATAACAGCGCAATCCCCCTCAAGAGCTCATATCGACAGGGGGGTTTACGACCTCGATGTTGGATCAGGATATCCTAATGGTGTAACCGCTATTAAAGGTTCGTTTGTTCAACGATTAAAATCCTACGTGATCTGAGTTCAGACCGGAGCAATCCAGGTCGGTTTCTATCTATGATTACATCTCTTCCCAGTACGAAAGGGCCGTGAGAGAAAGGCCCATACCACCAAAGCACGCCTTACCAACAACTTAGTGAAAACAACTAATCTAATTAACCAGGAT--AATCACT-ACCCCCAAAATAAGAGCATGCTGGGTTGGCAAAGTCCGGTCAAATGCAAAAGGCCTAAGCCCTTTATTCAGAGATTCAAATTCTCTACCCAGCAATTAACCTTATAGCCATCACACCTCAAGTACTATTCATTATCTCCATTTTAATTGCAGTAGCATTTTTAACAGCCCTAGAACGAAAAATTATTGGCCACATTCAACTACGAAAAGGGCCAAACACCGTTGGCCTTATTGGCCTACTCCAACCTTTCGCAGACGGACTTAAACTCATTATTAAAGAACTAACCCTCCCCATAATCGCCACCCCAACCCTATTCATATTAGCCCCAGCTACAGCATTAACCCTATCTCTCACTATATGGGCCCCAATCCCAATACCATTTCCCCTCGTAGACCTAAACCTGGGCCTACTTTTCCTACTAGCTATATCAAGCCTCATAGTCTATTCATTATTATGATCTGGGTGGTCCTCAAACTCAAAATACGCCCTGATAGGCGCCATACGAGCAGTTGCCCAAACAATCTCCTATGAGGTCACACTAGCCATTATTGTACTGTCCATTGTACTGCTAAGCGGGGGATTTTCATTACAAACCCTCATCACCACACAAGAACCCCTACCCTTCGCACCAACTACATGACCACTAATAATGATGTGATACACATCCACACTAGCAGAAACAAACCGTGCCCCATTCGACCTAACAGAGGGCGAGTCAGAACTCGTATCTGGGTTCAATGTTGAATACGGCGCAAGCCCATTCACACTATTCTTCCTAGCCGAATATGCTAACATTATATTAATAAATACCCTAACTATCACCCTATTCCTCAACCCATCACCTCTAACCTTTATCCCAACACTATTTACCGCCATCATAATAACCGAAGCCCTCACATTAACCATAAGCTTCCTATGAGTCCGAGCATCTTACCCACGATTCCGCTACGACCAACTCATATACTTACTATGAAAAAGCTTCCTACCCCTAACACTAGCCTTCTGCCTATGGCACACATCGCTACCAATATCAATATTTGGCCTCCCTCCGGGGGCCTAGGATTCGTACCTGAACTACAAGGGGCTACTTTGATAGAGTAGATTATAGGGGTTAAAGCCCCCTCGTATCCTAGAGGAACGGGACTCGAACCCGCTCAAAAGGAATCAAAATCCTCCCTACTTCCATTATAGTACCCCCTAGGAGTGTAAGCTAATTAAAACTATTGGGCCCATACCCCAAAAATGAAGGATTATTCCATCCACCCCTAAATGTCCCTCTCCCTCCCCCTCATCCTAATAACAATAACCCCAGCAACACTTATTTTTCTCCTATCAACCCACCTGACCCTAATATGAGCCGCACTAGAACTTAATACACTAACGGTCCTCTACCTAATCGCCAACAAATCCCACCCCCGAGCCATCGAAGCCACCATCAAATATTTCATCACGCAAGCACTAGCGTCCGCACTTATAATCTTCTCCGGGGCCTTTAACTATGAAATAACAGGATCCTGAAAAATTACAGAAATAACAAATCCAATTGCCTTAACCACACTCACCCTAGCCTTATTTATTAAATTAGGGTTAGTACCATTCCACTTCTGAGTACCAGAAGTCCTACAAGGCATACCCACACTCCCATCAATTTTCCTACTAACATGACAAAAACTAGGCCCACTAGTTATATTCTTCCAAACTGCCCCCCTCATTAACCACAACCTAATTTCCTCAATAGCCATCTTATCAGCCATTGTAGCAGGATGACTAGGAATCAACCAAGCCCAAGTACGAAAACTAGTGGCCCTATCCTCCATTGCCCAAATAGCATGAATAGTCGTTATTATCAAATATGCACCATCCCTAGCAGTCCTAACCTTCTGCATCTACTCTGTAGCCGTTTCTGCCGCACTAATCACGCTAGATAAACTCTCCGTAACAACTATAAAATCACTTACCATCTCCTTCTCAAAAAATCCAACCTCAACCCTCCTCTTAATGGCCTCCGTCCTATCATTATCTGGCCTCCCGCCCCTGGCCGGTTTTACACCTAAGTGACTAACAATTAGCCAACTTATCGCAGAAAAAGCAATTTGAACTTCCTTTATTATATTAACATCCACACTCCTAACCTTATTCTTCTACGTCCGACTATGATACTCCTCTATTTCCACTATACCCCCAAACACGGCTAACATAACTCGCCTTTGACGAAAAACTCCAAATCAAGGAAGCTTCCCTGCCAGCACTCTCGCCACAGCCGCCTCCATCCTCTTACTATGTACCGTATTTATAAAAGCAATTTCCAAAGACTATTTTATCTTTTAAAAGAAATTAGGTTCAAACCTCTAAACCGAGGGCCTTCAAAGCCCTAAAAGAAGGTAACCACCCCCTCATTTCTTGACCTAAGGCTTGCAGGACTCTACCCCACATCCTCAGACTGCAAATCT-AAAACTTTTATTAAGCTAAAGCCTTAATAAACAGGTGGGCCTCGATCCCACAAACACCTAGTTAACAGCTAAGCACTTCAACCAATAAGTTTCTGTCTACCCTAAGCCCCGGCACTACTCAAAGCACATCTGCGGGTTTGCAACCCGCAATGAATTTCACTACAGGACTTGATAAAGGAAGGAATCAAACCTCCGTAAGTAGATTTACAGCCTACTGCCATATAACACTCGGCCACTTTACCTATGTTTATCCACCGCTGACTCTTCTCCACAAACCACAAAGACATTGGCACCCTCTACTTTATCTTCGGAACCTGAGCCGGAATAGTAGGAACAGCACTTAGCCTCCTCATCCGAACAGAACTAAGCCAGCCCGGACCCCTCCTAGGAGACGACCAAATCTACAACGTAATTGTTACCGCCCACGCCTTCATTATAATCTTTTTTATAGTAATACCCGTCATGATCGGCGGATTTGGAAACTGACTCCTCCCCTTAATAATTGGAGCCCCAGACATGGCATTCCCACGAATAAACAACATAAGCTTCTGACTTCTACCCCCATCTTTCACACTACTGCTTGCCTCCTCTTGCATTGAAGCAGGAGCTGGAACAGGATGAACCGTCTACCCCCCTCTAGCCGGAAACCTAGCTCACGCCGGACCATCCGTAGATTTAACAATCTTCTCACTACATCTTGCCGGAGTATCCTCTATCCTAGGAGCAATCAACTTCATCACAACAGCCATCAACATAAAACCCCCAGCCATATCCCAATACCAAACACCACTATTTGTTTGATCTGTCTTAATCACAGCCGTACTCCTCTTGCTAGCCCTACCGGTACTAGCCGCTGGAATTACTATACTACTTACAGACCGAAACTTAAACACAACTTTCTTTGACCCTGCGGGAGGAGGAGACCCCATCCTATACCAACACCTTTTCTGATTCTTTGGCCACCCCGAAGTTTATATTCTCATCCTACCAGGATTCGGAATCATCTCACACGTGGTCACTTACTACTCAGGTAAAAAAGAACCATTCGGCTATATAGGAATAGCTTGAGCTATAATATCTATTGGATTCCTAGGGTTCATCGTCTGAGCTCACCACATGTTTACCGTTGGAATAGACGTTGACACTCGAGCATACTTCACCACAGCCACAATAATCATCGCCATCCCAACCGGTGTAAAAGTCTTTAGCTGACTAGCAACCATCTATGGGGGCATCATTAACTGACAGGCTCCAATATTATGAGCACTAGGCTTCATTTTCCTATTCACCGTAGGTGGTCTCACCGGAATTGTCCTAGCCAACTCCTCACTAGACGTTGTTCTTCACGACACATACTACGTAGTCGCCCACTTCCACTACGTATTATCAATAGGAGCAGTTTTCGCCATTATAAGCGGATTTACTCATTGATTTCCCCTATTCACAGGATTTACCCTCCACCCAACATGAACAAAAATCCAATTCACAATCATATTTATCGGAGTAAACTTCACCTTCTTCCCACAACACTTCCTCGGACTATCCGGAATGCCACGACGATACTCTGACTACCCAGACGCGTACACCATCTGGAACCTAACATCCTCAATCGGATCTTTAATCTCCCTAACCGCTGTTATCCTCATAATATTCATTGTATGAGAAGCACTCTCATCTAAACGAAAAGTAACCATACCTGAAATAACAACTACCAACATTGAATGACTTAACAATTGCCCACCACCCTATCACACCTACGAAGAACCAGTATTTACTATAACACAAAAACGCCCTGACATATTATGAATCCCAAGGACAGGAGGAATCGAACCCCCACCATCTAGTTTCAAACCAGATGCAATACCACCATGCTCAGTCCTCTAAAGAAGTGTTAGTATATACTGTATTACTTGTCCTTGTCAAGGACAAAAAATAGAACTTAGACCCTATACTCTTCCATGGCTAACCCAATACATCTAGGCTTCCAAGATGCAATATCCCCACTCATAGAAGAACTACTATATTTCCACGACCATACCATAATAATCCTCATCCTAATCAGCTCCCTTGTATTCTACACAATATCTGCCCTGCTCCTTACTAAACTCTACTACTCAAGCACCTCAGACGTCCAAGAAATCGAAGTAATCTGAACTATTCTACCAGCAATTATTCTAATTTCAATTGCCCTCCCATCTCTACGCACCCTCTATCTTATAGATGAAACCAATAACCCCTGCCTAACCATCAAAGCAACCGGACACCAATGATATTGATCTTACGAATACACTGACTTCTCCACATTAGAATTTGACTCTTACATAACACCCCCACAAGACCTCCTACCCGGTCATCTTCGCCTCCTAGAAGTAGACCACCGCATAGTCACCCCAATAAACTCAACTATTCGAGTGTTAGTCACAGCAGAAGATGTTCTCCATTCATGAGCCATCCCCTCTATCGGAACAAAAATAGACGCAGTCCCTGGACGCCTAAACCAAACCATAATTACACTAACCAACCCTGGCGTATTTTACGGCCAATGTTCTGAAATTTGCGGAGCAAATCACAGCTTCATACCAATTGTTATAGAAACAACCCCACTAAACCACTTCCAACTCTGATTAGAAAACCACTCCACCTCATCACTAATGAAGCT-ACTACTTAGCGCTAGCCTTTTAAGCTAGAGCAGGGGGACCAACAACTCCCTA----------------------------CCCCCCATAGTGAC-ATGCCCCAACTAAACCCAGAACCTTGACTAGTTATCCTTCTAATCACTTGAACTTTTTTTACTACTATCCTCCAACCCCAAACAACCTCATTAATCCCAACAAATAACCCCTCCACACATAACCTACAAACCA-CCAAAACATGACCCTGACCATGAACACTAACCTATTTGACCAATTCATAATCCCCAACCTTATAGGCACCCCCCTACTCATACCTGCCCTACTAATCATTACCCTCCTCCTCCTAAACCCAAAAAACCAATGACTATCAAACCCAGCAACAACAATAAAATCTTGATACATTATCCTAATCACCAAACAAATCATAACCCCAATTAATAAACCCGGACACATACACTCCGTTACCCTCATCTCTTTACTAATCCTCCTCTCTTTCACAAACCTATTAGGACTACTACCATATACATTTACCCCAACAACACAACTATCTATAAACATAGCCCTTGCCCTCCCCCTATGAGGAATAACCGTACTAATTGGACTACGAACCCAACCAACAACCTCCCTTGCTCACCTCCTCCCAGAAGGAACCCCAACCCCATTAATCCCCATCCTCATCCTAATTGAAACAATTAGCCTACTAATCCGACCTGTTGCCCTAGCCGTACGACTAACAGCAAATCTAACCGCAGGCCACTTACTTATTCAATTACTCTCTATTGCCACAATAAACCTATGATCTATTATACCCCCTCTCAGCCTACTAACGCTAACAACCCTAACCCTCCTCCTTCTCCTAGAGTTCGCCGTAGCCATAATCCAAGCATACGTTTTTGTCCTACTACTCTCCCTATACCTACAAGAAAACACATAATGTCCCACCAAACCCACCCATTCCATATAGTCCACCCAAGCCCATGACCCCTAACCGGAGCCATAGCCGCTATAATCCTAACAACGGGCCTAACCCTATGATTTCACTACAACTCTTACCCAGCCCTACTACTCGGCCTAATCTGCACATTACTAGTAATATTTCAATGATGGCGAGATATTGTACGAGAAAGCACTTTCCTAGGGCACCACACACCCACAGTACAAAAAGGATTACGCCTTGGAATAATCCTTTTTATTACATCTGAAGTCTTCTTCTTTCTAGGCTTCTTCTGGGCATTCTACCACTCAAGCCTATCCCCAACCCCCGAACTAGGAGGACAATGACCCCCAACCGGAATTACCCCTATTGACCCCTTTGAAGTCCCCCTCCTAAATACTGCCGTCCTATTAGCCTCCGGGGTAACAGTAACATGGGCCCACCATAGCCTAATGAACGCCAACCGCGTACAAACAATCCACGCCCTCACACTCACCGTACTCCTAGGAGTTTACTTCACCGCCCTTCAAGCCATAGAATATTACGAAGCTCCATTCACTATTGCAGATAGCACCTACGGATCAACATTCTTCGTTGCCACTGGCTTCCACGGCCTACACGTCATCATCGGCTCAATCTTCCTCATAACTTGCCTATACCGACAAGTAAAATACCACTTCACATCCAACCACCACTTCGGATTTGAAGCTGCCGCTTGATACTGACACTTCGTAGACATAATCTGACTCTTCCTTTATATTTCAATCTACTGATGAGGCTCATGCTTTTCTAGTATAAATAATACAAGTGACTTCCAATCACTTAATCCTATCGCCACTGTCTAGGGAAAAACAATTAACTTACTTATTATACTCCTAATAACACTCATCACCACCGCAGCTCTAATCACCCTAAATCTTATAACAACCAAAACATCCCCAGACCAAGAAAAACTCTCCCCCTATGAATGCGGATTTGACCCACTCGGATCTGCCCGCCTTCCCCTATCAATTCGATTCTTCATGGTCGCCATCCTATTTCTACTCTTCGACCTTGAAGTCGCCATCCTACTCCCACTCACATGATCTATCCACACCATCAACCCCATAAAAACTATTACATGCACCATCACCGTATTTCTACTCCTACTTATCGGGCTAGGTTATGAATGGCTCCAAGGCGGCCTAGAGTGGGCAGAATAACACACCCGACC-----CTCTAGGAACTAGTCTAAAA-TAAGACCTCTAACTTCGACCTAGAAAATCACAACCAGACCT-GTGGTTCCAAACCATCACACCCGTAACAACACTTTTTTTCCTAGCTTTCCTAATTTGCACCACAGGCTTAATTATCCACCACAACCACCTTCTCTCAACGCTTCTTTGCCTCGAAGGCATAACCTTATCAATCCTCCTAGCCCTCACAGTACTATCACTTCACTCACACCCATCATTATTCATCTTGCCCTTAACAGTCTTAACCATTTCCGCCTGCGAAGCAGGAGTCGGCCTCGCTCTACTTATCGCCTCCACCCGAACACACAACACCACAAACCTTAAAAACCTAAGCCTCCTCCAATGTTAAAAATCCTTACCCCCACGGCCACGTCCACCCTCATCACCTCCTTTATCCCGAACAAGGCCACCTGACTCTCATCAACATCATGTACAACCATCACAACAACTATCTCCATCCTAATCCTTAATCCATCCGACCCAGCAATAGACCCAAGCAGCTCGTCCCTAGGCAGCGACGGTTATTCAACCCCCCTCATACTACTATCTTGCTGACTCCTCCCCATAATATTCATAGCCAGCCAAAACTTAATATCCAAGCTCACTCCCCAACAAATCAAAATATTTATCGCCATCACCCTCGCACTCCAACTCGCCCTACTCATAGCATTCATAGCTATAGACCTAATACTATTCTACATCACATTCGAAGCTACACTAATCCCAACTCTTGTAATCATCTCCCGGTGAGGCAGCCAACTAGCACGACTAAACGCTGGAACCTACTTCCTATTCTACACTATTACCACCTCCATCCCCCTAATACTCGGCATCTTAACCGTCCAAAACGTAAAGGGGACTACCTCCATGCCCGTCTTACAATTAATCCCAACAACAAGCGAAAACCCATGAACCAATACACTACTCTGACTCTCAACACTTCTAGCCTTCCTAGCAAAAACCCCAATCTATGGCCTACACCTTTGACTACCAAAAGCCCATGTAGAAGCCCCAATTGCAGGATCAATAGTACTTGCCGCAGTACTCCTAAAACTAGGCGGCTATGGTATACTGCGAGTAACAAACCTATTGACCACACAAGATAACACCACTTACATGCCACTACTATCCCTATCCCTTTGGGGAACACTAGCAGCTGGCCTCATCTGCCTACGACAGGGGGACTTAAAATCCCTCATTGCCTACTCCTCAATCGGCCACATAGCACTAGTAACAGCCACCATCCTCACCCGAGACCAACTAGCCCCAACAGGGGCTATAATCCTGATAGTAGCCCATGGTCTAACCTCATCCATATTATTCTGCCTGGCAAACTTCAACTACGAACGAACCGGCACCCGAACACTCATCGCCCTACAAGGCCTACAACTTACCTCACCCCTCCTCACAGCCTGATGATTTCTAGCCTGCTCAACAAACATAGCCCTACCTCCAACAATTAACCTAAGCGGAGAACTAACCCTTATTACATCACTATTTAGCTGATTAGACATCACAGTCTTCCTAACTGGATTAAGCGCCTTCGCTACAACAACTTACACCCTTTACATATTTTCATCCACCCAACAAGGAACCCTACCACCTAATATTAAACCCTCGCCCCCCTCCCAAACTCGAGAACACTTCCTAATACTCCTCCACCTATTACCATCAGCCGGACTTGCAACCAACCCAAAATTAACCGCCCCCCAAT--AACCACCTAAACTAACCCAATCCCCACACAAAAGTTGAACTCCTAACCCCATAAAATGATACAAAAGCCAAC-AATCCCTA--TCACTTGCTAAATAAAAAAGGATGTAGTAAAAATTACCAATCTTTCCAAACAA--AATAATTATCAACTACCACCACATTTCTCTAACAAGTGAAAAATTAACAACTCTTGTATTATTTTAAAAAACAAACACAAAGTTTTTACTAAATGAA--GAGTCTGGACAGAGTCGA--CCTGCCCAACCCACTTAGTGAGGTGGATACTTCACGTAGGAACTGCTAATTCCTCAAAC-CAGGTTTAATCTTCCTGGCCTCCTCAA---TTCTCCATGTAAGCATAGTTTAAACTAAAACATTAGAATGTGACCCTAAAAACAGGAG-ACTCAACCATCCTTGCCTACCGGCTTTCATAGGATAACCGAGTCATCCATTAGCCTTAGGCGCTAACAATCTTGGCGCAGCTCCAAGTGAAATCA-TATGCCTAATCCCCCCCTCATCCTAACTACCTTTATCCTTCCCTTTTTACTTCTACTAACAGCC------------ACCCTAAAAGCTAACAATACATCAATCAAATTCAAAACAACAATAACTAAATTAGCCTTCTTCACAAGCCTCCCCCCTCTTCTCTTAACCTTACCAAACAACAACACAACCTTCTCAAACCACTTTTACTTACTACACTTAGAATCCTTCAACCTACCCATCGCCCTAAAAATTGACACATACTCAGCCTTCTTCATTCCAACAGCACTATTCATTACATGATCAATTATAGAATTCTCCGAATCCTACATATCCTCAGACCCAAAAATCACCTCCTTCTTTAACCACCTACTAGTATTTATCCTAATAATAATAATCCTAGTAAGCGCTAGCAACCTATTCAATCTCTTCATCGGCTGAGAAGGAGTTGGCATCCTATCATACCTATTAATTAACTGATGATCCTTCCGAGCAAGCTCCAACAAAGCAGCCCTCCAAGCCATCATTTACAACCGATTTTCTGACATCGGAATCCTAACCGCCCTAGCATGAATAGCCACACACAACCTCACCATAGACATTACAAACCTTTCCCCTTCTCCAAACTACCCCCTCATCCTGCCAGCCGCTATCATTTTTGCAGCAGCAGGAAAATCAGCCCAAATCGGACTCCACCCATGACTACCAGCAGCAATAGAAGGCCCAACACCAGTCTCAGCCCTACTCCACTCAAGCACCATAGTAGTAGCCGGCATTTTCCTACTAATCCGAACTTCCCCAATCATCTACAGCTACCAAGAAACCACCACCGCCTGCCTAATCTTAGGGGCAATTACTTCCACATTCGCAGCCACCTGTGCCATCACCCAAAACGACATAAAAAAAATTATTGCCTTCTCAACCTCAAGCCAACTAGGACTAATAATAACCACAATCGGACTTAAACAACCCGAACTAACATTCCTACACATCCTAACACATGCCTTCTTTAAAGCAATGCTATTCCTATGCGCAGGATCAATTATCCACAACCTAAATAATGAACAAGACATCCGAAAAATAGGAAACCTAAAAAAAACAATACCCATTACCACCTCCTGTCTCACCATTGGAACGCTAGCCCTCACTGGTATGCCCTTCTTATCTGGATTCTACTCCAAAGACGCCATTATTGAAACCCTAAACACCTCCCACATCAACATCTGACCCCTCGCCCTCACCCTATTCGCCACCTCCATCACCGCAGCCTACAGCCTTCGTATAGTTTACTTCACCTTACTAGGAACCAACCGATCATTAACAATTAACCCAATTGAAGAAAACCAAAAAACCATAAACCCAATCCTCCGTCTGGCCATCGGAAGTATAATCGCCGGACTATTAATCTCAAACCTCATACTACCATCCCATACCCCCCAACTAACTATACCAACCACAATCAAATTCACAGCCTTAGCCATCACAACAGCCGGCCTTCTAACCGCAATAGCCTTAATATTCACCACAGATAAATTCCCATCAACCACAAAAGACCTCCAACCACCATCACTAACAAAACTAATATTCTTCAACCTAATTATTCACCACCTATTTTCTTCTTCTACACTACACTCTAGCCAAAAACTATCTACACACCTAACCGACCAAACATGATATGAAGCTATCGGACCAAAAACAACAGCTCGCCTACAAATCCTAATAGCTACAACATTAACCCCCTACCACAAAGCAAAAATAAAAAAATACCTCATAGCCTTTCTATGGACTATTGCCATCACTCTTCTCCTCTGAAGGAACGAAGCGACCCTAAACAATGACCACGAACAATCCCCGTAATTACGAACAACGCAACTAACAAAGCCCAACTACACACCAAAACAAACCCCCACCCACTTGAATATATCAACCCAACCCCCAACAATTCATTAGCCGCACCACTTCCAACAACTTCTACACCCACCAACCCACTCACCCCAGCAACCCATCAATCTCGCAAGTACCCACACACACAACCCACCACCACAACCAACCCAACCAAACAAAAAAACACAAACTCCTTAGAAACCCCAACCCCACCAAATGGATCATCAGTAAACCCCACACAAAAAGCAAACACCACCAACAACCCCCCCAAATAAACCAGCAATACCACTAAAGGCATAAAACTCCCACCCTCAATCACCACCAAACCGCTACCCAACATAGCCATAAAAACTAAACTCAGCACAGCAAAATGAACCCCAGAATTTGCCCCAACCATTACCGCACACATCAACACCAAACAACCTAAAAACAATGTAAATTCCATTATTCTCATTTGGACTTTAACCAAAACCTGAGGTCTGAAAAACCCCCGTTGTTCTTCAACTATAAAAATAA---TTAACCT-----ATGACCCACCAGCTACGAAAATCACACCCACTCCTCAAACTTGTTAACCACTCACTAATTGACCTACCAACCCCATCAAACATCTCCATCTGATGAAACTTCGGATCATTACTAGGCCTAACCCTTATAATCCAAATCCTCACAGGAGTATTCCTAATAATACATTTCTCACCCAGCGACACCACAGCTTTCTCATCCGTCGCCTACACCTCCCGCGAGGTCTGATTTGGATGACTCATCCGAAGCTTCCACACAAACGGAGCCTCCATCTTCTTCATATTTATCTTCCTACACATCGGACGAAGCCTATATTACGCCTCCTACTTACACGAAAACACATGAAACATTGGAGTAATCATACTATTCCTACTAATAGCCACAGCATTCATAGGCTATGTCCTCCCATGAGGACAAATATCATTCTGAGGAGCAACCGTAATCACCAACCTACTATCCGCCATCCCATACATTGGAGACACCATCGTACCATGAATCTGAGGTGGACCCTCAGTAAACAATGCAACACTCACACGCTTTACTGCCCTTCACTTTCTCCTCCCATTCATTATCCTAGCCCTACTCATCACCCACCTAATCTTCCTACACGAACAAGGATCCTTCAACCCCGCTGGATTATCCAAAAACACCGACAAAATCCCATTTCACCCCTACTACACTATAAAAGATGTCCTAGGGGCAGTACTAGCCGCATCCATATTACTCACCCTTGCTCTCTACCTCCCAGCCCTACTAGGAGACCCTGAAAATTTTACTCCAGCAAATCCAATAACCACCCCATCACACATTAAACCTGAATGATACTTCCTATTTGCCTATGCTATCCTACGATCCATCCCTAACAAACTAGGCGGCGTACTAGCCATATTCTCCTCCATCTTTATCCTATTCCTAATCCCCTTCCTTCACACAACCACTCAACAACCCACATCTCTACGCCCCCTATCACAACTTCTATTCTGAGCCCTTACCTTAAATTTCCTCGCTCTCACATGAATCGGAGGCCAACCAGTAAACCCCCCATACATTCTACTAGGACAAATCACCTCACTACTCTATTTCATCACTATCCTCATCCTCACACCCCTGTTAGGACTCCTAGAAAATAAAATAACCAAACCACCATTTATTTTCATAAAACTAAA-ACACAAACCCAACCAACCAATTATTCTCATTCGAC-GAGGGATG--AAAACCTTAGCCAAACACCCTCGTAGCTAAAAATGTTCAAAGCGCTGGCCTTGTAAAACAGAGACGGAGGCTAAC--CCCCTCCGAGAGTA-------TTCTGTCAAGAAGACAAACAAAATTTTGTTCCCTCGGCCCCCAAAGCCGACGTTCTAACTAAACTACTTCCT----GCCAAACAATGTTCTTGTAGCTTAAA---CTCTAAAGCATAACACTGAAAATGTTAACATGGGCAACCAAGCCCCAAGCAACA----------------------------CCACAACTCTTCCCTA--------------------------AACCTAGTTACTC------------------------------------------AC------------CCCCTATGTATATCGCGCATTCATCTATTTGCCCCATACACACATCCTCCCACTTGAATTAGTCCTCATGTGGTTGGAGTTCTTGTTATCCGCGTCATCTTTTGTTCAGTACTCACTGTTACTAGTTTCAAGCCCATACCTAGATATGGCTTCCATGTATTGCTTTTTAAGAGGCCTCTGGTTATCACTCTCATGTACTTATCTTGCGATTGCCTGGACATTCGTCCCTCTTCTTCGAGGCCTCAACCCGCACCGTCTTGGTAACCACTCATTCAAGTCCGTAATCGCGGCATCTCCATTCTTA-AATGCATTTGGTTGGATTTTTATTTTTTGGGGGAGACTCCACACTCCCCACGGTCGACTTTCCTCTATATACCCGGTCAGTCACTTTAACACTCTTTCTTTGTAAGACTAATCA-CTTCCGCCCATGCTTTCATGTGCATAATCTGAT
>C_yakare_T4
TAAAGGCTTAGTCCCGGTCTTCCTATTAGCTGTTACCCGATTTATACATGCAAGTATCTGCGAACCCGTGAGAACACCCTACATAGTCCAACAGACAAATGGAGCCGGCATCAGGCACATCAACCAATAGCCCAAGACGCCTAGCACAAGCCACACCCCCAAGGGCCGCAGCAGTGATTGACTTTAAACTATAAGCGAAAGCTTGATTTAGTTAGGGTAAAACAGAGGCGGCCAAATTCCCGTGCCAGCAGCCGCGGTTAGACAGAGACCTCAAGTTAACAGGCC-CCGGCGTAAATTGTGGCTAGGTCCAATATCTCCCCCATTAAGGCAGAGGTGGCCCAACAGCAGTCATAAG-CCTACTATACCGCAAATACCAACACAAAAGTGGCCTTAGTCTAAAAGACGTATCCGACCCCACGAAAGCTAAGAAACAAACTGGGATCAGATACCCCACTATGCTTAGCCCTTAACAAAGGTGTACCCC-ACACATCCTACACCCGCCAGATGATTACGAGCCAAGCTTAAAATTCAAAGGACTTGACAGCACTTCAAATCCACCTAGAGGAGCCTGTCCTATAATCGAAAGTACACGATTCACCTAACCACCCTTAGT-TATCCAGCTTGTATACCGCCGTCG-CAAGCTTGTCTCGCTGAGAGAAACAAAATGAGCACAATAG-CCCCCCCCCGCTAAAACGTCAGGTCAACGCGCAGCTAATGGGGTGGGAAGGATGTGCTACATTTTCTAACACATAGAAATACGTGACGGAACGTCCCGTGAAACCGGGACTGTTTAAAGCAGAATCTAGTAGTAAGTCAGGAAAAGAACGCCTAGCTGAAAAAGGCCCTGAAGTGTGTACATACCGCCCGTCCCCCTCTTCGAGCCCAACAGT-AAACGCCACTACACTTTAGTAACAGGCGCTAAATACCGGTAAGATGGGGTAAGTCGTAACAAGGTAAGCGTACCGGAAGGTGCTCTTGGAACATCAAGATGTAGCTTAAAC-ACAGAGCATTCAGCCTACACCTGAAAAATATCCACAACTGGATCATCTTGAAGCCCACATCTAGCCCTACCCACA-CCCTATACCTAACCAAAATAAAACCAAAACATTTACAACACCTAAGTATCGGCGAAAGAAAAGCAAATAGGCGCAACAGAAGAAGTACCACAAGGGAAAGCTGAAATAACTACTAATAT-AAACAAA--AGCACAACACAGCAGA-GACTAACCCTCCTACCTTTCGCATTATGATTTAGCAAACCTTAAATGGCAAAAAGAATTCAAGTCACACCACCCCGAAACTGAGTGAGCTACTAATCAGCAGCCAAACCTGGGCCCACCCCCCTCTGTGGCAAAAGAGCGGGAAGACTGTTTAGTAGAAGTGAAAAGCCTACCGAACTCAGTGATAGCTGGCTGCTTGGGAAACGAACATTAGTTCTACTGAAAATCTTTCTAACCCC--------CCCCCACAACAAAGGATA-AAGAAAAAATTTTCAAGTTACTTAATAGAGGTACAGCTCTATTAACACAGGACTCAACCTCCGCTTAAGGGTAATCTATCTTTACAATT-TACTGTAGGCCTTAAAGCAGCCACCACAA-AAAAGCGTCAAAGCTTCCCCCTTAAAGATCCCAATAACACCTC-GAACCCTTCATTATCCACCAAGCCCATCTATAATATTAGAAAAGATAATGCTAAAATAAGTAATAAGAAAAT-GACCTTCTCTTTGGCGTCAACTTACATCCTGCCTGACACCCTACAGATTATTAACAGCCACCTCCCC-ACAACCACCACGAGGTCAAAAGAAGACCT---CATCTGTTAACCCAACACAGGAGCGCCAAAAGAAAGGCTGAACCTTGCAAAAGGAACTCGGCAAACAAAGATTCCGACTGTTTACCAAAAACATAGCCCTCTAGCCCACTTAGTATTGAGGGTGATACCTGCCCAATGACTACAGGTTGAATGGCCGCGGTATTTATAGCCGTGCAAAGGTAGCGTAATCACTTGTTCTCCAAATAAGGACTAGTATGAACGGTTAAACGAGAATCTAACTGTCTCCTGCAAGCAGCCAATGAAATTGATCTTCCTGTGCAAAAGCAGGAATAACCCCACCAGAC-GAGAAGACCCTGTGAAACTTAAACCCACTAAGTTAAACCAACAACATTAACTGCAAC-ACCCACGACTGT-TGAAACCTGACTTAACGTTTTCGGTTGGGGTGACCTTAAAACAAAGAAAAACTTTTAAGACAATTATAACTAAGACCAAATTATTAACCAAGACCCACTCCTCAAAGTACTTGAATGTAATTAGATCCGACAACGTCGATCAACGGACAAAGCTACTCCAGGGATAACAGCGCAATCCCCCTCAAGAGCTCATATCGACAGGGGGGTTTACGACCTCGATGTTGGATCAGGATATCCTAATGGTGTAACCGCTATTAAAGGTTCGTTTGTTCAACGATTAAAATCCTACGTGATCTGAGTTCAGACCGGAGCAATCCAGGTCGGTTTCTATCTATGATTACATCTCTTCCCAGTACGAAAGGGCCGTGAGAGAAAGGCCCATACCACCAAAGCACGCCTTACCAACAACTTAGTGAAAACAACTAATCTAATTAACCAGGAT--AATCACT-ACCCCCAAAATAAGAGCATGCTGGGTTGGCAAAGTCCGGTCAAATGCAAAAGGCCTAAGCCCTTTATTCAGAGATTCAAATTCTCTACCCAGCAATTAACCTTATAGCCATCACACCTCAAGTACTATTCATTATCTCCATTTTAATTGCAGTAGCATTTTTAACAGCCCTAGAACGAAAAATTATTGGCCACATTCAACTACGAAAAGGGCCAAACACCGTTGGCCTTATTGGCCTACTCCAACCTTTCGCAGACGGACTTAAACTCATTATTAAAGAACTAACCCTCCCCATAATCGCCACCCCAACCCTATTCATATTAGCCCCAGCTACAGCATTAACCCTATCTCTCACTATATGGGCCCCAATCCCAATACCATTTCCCCTCGTAGACCTAAACCTGGGCCTACTTTTCCTACTAGCTATATCAAGCCTCATAGTCTATTCATTATTATGATCTGGGTGGTCCTCAAACTCAAAATACGCCCTGATAGGCGCCATACGAGCAGTTGCCCAAACAATCTCCTATGAGGTCACACTAGCCATTATTGTACTGTCCATTGTACTGCTAAGCGGGGGATTTTCATTACAAACCCTCATCACCACACAAGAACCCCTACCCTTCGCACCAACTACATGACCACTAATAATGATGTGATACACATCCACACTAGCAGAAACAAACCGTGCCCCATTCGACCTAACAGAGGGCGAGTCAGAACTCGTATCTGGGTTCAATGTTGAATACGGCGCAAGCCCATTCACACTATTCTTCCTAGCCGAATATGCTAACATTATATTAATAAATACCCTAACTATCACCCTATTCCTCAACCCATCACCTCTAACCTTTATCCCAACACTATTTACCGCCATCATAATAACCGAAGCCCTCACATTAACCATAAGCTTCCTATGAGTCCGAGCATCTTACCCACGATTCCGCTACGACCAACTCATATACTTACTATGAAAAAGCTTCCTACCCCTAACACTAGCCTTCTGCCTATGGCACACATCGCTACCAATATCAATATTTGGCCTCCCTCCGGGGGCCTAGGATTCGTACCTGAACTACAAGGGGCTACTTTGATAGAGTAGATTATAGGGGTTAAAGCCCCCTCGTATCCTAGAGGAACGGGACTCGAACCCGCTCAAAAGGAATCAAAATCCTCCCTACTTCCATTATAGTACCCCCTAGGAGTGTAAGCTAATTAAAACTATTGGGCCCATACCCCAAAAATGAAGGATTATTCCATCCACCCCTAAATGTCCCTCTCCCTCCCCCTCATCCTAATAACAATAACCCCAGCAACACTTATTTTTCTCCTATCAACCCACCTGACCCTAATATGAGCCGCACTAGAACTTAATACACTAACGGTCCTCTACCTAATCGCCAACAAATCCCACCCCCGAGCCATCGAAGCCACCATCAAATATTTCATCACGCAAGCACTAGCGTCCGCACTTATAATCTTCTCCGGGGCCTTTAACTATGAAATAACAGGATCCTGAAAAATTACAGAAATAACAAATCCAATTGCCTTAACCACACTCACCCTAGCCTTATTTATTAAATTAGGGTTAGTACCATTCCACTTCTGAGTACCAGAAGTCCTACAAGGCATACCCACACTCCCATCAATTTTCCTACTAACATGACAAAAACTAGGCCCACTAGTTATATTCTTCCAAACTGCCCCCCTCATTAACCACAACCTAATTTCCTCAATAGCCATCTTATCAGCCATTGTAGCAGGATGACTAGGAATCAACCAAGCCCAAGTACGAAAACTAGTGGCCCTATCCTCCATTGCCCAAATAGCATGAATAGTCGTTATTATCAAATATGCACCATCCCTAGCAGTCCTAACCTTCTGCATCTACTCTGTAGCCGTTTCTGCCGCACTAATCACGCTAGATAAACTCTCCGTAACAACTATAAAATCACTTACCATCTCCTTCTCAAAAAATCCAACCTCAACCCTCCTCTTAATGGCCTCCGTCCTATCATTATCTGGCCTCCCGCCCCTGGCCGGTTTTACACCTAAGTGACTAACAATTAGCCAACTTATCGCAGAAAAAGCAATTTGAACTTCCTTTATTATATTAACATCCACACTCCTAACCTTATTCTTCTACGTCCGACTATGATACTCCTCTATTTCCACTATACCCCCAAACACGGCTAACATAACTCGCCTTTGACGAAAAACTCCAAATCAAGGAAGCTTCCCTGCCAGCACTCTCGCCACAGCCGCCTCCATCCTCTTACTATGTACCGTATTTATAAAAGCAATTTCCAAAGACTATTTTATCTTTTAAAAGAAATTAGGTTCAAACCTCTAAACCGAGGGCCTTCAAAGCCCTAAAAGAAGGTAACCACCCCCTCATTTCTTGACCTAAGGCTTGCAGGACTCTACCCCACATCCTCAGACTGCAAATCT-AAAACTTTTATTAAGCTAAAGCCTTAATAAACAGGTGGGCCTCGATCCCACAAACACCTAGTTAACAGCTAAGCACTTCAACCAATAAGTTTCTGTCTACCCTAAGCCCCGGCACTACTCAAAGCACATCTGCGGGTTTGCAACCCGCAATGAATTTCACTACAGGACTTGATAAAGGAAGGAATCAAACCTCCGTAAGTAGATTTACAGCCTACTGCCATATAACACTCGGCCACTTTACCTATGTTTATCCACCGCTGACTCTTCTCCACAAACCACAAAGACATTGGCACCCTCTACTTTATCTTCGGAACCTGAGCCGGAATAGTAGGAACAGCACTTAGCCTCCTCATCCGAACAGAACTAAGCCAGCCCGGACCCCTCCTAGGAGACGACCAAATCTACAACGTAATTGTTACCGCCCACGCCTTCATTATAATCTTTTTTATAGTAATACCCGTCATGATCGGCGGATTTGGAAACTGACTCCTCCCCTTAATAATTGGAGCCCCAGACATGGCATTCCCACGAATAAACAACATAAGCTTCTGACTTCTACCCCCATCTTTCACACTACTGCTTGCCTCCTCTTGCATTGAAGCAGGAGCTGGAACAGGATGAACCGTCTACCCCCCTCTAGCCGGAAACCTAGCTCACGCCGGACCATCCGTAGATTTAACAATCTTCTCACTACATCTTGCCGGAGTATCCTCTATCCTAGGAGCAATCAACTTCATCACAACAGCCATCAACATAAAACCCCCAGCCATATCCCAATACCAAACACCACTATTTGTTTGATCTGTCTTAATCACAGCCGTACTCCTCTTGCTAGCCCTACCGGTACTAGCCGCTGGAATTACTATACTACTTACAGACCGAAACTTAAACACAACTTTCTTTGACCCTGCGGGAGGAGGAGACCCCATCCTATACCAACACCTTTTCTGATTCTTTGGCCACCCCGAAGTTTATATTCTCATCCTACCAGGATTCGGAATCATCTCACACGTGGTCACTTACTACTCAGGTAAAAAAGAACCATTCGGCTATATAGGAATAGCTTGAGCTATAATATCTATTGGATTCCTAGGGTTCATCGTCTGAGCTCACCACATGTTTACCGTTGGAATAGACGTTGACACTCGAGCATACTTCACCACAGCCACAATAATCATCGCCATCCCAACCGGTGTAAAAGTCTTTAGCTGACTAGCAACCATCTATGGGGGCATCATTAACTGACAGGCTCCAATATTATGAGCACTAGGCTTCATTTTCCTATTCACCGTAGGTGGTCTCACCGGAATTGTCCTAGCCAACTCCTCACTAGACGTTGTTCTTCACGACACATACTACGTAGTCGCCCACTTCCACTACGTATTATCAATAGGAGCAGTTTTCGCCATTATAAGCGGATTTACTCATTGATTTCCCCTATTCACAGGATTTACCCTCCACCCAACATGAACAAAAATCCAATTCACAATCATATTTATCGGAGTAAACTTCACCTTCTTCCCACAACACTTCCTCGGACTATCCGGAATGCCACGACGATACTCTGACTACCCAGACGCGTACACCATCTGGAACCTAACATCCTCAATCGGATCTTTAATCTCCCTAACCGCTGTTATCCTCATAATATTCATTGTATGAGAAGCACTCTCATCTAAACGAAAAGTAACCATACCTGAAATAACAACTACCAACATTGAATGACTTAACAATTGCCCACCACCCTATCACACCTACGAAGAACCAGTATTTACTATAACACAAAAACGCCCTGACATATTATGAATCCCAAGGACAGGAGGAATCGAACCCCCACCATCTAGTTTCAAACCAGATGCAATACCACCATGCTCAGTCCTCTAAAGAAGTGTTAGTATATACTGTATTACTTGTCCTTGTCAAGGACAAAAAATAGAACTTAGACCCTATACTCTTCCATGGCTAACCCAATACATCTAGGCTTCCAAGATGCAATATCCCCACTCATAGAAGAACTACTATATTTCCACGACCATACCATAATAATCCTCATCCTAATCAGCTCCCTTGTATTCTACACAATATCTGCCCTGCTCCTTACTAAACTCTACTACTCAAGCACCTCAGACGTCCAAGAAATCGAAGTAATCTGAACTATTCTACCAGCAATTATTCTAATTTCAATTGCCCTCCCATCTCTACGCACCCTCTATCTTATAGATGAAACCAATAACCCCTGCCTAACCATCAAAGCAACCGGACACCAATGATATTGATCTTACGAATACACTGACTTCTCCACATTAGAATTTGACTCTTACATAACACCCCCACAAGACCTCCTACCCGGTCATCTTCGCCTCCTAGAAGTAGACCACCGCATAGTCACCCCAATAAACTCAACTATTCGAGTGTTAGTCACAGCAGAAGATGTTCTCCATTCATGAGCCATCCCCTCTATCGGAACAAAAATAGACGCAGTCCCTGGACGCCTAAACCAAACCATAATTACACTAACCAACCCTGGCGTATTTTACGGCCAATGTTCTGAAATTTGCGGAGCAAATCACAGCTTCATACCAATTGTTATAGAAACAACCCCACTAAACCACTTCCAACTCTGATTAGAAAACCACTCCACCTCATCACTAATGAAGCT-ACTACTTAGCGCTAGCCTTTTAAGCTAGAGCAGGGGGACCAACAACTCCCTA----------------------------CCCCCCATAGTGAC-ATGCCCCAACTAAACCCAGAACCTTGACTAGTTATCCTTCTAATCACTTGAACTTTTTTTACTACTATCCTCCAACCCCAAACAACCTCATTAATCCCAACAAATAACCCCTCCACACATAACCTACAAACCA-CCAAAACATGACCCTGACCATGAACACTAACCTATTTGACCAATTCATAATCCCCAACCTTATAGGCACCCCCCTACTCATACCTGCCCTACTAATCATTACCCTCCTCCTCCTAAACCCAAAAAACCAATGACTATCAAACCCAGCAACAACAATAAAATCTTGATACATTATCCTAATCACCAAACAAATCATAACCCCAATTAATAAACCCGGACACATACACTCCGTTACCCTCATCTCTTTACTAATCCTCCTCTCTTTCACAAACCTATTAGGACTACTACCATATACATTTACCCCAACAACACAACTATCTATAAACATAGCCCTTGCCCTCCCCCTATGAGGAATAACCGTACTAATTGGACTACGAACCCAACCAACAACCTCCCTTGCTCACCTCCTCCCAGAAGGAACCCCAACCCCATTAATCCCCATCCTCATCCTAATTGAAACAATTAGCCTACTAATCCGACCTGTTGCCCTAGCCGTACGACTAACAGCAAATCTAACCGCAGGCCACTTACTTATTCAATTACTCTCTATTGCCACAATAAACCTATGATCTATTATACCCCCTCTCAGCCTACTAACGCTAACAACCCTAACCCTCCTCCTTCTCCTAGAGTTCGCCGTAGCCATAATCCAAGCATACGTTTTTGTCCTACTACTCTCCCTATACCTACAAGAAAACACATAATGTCCCACCAAACCCACCCATTCCATATAGTCCACCCAAGCCCATGACCCCTAACCGGAGCCATAGCCGCTATAATCCTAACAACGGGCCTAACCCTATGATTTCACTACAACTCTTACCCAGCCCTACTACTCGGCCTAATCTGCACATTACTAGTAATATTTCAATGATGGCGAGATATTGTACGAGAAAGCACTTTCCTAGGGCACCACACACCCACAGTACAAAAAGGATTACGCCTTGGAATAATCCTTTTTATTACATCTGAAGTCTTCTTCTTTCTAGGCTTCTTCTGGGCATTCTACCACTCAAGCCTATCCCCAACCCCCGAACTAGGAGGACAATGACCCCCAACCGGAATTACCCCTATTGACCCCTTTGAAGTCCCCCTCCTAAATACTGCCGTCCTATTAGCCTCCGGGGTAACAGTAACATGGGCCCACCATAGCCTAATGAACGCCAACCGCGTACAAACAATCCACGCCCTCACACTCACCGTACTCCTAGGAGTTTACTTCACCGCCCTTCAAGCCATAGAATATTACGAAGCTCCATTCACTATTGCAGATAGCACCTACGGATCAACATTCTTCGTTGCCACTGGCTTCCACGGCCTACACGTCATCATCGGCTCAATCTTCCTCATAACTTGCCTATACCGACAAGTAAAATACCACTTCACATCCAACCACCACTTCGGATTTGAAGCTGCCGCTTGATACTGACACTTCGTAGACATAATCTGACTCTTCCTTTATATTTCAATCTACTGATGAGGCTCATGCTTTTCTAGTATAAATAATACAAGTGACTTCCAATCACTTAATCCTATCGCCACTGTCTAGGGAAAAACAATTAACTTACTTATTATACTCCTAATAACACTCATCACCACCGCAGCTCTAATCACCCTAAATCTTATAACAACCAAAACATCCCCAGACCAAGAAAAACTCTCCCCCTATGAATGCGGATTTGACCCACTCGGATCTGCCCGCCTTCCCCTATCAATTCGATTCTTCATGGTCGCCATCCTATTTCTACTCTTCGACCTTGAAGTCGCCATCCTACTCCCACTCACATGATCTATCCACACCATCAACCCCATAAAAACTATTACATGCACCATCACCGTATTTCTACTCCTACTTATCGGGCTAGGTTATGAATGGCTCCAAGGCGGCCTAGAGTGGGCAGAATAACACACCCGACC-----CTCTAGGAACTAGTCTAAAA-TAAGACCTCTAACTTCGACCTAGAAAATCACAACCAGACCT-GTGGTTCCAAACCATCACACCCGTAACAACACTTTTTTTCCTAGCTTTCCTAATTTGCACCACAGGCTTAATTATCCACCACAACCACCTTCTCTCAACGCTTCTTTGCCTCGAAGGCATAACCTTATCAATCCTCCTAGCCCTCACAGTACTATCACTTCACTCACACCCATCATTATTCATCTTGCCCTTAACAGTCTTAACCATTTCCGCCTGCGAAGCAGGAGTCGGCCTCGCTCTACTTATCGCCTCCACCCGAACACACAACACCACAAACCTTAAAAACCTAAGCCTCCTCCAATGTTAAAAATCCTTACCCCCACGGCCACGTCCACCCTCATCACCTCCTTTATCCCGAACAAGGCCACCTGACTCTCATCAACATCATGTACAACCATCACAACAACTATCTCCATCCTAATCCTTAATCCATCCGACCCAGCAATAGACCCAAGCAGCTCGTCCCTAGGCAGCGACGGTTATTCAACCCCCCTCATACTACTATCTTGCTGACTCCTCCCCATAATATTCATAGCCAGCCAAAACTTAATATCCAAGCTCACTCCCCAACAAATCAAAATATTTATCGCCATCACCCTCGCACTCCAACTCGCCCTACTCATAGCATTCATAGCTATAGACCTAATACTATTCTACATCACATTCGAAGCTACACTAATCCCAACTCTTGTAATCATCTCCCGGTGAGGCAGCCAACTAGCACGACTAAACGCTGGAACCTACTTCCTATTCTACACTATTACCACCTCCATCCCCCTAATACTCGGCATCTTAACCGTCCAAAACGTAAAGGGGACTACCTCCATGCCCGTCTTACAATTAATCCCAACAACAAGCGAAAACCCATGAACCAATACACTACTCTGACTCTCAACACTTCTAGCCTTCCTAGCAAAAACCCCAATCTATGGCCTACACCTTTGACTACCAAAAGCCCATGTAGAAGCCCCAATTGCAGGATCAATAGTACTTGCCGCAGTACTCCTAAAACTAGGCGGCTATGGTATACTGCGAGTAACAAACCTATTGACCACACAAGATAACACCACTTACATGCCACTACTATCCCTATCCCTTTGGGGAACACTAGCAGCTGGCCTCATCTGCCTACGACAGGGGGACTTAAAATCCCTCATTGCCTACTCCTCAATCGGCCACATAGCACTAGTAACAGCCACCATCCTCACCCGAGACCAACTAGCCCCAACAGGGGCTATAATCCTGATAGTAGCCCATGGTCTAACCTCATCCATATTATTCTGCCTGGCAAACTTCAACTACGAACGAACCGGCACCCGAACACTCATCGCCCTACAAGGCCTACAACTTACCTCACCCCTCCTCACAGCCTGATGATTTCTAGCCTGCTCAACAAACATAGCCCTACCTCCAACAATTAACCTAAGCGGAGAACTAACCCTTATTACATCACTATTTAGCTGATTAGACATCACAGTCTTCCTAACTGGATTAAGCGCCTTCGCTACAACAACTTACACCCTTTACATATTTTCATCCACCCAACAAGGAACCCTACCACCTAATATTAAACCCTCGCCCCCCTCCCAAACTCGAGAACACTTCCTAATACTCCTCCACCTATTACCATCAGCCGGACTTGCAACCAACCCAAAATTAACCGCCCCCCAAT--AACCACCTAAACTAACCCAATCCCCACACAAAAGTTGAACTCCTAACCCCATAAAATGATACAAAAGCCAAC-AATCCCTA--TCACTTGCTAAATAAAAAAGGATGTAGTAAAAATTACCAATCTTTCCAAACAA--AATAATTATCAACTACCACCACATTTCTCTAACAAGTGAAAAATTAACAACTCTTGTATTATTTTAAAAAACAAACACAAAGTTTTTACTAAATGAA--GAGTCTGGACAGAGTCGA--CCTGCCCAACCCACTTAGTGAGGTGGATACTTCACGTAGGAACTGCTAATTCCTCAAAC-CAGGTTTAATCTTCCTGGCCTCCTCAA---TTCTCCATGTAAGCATAGTTTAAACTAAAACATTAGAATGTGACCCTAAAAACAGGAG-ACTCAACCATCCTTGCCTACCGGCTTTCATAGGATAACCGAGTCATCCATTAGCCTTAGGCGCTAACAATCTTGGCGCAGCTCCAAGTGAAATCA-TATGCCTAATCCCCCCCTCATCCTAACTACCTTTATCCTTCCCTTTTTACTTCTACTAACAGCC------------ACCCTAAAAGCTAACAATACATCAATCAAATTCAAAACAACAATAACTAAATTAGCCTTCTTCACAAGCCTCCCCCCTCTTCTCTTAACCTTACCAAACAACAACACAACCTTCTCAAACCACTTTTACTTACTACACTTAGAATCCTTCAACCTACCCATCGCCCTAAAAATTGACACATACTCAGCCTTCTTCATTCCAACAGCACTATTCATTACATGATCAATTATAGAATTCTCCGAATCCTACATATCCTCAGACCCAAAAATCACCTCCTTCTTTAACCACCTACTAGTATTTATCCTAATAATAATAATCCTAGTAAGCGCTAGCAACCTATTCAATCTCTTCATCGGCTGAGAAGGAGTTGGCATCCTATCATACCTATTAATTAACTGATGATCCTTCCGAGCAAGCTCCAACAAAGCAGCCCTCCAAGCCATCATTTACAACCGATTTTCTGACATCGGAATCCTAACCGCCCTAGCATGAATAGCCACACACAACCTCACCATAGACATTACAAACCTTTCCCCTTCTCCAAACTACCCCCTCATCCTGCCAGCCGCTATCATTTTTGCAGCAGCAGGAAAATCAGCCCAAATCGGACTCCACCCATGACTACCAGCAGCAATAGAAGGCCCAACACCAGTCTCAGCCCTACTCCACTCAAGCACCATAGTAGTAGCCGGCATTTTCCTACTAATCCGAACTTCCCCAATCATCTACAGCTACCAAGAAACCACCACCGCCTGCCTAATCTTAGGGGCAATTACTTCCACATTCGCAGCCACCTGTGCCATCACCCAAAACGACATAAAAAAAATTATTGCCTTCTCAACCTCAAGCCAACTAGGACTAATAATAACCACAATCGGACTTAAACAACCCGAACTAACATTCCTACACATCCTAACACATGCCTTCTTTAAAGCAATGCTATTCCTATGCGCAGGATCAATTATCCACAACCTAAATAATGAACAAGACATCCGAAAAATAGGAAACCTAAAAAAAACAATACCCATTACCACCTCCTGTCTCACCATTGGAACGCTAGCCCTCACTGGTATGCCCTTCTTATCTGGATTCTACTCCAAAGACGCCATTATTGAAACCCTAAACACCTCCCACATCAACATCTGACCCCTCGCCCTCACCCTATTCGCCACCTCCATCACCGCAGCCTACAGCCTTCGTATAGTTTACTTCACCTTACTAGGAACCAACCGATCATTAACAATTAACCCAATTGAAGAAAACCAAAAAACCATAAACCCAATCCTCCGTCTGGCCATCGGAAGTATAATCGCCGGACTATTAATCTCAAACCTCATACTACCATCCCATACCCCCCAACTAACTATACCAACCACAATCAAATTCACAGCCTTAGCCATCACAACAGCCGGCCTTCTAACCGCAATAGCCTTAATATTCACCACAGATAAATTCCCATCAACCACAAAAGACCTCCAACCACCATCACTAACAAAACTAATATTCTTCAACCTAATTATTCACCACCTATTTTCTTCTTCTACACTACACTCTAGCCAAAAACTATCTACACACCTAACCGACCAAACATGATATGAAGCTATCGGACCAAAAACAACAGCTCGCCTACAAATCCTAATAGCTACAACATTAACCCCCTACCACAAAGCAAAAATAAAAAAATACCTCATAGCCTTTCTATGGACTATTGCCATCACTCTTCTCCTCTGAAGGAACGAAGCGACCCTAAACAATGACCACGAACAATCCCCGTAATTACGAACAACGCAACTAACAAAGCCCAACTACACACCAAAACAAACCCCCACCCACTTGAATATATCAACCCAACCCCCAACAATTCATTAGCCGCACCACTTCCAACAACTTCTACACCCACCAACCCACTCACCCCAGCAACCCATCAATCTCGCAAGTACCCACACACACAACCCACCACCACAACCAACCCAACCAAACAAAAAAACACAAACTCCTTAGAAACCCCAACCCCACCAAATGGATCATCAGTAAACCCCACACAAAAAGCAAACACCACCAACAACCCCCCCAAATAAACCAGCAATACCACTAAAGGCATAAAACTCCCACCCTCAATCACCACCAAACCGCTACCCAACATAGCCATAAAAACTAAACTCAGCACAGCAAAATGAACCCCAGAATTTGCCCCAACCATTACCGCACACATCAACACCAAACAACCTAAAAACAATGTAAATTCCATTATTCTCATTTGGACTTTAACCAAAACCTGAGGTCTGAAAAACCCCCGTTGTTCTTCAACTATAAAAATAA---TTAACCT-----ATGACCCACCAGCTACGAAAATCACACCCACTCCTCAAACTTGTTAACCACTCACTAATTGACCTACCAACCCCATCAAACATCTCCATCTGATGAAACTTCGGATCATTACTAGGCCTAACCCTTATAATCCAAATCCTCACAGGAGTATTCCTAATAATACATTTCTCACCCAGCGACACCACAGCTTTCTCATCCGTCGCCTACACCTCCCGCGAGGTCTGATTTGGATGACTCATCCGAAGCTTCCACACAAACGGAGCCTCCATCTTCTTCATATTTATCTTCCTACACATCGGACGAAGCCTATATTACGCCTCCTACTTACACGAAAACACATGAAACATTGGAGTAATCATACTATTCCTACTAATAGCCACAGCATTCATAGGCTATGTCCTCCCATGAGGACAAATATCATTCTGAGGAGCAACCGTAATCACCAACCTACTATCCGCCATCCCATACATTGGAGACACCATCGTACCATGAATCTGAGGTGGACCCTCAGTAAACAATGCAACACTCACACGCTTTACTGCCCTTCACTTTCTCCTCCCATTCATTATCCTAGCCCTACTCATCACCCACCTAATCTTCCTACACGAACAAGGATCCTTCAACCCCGCTGGATTATCCAAAAACACCGACAAAATCCCATTTCACCCCTACTACACTATAAAAGATGTCCTAGGGGCAGTACTAGCCGCATCCATATTACTCACCCTTGCTCTCTACCTCCCAGCCCTACTAGGAGACCCTGAAAATTTTACTCCAGCAAATCCAATAACCACCCCATCACACATTAAACCTGAATGATACTTCCTATTTGCCTATGCTATCCTACGATCCATCCCTAACAAACTAGGCGGCGTACTAGCCATATTCTCCTCCATCTTTATCCTATTCCTAATCCCCTTCCTTCACACAACCACTCAACAACCCACATCTCTACGCCCCCTATCACAACTTCTATTCTGAGCCCTTACCTTAAATTTCCTCGCTCTCACATGAATCGGAGGCCAACCAGTAAACCCCCCATACATTCTACTAGGACAAATCACCTCACTACTCTATTTCATCACTATCCTCATCCTCACACCCCTGTTAGGACTCCTAGAAAATAAAATAACCAAACCACCATTTATTTTCATAAAACTAAA-ACACAAACCCAACCAACCAATTATTCTCATTCGAC-GAGGGATG--AAAACCTTAGCCAAACACCCTCGTAGCTAAAAATGTTCAAAGCGCTGGCCTTGTAAAACAGAGACGGAGGCTAAC--CCCCTCCGAGAGTA-------TTCTGTCAAGAAGACAAACAAAATTTTGTTCCCTCGGCCCCCAAAGCCGACGTTCTAACTAAACTACTTCCT----GCCAAACAATGTTCTTGTAGCTTAAA---CTCTAAAGCATAACACTGAAAATGTTAACATGGGCAACCAAGCCCCAAGCAACA----------------------------CCACAACTCTTCCCTA--------------------------AACCTAGTTACTC------------------------------------------AC------------CCCCTATGTATATCGCGCATTCATCTATTTGCCCCATACACACATCCTCCCACTTGAATTAGTCCTCATGTGGTTGGAGTTCTTGTTATCCGCGTCATCTTTTGTTCAGTACTCACTGTTACTAGTTTCAAGCCCATACCTAGATATGGCTTCCATGTATTGCTTTTTAAGAGGCCTCTGGTTATCACTCTCATGTACTTATCTTGCGATTGCCTGGACATTCGTCCCTCTTCTTCGAGGCCTCAACCCGCACCGTCTTGGTAACCACTCATTCAAGTCCGTAATCGCGGCATCTCCATTCTTA-AATGCATTTGGTTGGATTTTTATTTTTTGGGGGAGACTCCACACTCCCCACGGTCGACTTTCCTCTATATACCCGGTCAGTCACTTTAACACTCTTTCTTTGTAAGACTAATCA-CTTCCGCCCATGCTTTCATGTGCATAATCTGAT
>C_yakare_T3
TAAAGGCTTAGTCCCGGTCTTCCTATTAGCTGTTACCCGATTTATACATGCAAGTATCTGCGAACCCGTGAGAACACCCTACATAGTCCAACAGACAAATGGAGCCGGCATCAGGCACATCAACCAATAGCCCAAGACGCCTAGCACAAGCCACACCCCCAAGGGCCGCAGCAGTGATTGACTTTAAACTATAAGCGAAAGCTTGATTTAGTTAGGGTAAAACAGAGGCGGCCAAATTCCCGTGCCAGCAGCCGCGGTTAGACAGAGACCTCAAGTTAACAGGCC-CCGGCGTAAATTGTGGCTAGGTCCAATATCTCCCCCATTAAGGCAGAGGTGGCCCAACAGCAGTCATAAG-CCTACTATACCGCAAATACCAACACAAAAGTGGCCTTAGTCTAAAAGACGTATCCGACCCCACGAAAGCTAAGAAACAAACTGGGATCAGATACCCCACTATGCTTAGCCCTTAACAAAGGTGTACCCC-ACACATCCTACACCCGCCAGATGATTACGAGCCAAGCTTAAAATTCAAAGGACTTGACAGCACTTCAAATCCACCTAGAGGAGCCTGTCCTATAATCGAAAGTACACGATTCACCTAACCACCCTTAGT-TATCCAGCTTGTATACCGCCGTCG-CAAGCTTGTCTCGCTGAGAGAAACAAAATGAGCACAATAG-CCCCCCCCCGCTAAAACGTCAGGTCAACGCGCAGCTAATGGGGTGGGAAGGATGTGCTACATTTTCTAACACATAGAAATACGTGACGGAACGTCCCGTGAAACCGGGACTGTTTAAAGCAGAATCTAGTAGTAAGTCAGGAAAAGAACGCCTAGCTGAAAAAGGCCCTGAAGTGTGTACATACCGCCCGTCCCCCTCTTCGAGCCCAACAGT-AAACGCCACTACACTTTAGTAACAGGCGCTAAATACCGGTAAGATGGGGTAAGTCGTAACAAGGTAAGCGTACCGGAAGGTGCTCTTGGAACATCAAGATGTAGCTTAAAC-ACAGAGCATTCAGCCTACACCTGAAAAATATCCACAACTGGATCATCTTGAAGCCCACATCTAGCCCTACCCACA-CCCTATACCTAACCAAAATAAAACCAAAACATTTACAACACCTAAGTATCGGCGAAAGAAAAGCAAATAGGCGCAACAGAAGAAGTACCACAAGGGAAAGCTGAAATAACTACTAATAT-AAACAAA--AGCACAACACAGCAGA-GACTAACCCTCCTACCTTTCGCATTATGATTTAGCAAACCTTAAATGGCAAAAAGAATTCAAGTCACACCACCCCGAAACTGAGTGAGCTACTAATCAGCAGCCAAACCTGGGCCCACCCCCCTCTGTGGCAAAAGAGCGGGAAGACTGTTTAGTAGAAGTGAAAAGCCTACCGAACTCAGTGATAGCTGGCTGCTTGGGAAACGAACATTAGTTCTACTGAAAATCTTTCTAACCCC--------CCCCCACAACAAAGGATA-AAGAAAAAATTTTCAAGTTACTTAATAGAGGTACAGCTCTATTAACACAGGACTCAACCTCCGCTTAAGGGTAATCTATCTTTACAATT-TACTGTAGGCCTTAAAGCAGCCACCACAA-AAAAGCGTCAAAGCTTCCCCCTTAAAGATCCCAATAACACCTC-GAACCCTTCATTATCCACCAAGCCCATCTATAATATTAGAAAAGATAATGCTAAAATAAGTAATAAGAAAAT-GACCTTCTCTTTGGCGTCAACTTACATCCTGCCTGACACCCTACAGATTATTAACAGCCACCTCCCC-ACAACCACCACGAGGTCAAAAGAAGACCT---CATCTGTTAACCCAACACAGGAGCGCCAAAAGAAAGGCTGAACCTTGCAAAAGGAACTCGGCAAACAAAGATTCCGACTGTTTACCAAAAACATAGCCCTCTAGCCCACTTAGTATTGAGGGTGATACCTGCCCAATGACTACAGGTTGAATGGCCGCGGTATTTATAGCCGTGCAAAGGTAGCGTAATCACTTGTTCTCCAAATAAGGACTAGTATGAACGGTTAAACGAGAATCTAACTGTCTCCTGCAAGCAGCCAATGAAATTGATCTTCCTGTGCAAAAGCAGGAATAACCCCACCAGAC-GAGAAGACCCTGTGAAACTTAAACCCACTAAGTTAAACCAACAACATTAACTGCAAC-ACCCACGACTGT-TGAAACCTGACTTAACGTTTTCGGTTGGGGTGACCTTAAAACAAAGAAAAACTTTTAAGACAATTATAACTAAGACCAAATTATTAACCAAGACCCACTCCTCAAAGTACTTGAATGTAATTAGATCCGACAACGTCGATCAACGGACAAAGCTACTCCAGGGATAACAGCGCAATCCCCCTCAAGAGCTCATATCGACAGGGGGGTTTACGACCTCGATGTTGGATCAGGATATCCTAATGGTGTAACCGCTATTAAAGGTTCGTTTGTTCAACGATTAAAATCCTACGTGATCTGAGTTCAGACCGGAGCAATCCAGGTCGGTTTCTATCTATGATTACATCTCTTCCCAGTACGAAAGGGCCGTGAGAGAAAGGCCCATACCACCAAAGCACGCCTTACCAACAACTTAGTGAAAACAACTAATCTAATTAACCAGGAT--AATCACT-ACCCCCAAAATAAGAGCATGCTGGGTTGGCAAAGTCCGGTCAAATGCAAAAGGCCTAAGCCCTTTATTCAGAGATTCAAATTCTCTACCCAGCAATTAACCTTATAGCCATCACACCTCAAGTACTATTCATTATCTCCATTTTAATTGCAGTAGCATTTTTAACAGCCCTAGAACGAAAAATTATTGGCCACATTCAACTACGAAAAGGGCCAAACACCGTTGGCCTTATTGGCCTACTCCAACCTTTCGCAGACGGACTTAAACTCATTATTAAAGAACTAACCCTCCCCATAATCGCCACCCCAACCCTATTCATATTAGCCCCAGCTACAGCATTAACCCTATCTCTCACTATATGGGCCCCAATCCCAATACCATTTCCCCTCGTAGACCTAAACCTGGGCCTACTTTTCCTACTAGCTATATCAAGCCTCATAGTCTATTCATTATTATGATCTGGGTGGTCCTCAAACTCAAAATACGCCCTGATAGGCGCCATACGAGCAGTTGCCCAAACAATCTCCTATGAGGTCACACTAGCCATTATTGTACTGTCCATTGTACTGCTAAGCGGGGGATTTTCATTACAAACCCTCATCACCACACAAGAACCCCTACCCTTCGCACCAACTACATGACCACTAATAATGATGTGATACACATCCACACTAGCAGAAACAAACCGTGCCCCATTCGACCTAACAGAGGGCGAGTCAGAACTCGTATCTGGGTTCAATGTTGAATACGGCGCAAGCCCATTCACACTATTCTTCCTAGCCGAATATGCTAACATTATATTAATAAATACCCTAACTATCACCCTATTCCTCAACCCATCACCTCTAACCTTTATCCCAACACTATTTACCGCCATCATAATAACCGAAGCCCTCACATTAACCATAAGCTTCCTATGAGTCCGAGCATCTTACCCACGATTCCGCTACGACCAACTCATATACTTACTATGAAAAAGCTTCCTACCCCTAACACTAGCCTTCTGCCTATGGCACACATCGCTACCAATATCAATATTTGGCCTCCCTCCGGGGGCCTAGGATTCGTACCTGAACTACAAGGGGCTACTTTGATAGAGTAGATTATAGGGGTTAAAGCCCCCTCGTATCCTAGAGGAACGGGACTCGAACCCGCTCAAAAGGAATCAAAATCCTCCCTACTTCCATTATAGTACCCCCTAGGAGTGTAAGCTAATTAAAACTATTGGGCCCATACCCCAAAAATGAAGGATTATTCCATCCACCCCTAAATGTCCCTCTCCCTCCCCCTCATCCTAATAACAATAACCCCAGCAACACTTATTTTTCTCCTATCAACCCACCTGACCCTAATATGAGCCGCACTAGAACTTAATACACTAACGGTCCTCTACCTAATCGCCAACAAATCCCACCCCCGAGCCATCGAAGCCACCATCAAATATTTCATCACGCAAGCACTAGCGTCCGCACTTATAATCTTCTCCGGGGCCTTTAACTATGAAATAACAGGATCCTGAAAAATTACAGAAATAACAAATCCAATTGCCTTAACCACACTCACCCTAGCCTTATTTATTAAATTAGGGTTAGTACCATTCCACTTCTGAGTACCAGAAGTCCTACAAGGCATACCCACACTCCCATCAATTTTCCTACTAACATGACAAAAACTAGGCCCACTAGTTATATTCTTCCAAACTGCCCCCCTCATTAACCACAACCTAATTTCCTCAATAGCCATCTTATCAGCCATTGTAGCAGGATGACTAGGAATCAACCAAGCCCAAGTACGAAAACTAGTGGCCCTATCCTCCATTGCCCAAATAGCATGAATAGTCGTTATTATCAAATATGCACCATCCCTAGCAGTCCTAACCTTCTGCATCTACTCTGTAGCCGTTTCTGCCGCACTAATCACGCTAGATAAACTCTCCGTAACAACTATAAAATCACTTACCATCTCCTTCTCAAAAAATCCAACCTCAACCCTCCTCTTAATGGCCTCCGTCCTATCATTATCTGGCCTCCCGCCCCTGGCCGGTTTTACACCTAAGTGACTAACAATTAGCCAACTTATCGCAGAAAAAGCAATTTGAACTTCCTTTATTATATTAACATCCACACTCCTAACCTTATTCTTCTACGTCCGACTATGATACTCCTCTATTTCCACTATACCCCCAAACACGGCTAACATAACTCGCCTTTGACGAAAAACTCCAAATCAAGGAAGCTTCCCTGCCAGCACTCTCGCCACAGCCGCCTCCATCCTCTTACTATGTACCGTATTTATAAAAGCAATTTCCAAAGACTATTTTATCTTTTAAAAGAAATTAGGTTCAAACCTCTAAACCGAGGGCCTTCAAAGCCCTAAAAGAAGGTAACCACCCCCTCATTTCTTGACCTAAGGCTTGCAGGACTCTACCCCACATCCTCAGACTGCAAATCT-AAAACTTTTATTAAGCTAAAGCCTTAATAAACAGGTGGGCCTCGATCCCACAAACACCTAGTTAACAGCTAAGCACTTCAACCAATAAGTTTCTGTCTACCCTAAGCCCCGGCACTACTCAAAGCACATCTGCGGGTTTGCAACCCGCAATGAATTTCACTACAGGACTTGATAAAGGAAGGAATCAAACCTCCGTAAGTAGATTTACAGCCTACTGCCATATAACACTCGGCCACTTTACCTATGTTTATCCACCGCTGACTCTTCTCCACAAACCACAAAGACATTGGCACCCTCTACTTTATCTTCGGAACCTGAGCCGGAATAGTAGGAACAGCACTTAGCCTCCTCATCCGAACAGAACTAAGCCAGCCCGGACCCCTCCTAGGAGACGACCAAATCTACAACGTAATTGTTACCGCCCACGCCTTCATTATAATCTTTTTTATAGTAATACCCGTCATGATCGGCGGATTTGGAAACTGACTCCTCCCCTTAATAATTGGAGCCCCAGACATGGCATTCCCACGAATAAACAACATAAGCTTCTGACTTCTACCCCCATCTTTCACACTACTGCTTGCCTCCTCTTGCATTGAAGCAGGAGCTGGAACAGGATGAACCGTCTACCCCCCTCTAGCCGGAAACCTAGCTCACGCCGGACCATCCGTAGATTTAACAATCTTCTCACTACATCTTGCCGGAGTATCCTCTATCCTAGGAGCAATCAACTTCATCACAACAGCCATCAACATAAAACCCCCAGCCATATCCCAATACCAAACACCACTATTTGTTTGATCTGTCTTAATCACAGCCGTACTCCTCTTGCTAGCCCTACCGGTACTAGCCGCTGGAATTACTATACTACTTACAGACCGAAACTTAAACACAACTTTCTTTGACCCTGCGGGAGGAGGAGACCCCATCCTATACCAACACCTTTTCTGATTCTTTGGCCACCCCGAAGTTTATATTCTCATCCTACCAGGATTCGGAATCATCTCACACGTGGTCACTTACTACTCAGGTAAAAAAGAACCATTCGGCTATATAGGAATAGCTTGAGCTATAATATCTATTGGATTCCTAGGGTTCATCGTCTGAGCTCACCACATGTTTACCGTTGGAATAGACGTTGACACTCGAGCATACTTCACCACAGCCACAATAATCATCGCCATCCCAACCGGTGTAAAAGTCTTTAGCTGACTAGCAACCATCTATGGGGGCATCATTAACTGACAGGCTCCAATATTATGAGCACTAGGCTTCATTTTCCTATTCACCGTAGGTGGTCTCACCGGAATTGTCCTAGCCAACTCCTCACTAGACGTTGTTCTTCACGACACATACTACGTAGTCGCCCACTTCCACTACGTATTATCAATAGGAGCAGTTTTCGCCATTATAAGCGGATTTACTCATTGATTTCCCCTATTCACAGGATTTACCCTCCACCCAACATGAACAAAAATCCAATTCACAATCATATTTATCGGAGTAAACTTCACCTTCTTCCCACAACACTTCCTCGGACTATCCGGAATGCCACGACGATACTCTGACTACCCAGACGCGTACACCATCTGGAACCTAACATCCTCAATCGGATCTTTAATCTCCCTAACCGCTGTTATCCTCATAATATTCATTGTATGAGAAGCACTCTCATCTAAACGAAAAGTAACCATACCTGAAATAACAACTACCAACATTGAATGACTTAACAATTGCCCACCACCCTATCACACCTACGAAGAACCAGTATTTACTATAACACAAAAACGCCCTGACATATTATGAATCCCAAGGACAGGAGGAATCGAACCCCCACCATCTAGTTTCAAACCAGATGCAATACCACCATGCTCAGTCCTCTAAAGAAGTGTTAGTATATACTGTATTACTTGTCCTTGTCAAGGACAAAAAATAGAACTTAGACCCTATACTCTTCCATGGCTAACCCAATACATCTAGGCTTCCAAGATGCAATATCCCCACTCATAGAAGAACTACTATATTTCCACGACCATACCATAATAATCCTCATCCTAATCAGCTCCCTTGTATTCTACACAATATCTGCCCTGCTCCTTACTAAACTCTACTACTCAAGCACCTCAGACGTCCAAGAAATCGAAGTAATCTGAACTATTCTACCAGCAATTATTCTAATTTCAATTGCCCTCCCATCTCTACGCACCCTCTATCTTATAGATGAAACCAATAACCCCTGCCTAACCATCAAAGCAACCGGACACCAATGATATTGATCTTACGAATACACTGACTTCTCCACATTAGAATTTGACTCTTACATAACACCCCCACAAGACCTCCTACCCGGTCATCTTCGCCTCCTAGAAGTAGACCACCGCATAGTCACCCCAATAAACTCAACTATTCGAGTGTTAGTCACAGCAGAAGATGTTCTCCATTCATGAGCCATCCCCTCTATCGGAACAAAAATAGACGCAGTCCCTGGACGCCTAAACCAAACCATAATTACACTAACCAACCCTGGCGTATTTTACGGCCAATGTTCTGAAATTTGCGGAGCAAATCACAGCTTCATACCAATTGTTATAGAAACAACCCCACTAAACCACTTCCAACTCTGATTAGAAAACCACTCCACCTCATCACTAATGAAGCT-ACTACTTAGCGCTAGCCTTTTAAGCTAGAGCAGGGGGACCAACAACTCCCTA----------------------------CCCCCCATAGTGAC-ATGCCCCAACTAAACCCAGAACCTTGACTAGTTATCCTTCTAATCACTTGAACTTTTTTTACTACTATCCTCCAACCCCAAACAACCTCATTAATCCCAACAAATAACCCCTCCACACATAACCTACAAACCA-CCAAAACATGACCCTGACCATGAACACTAACCTATTTGACCAATTCATAATCCCCAACCTTATAGGCACCCCCCTACTCATACCTGCCCTACTAATCATTACCCTCCTCCTCCTAAACCCAAAAAACCAATGACTATCAAACCCAGCAACAACAATAAAATCTTGATACATTATCCTAATCACCAAACAAATCATAACCCCAATTAATAAACCCGGACACATACACTCCGTTACCCTCATCTCTTTACTAATCCTCCTCTCTTTCACAAACCTATTAGGACTACTACCATATACATTTACCCCAACAACACAACTATCTATAAACATAGCCCTTGCCCTCCCCCTATGAGGAATAACCGTACTAATTGGACTACGAACCCAACCAACAACCTCCCTTGCTCACCTCCTCCCAGAAGGAACCCCAACCCCATTAATCCCCATCCTCATCCTAATTGAAACAATTAGCCTACTAATCCGACCTGTTGCCCTAGCCGTACGACTAACAGCAAATCTAACCGCAGGCCACTTACTTATTCAATTACTCTCTATTGCCACAATAAACCTATGATCTATTATACCCCCTCTCAGCCTACTAACGCTAACAACCCTAACCCTCCTCCTTCTCCTAGAGTTCGCCGTAGCCATAATCCAAGCATACGTTTTTGTCCTACTACTCTCCCTATACCTACAAGAAAACACATAATGTCCCACCAAACCCACCCATTCCATATAGTCCACCCAAGCCCATGACCCCTAACCGGAGCCATAGCCGCTATAATCCTAACAACGGGCCTAACCCTATGATTTCACTACAACTCTTACCCAGCCCTACTACTCGGCCTAATCTGCACATTACTAGTAATATTTCAATGATGGCGAGATATTGTACGAGAAAGCACTTTCCTAGGGCACCACACACCCACAGTACAAAAAGGATTACGCCTTGGAATAATCCTTTTTATTACATCTGAAGTCTTCTTCTTTCTAGGCTTCTTCTGGGCATTCTACCACTCAAGCCTATCCCCAACCCCCGAACTAGGAGGACAATGACCCCCAACCGGAATTACCCCTATTGACCCCTTTGAAGTCCCCCTCCTAAATACTGCCGTCCTATTAGCCTCCGGGGTAACAGTAACATGGGCCCACCATAGCCTAATGAACGCCAACCGCGTACAAACAATCCACGCCCTCACACTCACCGTACTCCTAGGAGTTTACTTCACCGCCCTTCAAGCCATAGAATATTACGAAGCTCCATTCACTATTGCAGATAGCACCTACGGATCAACATTCTTCGTTGCCACTGGCTTCCACGGCCTACACGTCATCATCGGCTCAATCTTCCTCATAACTTGCCTATACCGACAAGTAAAATACCACTTCACATCCAACCACCACTTCGGATTTGAAGCTGCCGCTTGATACTGACACTTCGTAGACATAATCTGACTCTTCCTTTATATTTCAATCTACTGATGAGGCTCATGCTTTTCTAGTATAAATAATACAAGTGACTTCCAATCACTTAATCCTATCGCCACTGTCTAGGGAAAAACAATTAACTTACTTATTATACTCCTAATAACACTCATCACCACCGCAGCTCTAATCACCCTAAATCTTATAACAACCAAAACATCCCCAGACCAAGAAAAACTCTCCCCCTATGAATGCGGATTTGACCCACTCGGATCTGCCCGCCTTCCCCTATCAATTCGATTCTTCATGGTCGCCATCCTATTTCTACTCTTCGACCTTGAAGTCGCCATCCTACTCCCACTCACATGATCTATCCACACCATCAACCCCATAAAAACTATTACATGCACCATCACCGTATTTCTACTCCTACTTATCGGGCTAGGTTATGAATGGCTCCAAGGCGGCCTAGAGTGGGCAGAATAACACACCCGACC-----CTCTAGGAACTAGTCTAAAA-TAAGACCTCTAACTTCGACCTAGAAAATCACAACCAGACCT-GTGGTTCCAAACCATCACACCCGTAACAACACTTTTTTTCCTAGCTTTCCTAATTTGCACCACAGGCTTAATTATCCACCACAACCACCTTCTCTCAACGCTTCTTTGCCTCGAAGGCATAACCTTATCAATCCTCCTAGCCCTCACAGTACTATCACTTCACTCACACCCATCATTATTCATCTTGCCCTTAACAGTCTTAACCATTTCCGCCTGCGAAGCAGGAGTCGGCCTCGCTCTACTTATCGCCTCCACCCGAACACACAACACCACAAACCTTAAAAACCTAAGCCTCCTCCAATGTTAAAAATCCTTACCCCCACGGCCACGTCCACCCTCATCACCTCCTTTATCCCGAACAAGGCCACCTGACTCTCATCAACATCATGTACAACCATCACAACAACTATCTCCATCCTAATCCTTAATCCATCCGACCCAGCAATAGACCCAAGCAGCTCGTCCCTAGGCAGCGACGGTTATTCAACCCCCCTCATACTACTATCTTGCTGACTCCTCCCCATAATATTCATAGCCAGCCAAAACTTAATATCCAAGCTCACTCCCCAACAAATCAAAATATTTATCGCCATCACCCTCGCACTCCAACTCGCCCTACTCATAGCATTCATAGCTATAGACCTAATACTATTCTACATCACATTCGAAGCTACACTAATCCCAACTCTTGTAATCATCTCCCGGTGAGGCAGCCAACTAGCACGACTAAACGCTGGAACCTACTTCCTATTCTACACTATTACCACCTCCATCCCCCTAATACTCGGCATCTTAACCGTCCAAAACGTAAAGGGGACTACCTCCATGCCCGTCTTACAATTAATCCCAACAACAAGCGAAAACCCATGAACCAATACACTACTCTGACTCTCAACACTTCTAGCCTTCCTAGCAAAAACCCCAATCTATGGCCTACACCTTTGACTACCAAAAGCCCATGTAGAAGCCCCAATTGCAGGATCAATAGTACTTGCCGCAGTACTCCTAAAACTAGGCGGCTATGGTATACTGCGAGTAACAAACCTATTGACCACACAAGATAACACCACTTACATGCCACTACTATCCCTATCCCTTTGGGGAACACTAGCAGCTGGCCTCATCTGCCTACGACAGGGGGACTTAAAATCCCTCATTGCCTACTCCTCAATCGGCCACATAGCACTAGTAACAGCCACCATCCTCACCCGAGACCAACTAGCCCCAACAGGGGCTATAATCCTGATAGTAGCCCATGGTCTAACCTCATCCATATTATTCTGCCTGGCAAACTTCAACTACGAACGAACCGGCACCCGAACACTCATCGCCCTACAAGGCCTACAACTTACCTCACCCCTCCTCACAGCCTGATGATTTCTAGCCTGCTCAACAAACATAGCCCTACCTCCAACAATTAACCTAAGCGGAGAACTAACCCTTATTACATCACTATTTAGCTGATTAGACATCACAGTCTTCCTAACTGGATTAAGCGCCTTCGCTACAACAACTTACACCCTTTACATATTTTCATCCACCCAACAAGGAACCCTACCACCTAATATTAAACCCTCGCCCCCCTCCCAAACTCGAGAACACTTCCTAATACTCCTCCACCTATTACCATCAGCCGGACTTGCAACCAACCCAAAATTAACCGCCCCCCAAT--AACCACCTAAACTAACCCAATCCCCACACAAAAGTTGAACTCCTAACCCCATAAAATGATACAAAAGCCAAC-AATCCCTA--TCACTTGCTAAATAAAAAAGGATGTAGTAAAAATTACCAATCTTTCCAAACAA--AATAATTATCAACTACCACCACATTTCTCTAACAAGTGAAAAATTAACAACTCTTGTATTATTTTAAAAAACAAACACAAAGTTTTTACTAAATGAA--GAGTCTGGACAGAGTCGA--CCTGCCCAACCCACTTAGTGAGGTGGATACTTCACGTAGGAACTGCTAATTCCTCAAAC-CAGGTTTAATCTTCCTGGCCTCCTCAA---TTCTCCATGTAAGCATAGTTTAAACTAAAACATTAGAATGTGACCCTAAAAACAGGAG-ACTCAACCATCCTTGCCTACCGGCTTTCATAGGATAACCGAGTCATCCATTAGCCTTAGGCGCTAACAATCTTGGCGCAGCTCCAAGTGAAATCA-TATGCCTAATCCCCCCCTCATCCTAACTACCTTTATCCTTCCCTTTTTACTTCTACTAACAGCC------------ACCCTAAAAGCTAACAATACATCAATCAAATTCAAAACAACAATAACTAAATTAGCCTTCTTCACAAGCCTCCCCCCTCTTCTCTTAACCTTACCAAACAACAACACAACCTTCTCAAACCACTTTTACTTACTACACTTAGAATCCTTCAACCTACCCATCGCCCTAAAAATTGACACATACTCAGCCTTCTTCATTCCAACAGCACTATTCATTACATGATCAATTATAGAATTCTCCGAATCCTACATATCCTCAGACCCAAAAATCACCTCCTTCTTTAACCACCTACTAGTATTTATCCTAATAATAATAATCCTAGTAAGCGCTAGCAACCTATTCAATCTCTTCATCGGCTGAGAAGGAGTTGGCATCCTATCATACCTATTAATTAACTGATGATCCTTCCGAGCAAGCTCCAACAAAGCAGCCCTCCAAGCCATCATTTACAACCGATTTTCTGACATCGGAATCCTAACCGCCCTAGCATGAATAGCCACACACAACCTCACCATAGACATTACAAACCTTTCCCCTTCTCCAAACTACCCCCTCATCCTGCCAGCCGCTATCATTTTTGCAGCAGCAGGAAAATCAGCCCAAATCGGACTCCACCCATGACTACCAGCAGCAATAGAAGGCCCAACACCAGTCTCAGCCCTACTCCACTCAAGCACCATAGTAGTAGCCGGCATTTTCCTACTAATCCGAACTTCCCCAATCATCTACAGCTACCAAGAAACCACCACCGCCTGCCTAATCTTAGGGGCAATTACTTCCACATTCGCAGCCACCTGTGCCATCACCCAAAACGACATAAAAAAAATTATTGCCTTCTCAACCTCAAGCCAACTAGGACTAATAATAACCACAATCGGACTTAAACAACCCGAACTAACATTCCTACACATCCTAACACATGCCTTCTTTAAAGCAATGCTATTCCTATGCGCAGGATCAATTATCCACAACCTAAATAATGAACAAGACATCCGAAAAATAGGAAACCTAAAAAAAACAATACCCATTACCACCTCCTGTCTCACCATTGGAACGCTAGCCCTCACTGGTATGCCCTTCTTATCTGGATTCTACTCCAAAGACGCCATTATTGAAACCCTAAACACCTCCCACATCAACATCTGACCCCTCGCCCTCACCCTATTCGCCACCTCCATCACCGCAGCCTACAGCCTTCGTATAGTTTACTTCACCTTACTAGGAACCAACCGATCATTAACAATTAACCCAATTGAAGAAAACCAAAAAACCATAAACCCAATCCTCCGTCTGGCCATCGGAAGTATAATCGCCGGACTATTAATCTCAAACCTCATACTACCATCCCATACCCCCCAACTAACTATACCAACCACAATCAAATTCACAGCCTTAGCCATCACAACAGCCGGCCTTCTAACCGCAATAGCCTTAATATTCACCACAGATAAATTCCCATCAACCACAAAAGACCTCCAACCACCATCACTAACAAAACTAATATTCTTCAACCTAATTATTCACCACCTATTTTCTTCTTCTACACTACACTCTAGCCAAAAACTATCTACACACCTAACCGACCAAACATGATATGAAGCTATCGGACCAAAAACAACAGCTCGCCTACAAATCCTAATAGCTACAACATTAACCCCCTACCACAAAGCAAAAATAAAAAAATACCTCATAGCCTTTCTATGGACTATTGCCATCACTCTTCTCCTCTGAAGGAACGAAGCGACCCTAAACAATGACCACGAACAATCCCCGTAATTACGAACAACGCAACTAACAAAGCCCAACTACACACCAAAACAAACCCCCACCCACTTGAATATATCAACCCAACCCCCAACAATTCATTAGCCGCACCACTTCCAACAACTTCTACACCCACCAACCCACTCACCCCAGCAACCCATCAATCTCGCAAGTACCCACACACACAACCCACCACCACAACCAACCCAACCAAACAAAAAAACACAAACTCCTTAGAAACCCCAACCCCACCAAATGGATCATCAGTAAACCCCACACAAAAAGCAAACACCACCAACAACCCCCCCAAATAAACCAGCAATACCACTAAAGGCATAAAACTCCCACCCTCAATCACCACCAAACCGCTACCCAACATAGCCATAAAAACTAAACTCAGCACAGCAAAATGAACCCCAGAATTTGCCCCAACCATTACCGCACACATCAACACCAAACAACCTAAAAACAATGTAAATTCCATTATTCTCATTTGGACTTTAACCAAAACCTGAGGTCTGAAAAACCCCCGTTGTTCTTCAACTATAAAAATAA---TTAACCT-----ATGACCCACCAGCTACGAAAATCACACCCACTCCTCAAACTTGTTAACCACTCACTAATTGACCTACCAACCCCATCAAACATCTCCATCTGATGAAACTTCGGATCATTACTAGGCCTAACCCTTATAATCCAAATCCTCACAGGAGTATTCCTAATAATACATTTCTCACCCAGCGACACCACAGCTTTCTCATCCGTCGCCTACACCTCCCGCGAGGTCTGATTTGGATGACTCATCCGAAGCTTCCACACAAACGGAGCCTCCATCTTCTTCATATTTATCTTCCTACACATCGGACGAAGCCTATATTACGCCTCCTACTTACACGAAAACACATGAAACATTGGAGTAATCATACTATTCCTACTAATAGCCACAGCATTCATAGGCTATGTCCTCCCATGAGGACAAATATCATTCTGAGGAGCAACCGTAATCACCAACCTACTATCCGCCATCCCATACATTGGAGACACCATCGTACCATGAATCTGAGGTGGACCCTCAGTAAACAATGCAACACTCACACGCTTTACTGCCCTTCACTTTCTCCTCCCATTCATTATCCTAGCCCTACTCATCACCCACCTAATCTTCCTACACGAACAAGGATCCTTCAACCCCGCTGGATTATCCAAAAACACCGACAAAATCCCATTTCACCCCTACTACACTATAAAAGATGTCCTAGGGGCAGTACTAGCCGCATCCATATTACTCACCCTTGCTCTCTACCTCCCAGCCCTACTAGGAGACCCTGAAAATTTTACTCCAGCAAATCCAATAACCACCCCATCACACATTAAACCTGAATGATACTTCCTATTTGCCTATGCTATCCTACGATCCATCCCTAACAAACTAGGCGGCGTACTAGCCATATTCTCCTCCATCTTTATCCTATTCCTAATCCCCTTCCTTCACACAACCACTCAACAACCCACATCTCTACGCCCCCTATCACAACTTCTATTCTGAGCCCTTACCTTAAATTTCCTCGCTCTCACATGAATCGGAGGCCAACCAGTAAACCCCCCATACATTCTACTAGGACAAATCACCTCACTACTCTATTTCATCACTATCCTCATCCTCACACCCCTGTTAGGACTCCTAGAAAATAAAATAACCAAACCACCATTTATTTTCATAAAACTAAA-ACACAAACCCAACCAACCAATTATTCTCATTCGAC-GAGGGATG--AAAACCTTAGCCAAACACCCTCGTAGCTAAAAATGTTCAAAGCGCTGGCCTTGTAAAACAGAGACGGAGGCTAAC--CCCCTCCGAGAGTA-------TTCTGTCAAGAAGACAAACAAAATTTTGTTCCCTCGGCCCCCAAAGCCGACGTTCTAACTAAACTACTTCCT----GCCAAACAATGTTCTTGTAGCTTAAA---CTCTAAAGCATAACACTGAAAATGTTAACATGGGCAACCAAGCCCCAAGCAACA----------------------------CCACAACTCTTCCCTA--------------------------AACCTAGTTACTC------------------------------------------AC------------CCCCTATGTATATCGCGCATTCATCTATTTGCCCCATACACACATCCTCCCACTTGAATTAGTCCTCATGTGGTTGGAGTTCTTGTTATCCGCGTCATCTTTTGTTCAGTACTCACTGTTACTAGTTTCAAGCCCATACCTAGATATGGCTTCCATGTATTGCTTTTTAAGAGGCCTCTGGTTATCACTCTCATGTACTTATCTTGCGATTGCCTGGACATTCGTCCCTCTTCTTCGAGGCCTCAACCCGCACCGTCTTGGTAACCACTCATTCAAGTCCGTAATCGCGGCATCTCCATTCTTA-AATGCATTTGGTTGGATTTTTATTTTTTGGGGGAGACTCCACACTCCCCACGGTCGACTTTCCTCTATATACCCGGTCAGTCACTTTAACACTCTTTCTTTGTAAGACTAATCA-CTTCCGCCCATGCTTTCATGTGCATAATCTGAT
>Caiman_crocodilus_Cytb_MT473118
-------------------------------------------------------------------------------------------------------------------------------------------------------------------------------------------------------------------------------------------------------------------------------------------------------------------------------------------------------------------------------------------------------------------------------------------------------------------------------------------------------------------------------------------------------------------------------------------------------------------------------------------------------------------------------------------------------------------------------------------------------------------------------------------------------------------------------------------------------------------------------------------------------------------------------------------------------------------------------------------------------------------------------------------------------------------------------------------------------------------------------------------------------------------------------------------------------------------------------------------------------------------------------------------------------------------------------------------------------------------------------------------------------------------------------------------------------------------------------------------------------------------------------------------------------------------------------------------------------------------------------------------------------------------------------------------------------------------------------------------------------------------------------------------------------------------------------------------------------------------------------------------------------------------------------------------------------------------------------------------------------------------------------------------------------------------------------------------------------------------------------------------------------------------------------------------------------------------------------------------------------------------------------------------------------------------------------------------------------------------------------------------------------------------------------------------------------------------------------------------------------------------------------------------------------------------------------------------------------------------------------------------------------------------------------------------------------------------------------------------------------------------------------------------------------------------------------------------------------------------------------------------------------------------------------------------------------------------------------------------------------------------------------------------------------------------------------------------------------------------------------------------------------------------------------------------------------------------------------------------------------------------------------------------------------------------------------------------------------------------------------------------------------------------------------------------------------------------------------------------------------------------------------------------------------------------------------------------------------------------------------------------------------------------------------------------------------------------------------------------------------------------------------------------------------------------------------------------------------------------------------------------------------------------------------------------------------------------------------------------------------------------------------------------------------------------------------------------------------------------------------------------------------------------------------------------------------------------------------------------------------------------------------------------------------------------------------------------------------------------------------------------------------------------------------------------------------------------------------------------------------------------------------------------------------------------------------------------------------------------------------------------------------------------------------------------------------------------------------------------------------------------------------------------------------------------------------------------------------------------------------------------------------------------------------------------------------------------------------------------------------------------------------------------------------------------------------------------------------------------------------------------------------------------------------------------------------------------------------------------------------------------------------------------------------------------------------------------------------------------------------------------------------------------------------------------------------------------------------------------------------------------------------------------------------------------------------------------------------------------------------------------------------------------------------------------------------------------------------------------------------------------------------------------------------------------------------------------------------------------------------------------------------------------------------------------------------------------------------------------------------------------------------------------------------------------------------------------------------------------------------------------------------------------------------------------------------------------------------------------------------------------------------------------------------------------------------------------------------------------------------------------------------------------------------------------------------------------------------------------------------------------------------------------------------------------------------------------------------------------------------------------------------------------------------------------------------------------------------------------------------------------------------------------------------------------------------------------------------------------------------------------------------------------------------------------------------------------------------------------------------------------------------------------------------------------------------------------------------------------------------------------------------------------------------------------------------------------------------------------------------------------------------------------------------------------------------------------------------------------------------------------------------------------------------------------------------------------------------------------------------------------------------------------------------------------------------------------------------------------------------------------------------------------------------------------------------------------------------------------------------------------------------------------------------------------------------------------------------------------------------------------------------------------------------------------------------------------------------------------------------------------------------------------------------------------------------------------------------------------------------------------------------------------------------------------------------------------------------------------------------------------------------------------------------------------------------------------------------------------------------------------------------------------------------------------------------------------------------------------------------------------------------------------------------------------------------------------------------------------------------------------------------------------------------------------------------------------------------------------------------------------------------------------------------------------------------------------------------------------------------------------------------------------------------------------------------------------------------------------------------------------------------------------------------------------------------------------------------------------------------------------------------------------------------------------------------------------------------------------------------------------------------------------------------------------------------------------------------------------------------------------------------------------------------------------------------------------------------------------------------------------------------------------------------------------------------------------------------------------------------------------------------------------------------------------------------------------------------------------------------------------------------------------------------------------------------------------------------------------------------------------------------------------------------------------------------------------------------------------------------------------------------------------------------------------------------------------------------------------------------------------------------------------------------------------------------------------------------------------------------------------------------------------------------------------------------------------------------------------------------------------------------------------------------------------------------------------------------------------------------------------------------------------------------------------------------------------------------------------------------------------------------------------------------------------------------------------------------------------------------------------------------------------------------------------------------------------------------------------------------------------------------------------------------------------------------------------------------------------------------------------------------------------------------------------------------------------------------------------------------------------------------------------------------------------------------------------------------------------------------------------------------------------------------------------------------------------------------------------------------------------------------------------------------------------------------------------------------------------------------------------------------------------------------------------------------------------------------------------------------------------------------------------------------------------------------------------------------------------------------------------------------------------------------------------------------------------------------------------------------------------------------------------------------------------------------------------------------------------------------------------------------------------------------------------------------------------------------------------------------------------------------------------------------------------------------------------------------------------------------------------------------------------------------------------------------------------------------------------------------------------------------------------------------------------------------------------------------------------------------------------------------------------------------------------------------------------------------------------------------------------------------------------------------------------------------------------------------------------------------------------------------------------------------------------------------------------------------------------------------------------------------------------------------------------------------------------------------------------------------------------------------------------------------------------------------------------------------------------------------------------------------------------------------------------------------------------------------------------------------------------------------------------------------------------------------------------------------------------------------------------------------------------------------------------------------------------------------------------------------------------------------------------------------------------------------------------------------------------------------------------------------------------------------------------------------------------------------------------------------------------------------------------------------------------------------------------------------------------------------------------------------------------------------------------------------------------------------------------------------------------------------------------------------------------------------------------------------------------------------------------------------------------------------------------------------------------------------------------------------------------------------------------------------------------------------------------------------------------------------------------------------------------------------------------------------------------------------------------------------------------------------------------------------------------------------------------------------------------------------------------------------------------------------------------------------------------------------------------------------------------------------------------------------------------------------------------------------------------------------------------------------------------------------------------------------------------------------------------------------------------------------------------------------------------------------------------------------------------------------------------------------------------------------------------------------------------------------TCACTAATTGACCTACCAACCCCATCAAACATCTCTACCTGATGAAACTTCGGATCATTACTAGGCCTGACCCTTATAATCCAAATCCTCACAGGAGTATTCCTAATAATACACTTCTCACCCAGCGATACCACAGCTTTCTCATCCGTCGCCTACACCTCCCGCGAGGTCTGATTTGGATGACTTATCCGAAGCTTCCACACAAACGGAGCCTCCATCTTCTTCATATTTATCTTCCTACACATCGGACGAGGCCTATACTACGCCTCCTACTTACACGAAAACACATGAAACGTTGGAGTAATCATACTATTCCTACTAATAGCCACAGCATTCATAGGCTATGTCCTCCCATGAGGACAAATATCATTCTGAGGAGCAACCGTAATCACCAACCTACTATCCGCCATCCCATACATTGGAGACACCATCGTACCATGAATCTGAGGTGGACCCTCAGTAAACAACGCAACACTCACACGCTTTACTGCCCTTCACTTCCTCCTCCCATTCATCATCCTAGCCCTACTCATCACCCACCTAATCTTCCTACACGAACGAGGATCCTTCAATCCCGCTGGATTATCCAAAAACACCGACAAAATCCCATTTCACCCCTACTACACCATAAAAGATGTCCTAGGAGCAATACTAGCCGCATCCATATTACTCACCCTTGCTCTCTACCTCCCAGCTCTACTAGGAGACCCTGAAAACTTTACCCCAGCAAATTCAATAACTACCCCATCACATATTAAGCCTGAATGATACTTCCTATTTGCCTATGCTATCTTACGATCCATCCCTAACAAACTAGGCGGCGTACTAGCCATATTTTCCTCCATCTTTATCCTACTCCTAATCCCCTTCCTTCACACGACCGCCCAACAACCCATATCTCTACGCCCCCTATCACAACTACTATTCTGAGCCCTTATCTTAAATTTCCTCACTCTCACATGAATCGGAGGACAACCAGTAAACTCCCCATACATTCTATTAGGACAAATCACCTCACTACTCTATTTCATCACTATCCTCATCCTCATACCCCTGCTAGGAGCCCTAGAAAATAAAATAACCA------------------------------------------------------------------------------------------------------------------------------------------------------------------------------------------------------------------------------------------------------------------------------------------------------------------------------------------------------------------------------------------------------------------------------------------------------------------------------------------------------------------------------------------------------------------------------------------------------------------------------------------------------------------------------------------------------------------------------------------------------------------------------------------------------------------------------------------------------------------------------------------------------------------------------------------------------------
>Caiman_crocodilus_Cytb_DQ246654
-----------------------------------------------------------------------------------------------------------------------------------------------------------------------------------------------------------------------------------------------------------------------------------------------------------------------------------------------------------------------------------------------------------------------------------------------------------------------------------------------------------------------------------------------------------------------------------------------------------------------------------------------------------------------------------------------------------------------------------------------------------------------------------------------------------------------------------------------------------------------------------------------------------------------------------------------------------------------------------------------------------------------------------------------------------------------------------------------------------------------------------------------------------------------------------------------------------------------------------------------------------------------------------------------------------------------------------------------------------------------------------------------------------------------------------------------------------------------------------------------------------------------------------------------------------------------------------------------------------------------------------------------------------------------------------------------------------------------------------------------------------------------------------------------------------------------------------------------------------------------------------------------------------------------------------------------------------------------------------------------------------------------------------------------------------------------------------------------------------------------------------------------------------------------------------------------------------------------------------------------------------------------------------------------------------------------------------------------------------------------------------------------------------------------------------------------------------------------------------------------------------------------------------------------------------------------------------------------------------------------------------------------------------------------------------------------------------------------------------------------------------------------------------------------------------------------------------------------------------------------------------------------------------------------------------------------------------------------------------------------------------------------------------------------------------------------------------------------------------------------------------------------------------------------------------------------------------------------------------------------------------------------------------------------------------------------------------------------------------------------------------------------------------------------------------------------------------------------------------------------------------------------------------------------------------------------------------------------------------------------------------------------------------------------------------------------------------------------------------------------------------------------------------------------------------------------------------------------------------------------------------------------------------------------------------------------------------------------------------------------------------------------------------------------------------------------------------------------------------------------------------------------------------------------------------------------------------------------------------------------------------------------------------------------------------------------------------------------------------------------------------------------------------------------------------------------------------------------------------------------------------------------------------------------------------------------------------------------------------------------------------------------------------------------------------------------------------------------------------------------------------------------------------------------------------------------------------------------------------------------------------------------------------------------------------------------------------------------------------------------------------------------------------------------------------------------------------------------------------------------------------------------------------------------------------------------------------------------------------------------------------------------------------------------------------------------------------------------------------------------------------------------------------------------------------------------------------------------------------------------------------------------------------------------------------------------------------------------------------------------------------------------------------------------------------------------------------------------------------------------------------------------------------------------------------------------------------------------------------------------------------------------------------------------------------------------------------------------------------------------------------------------------------------------------------------------------------------------------------------------------------------------------------------------------------------------------------------------------------------------------------------------------------------------------------------------------------------------------------------------------------------------------------------------------------------------------------------------------------------------------------------------------------------------------------------------------------------------------------------------------------------------------------------------------------------------------------------------------------------------------------------------------------------------------------------------------------------------------------------------------------------------------------------------------------------------------------------------------------------------------------------------------------------------------------------------------------------------------------------------------------------------------------------------------------------------------------------------------------------------------------------------------------------------------------------------------------------------------------------------------------------------------------------------------------------------------------------------------------------------------------------------------------------------------------------------------------------------------------------------------------------------------------------------------------------------------------------------------------------------------------------------------------------------------------------------------------------------------------------------------------------------------------------------------------------------------------------------------------------------------------------------------------------------------------------------------------------------------------------------------------------------------------------------------------------------------------------------------------------------------------------------------------------------------------------------------------------------------------------------------------------------------------------------------------------------------------------------------------------------------------------------------------------------------------------------------------------------------------------------------------------------------------------------------------------------------------------------------------------------------------------------------------------------------------------------------------------------------------------------------------------------------------------------------------------------------------------------------------------------------------------------------------------------------------------------------------------------------------------------------------------------------------------------------------------------------------------------------------------------------------------------------------------------------------------------------------------------------------------------------------------------------------------------------------------------------------------------------------------------------------------------------------------------------------------------------------------------------------------------------------------------------------------------------------------------------------------------------------------------------------------------------------------------------------------------------------------------------------------------------------------------------------------------------------------------------------------------------------------------------------------------------------------------------------------------------------------------------------------------------------------------------------------------------------------------------------------------------------------------------------------------------------------------------------------------------------------------------------------------------------------------------------------------------------------------------------------------------------------------------------------------------------------------------------------------------------------------------------------------------------------------------------------------------------------------------------------------------------------------------------------------------------------------------------------------------------------------------------------------------------------------------------------------------------------------------------------------------------------------------------------------------------------------------------------------------------------------------------------------------------------------------------------------------------------------------------------------------------------------------------------------------------------------------------------------------------------------------------------------------------------------------------------------------------------------------------------------------------------------------------------------------------------------------------------------------------------------------------------------------------------------------------------------------------------------------------------------------------------------------------------------------------------------------------------------------------------------------------------------------------------------------------------------------------------------------------------------------------------------------------------------------------------------------------------------------------------------------------------------------------------------------------------------------------------------------------------------------------------------------------------------------------------------------------------------------------------------------------------------------------------------------------------------------------------------------------------------------------------------------------------------------------------------------------------------------------------------------------------------------------------------------------------------------------------------------------------------------------------------------------------------------------------------------------------------------------------------------------------------------------------------------------------------------------------------------------------------------------------------------------------------------------------------------------------------------------------------------------------------------------------------------------------------------------------------------------------------------------------------------------------------------------------------------------------------------------------------------------------------------------------------------------------------------------------------------------------------------------------------------------------------------------------------------------------------------------------------------------------------------------------------------------------------------------------------------------------------------------------------------------------------------------------------------------------------------------------------------------------------------------------------------------------------------------------------------------------------------------------------------------------------------------------------------------------------------------------------------------------------------------------------------------------------------------------------------------------------------------------------------------------------------------------------------------------------------------------------------------------------------------------------------------------------------------------------------------------------------------------------------------------------------------------------------------------------------------------------------------------------------------------------------------------------------------------------------------------------------------------------------------------------------------------------------------------------------------------------------------------------------------------------------------------------------------------------------------------------------------------------------------------------------------------------------------------------------------------------------------------------------------------------------------------------------------------------------------------------------------TAATTGACCTACCAACCCCATCAAACATCTCTACCTGATGAAACTTCGGATCATTACTAGGCCTGACCCTTATAATCCAAATCCTCACAGGAGTATTCCTAATAATACACTTCTCACCCAGCGATACCACAGCTTTCTCATCCGTCGCCTACACCTCCCGCGAGGTCTGATTTGGATGACTTATCCGAAGCTTCCACACAAACGGAGCCTCCATCTTCTTCATATTTATCTTCCTACACATCGGACGAGGCCTATACTACGCCTCCTACTTACACGAAAACACATGAAACGTTGGAGTAATCATACTATTCCTACTAATAGCCACAGCATTCATAGGCTATGTCCTCCCATGAGGACAAATATCATTCTGAGGAGCAACCGTAATCACCAACCTACTATCCGCCATCCCATACATTGGAGACACCATCGTACCATGAATCTGAGGTGGACCCTCAGTAAACAACGCAACACTCACACGCTTTACTGCCCTTCACTTCCTCCTCCCATTCATCATCCTAGCCCTACTCATCACCCACCTAATCTTCCTACACGAACGAGGATCCTTCAATCCCGCTGGATTATCCAAAAACACCGACAAAATCCCATTTCACCCCTACTACACCATAAAAGATGTCCTAGGAGCAATACTAGCCGCATCCATATTACTCACCCTTGCTCTCTACCTCCCAGCTCTACTAGGAGACCCTGAAAACTTTACCCCAGCAAATTCAATAACTACCCCATCACATATTAAGCCTGAATGATACTTCCTATTTGCCTATGCTATCTTACGATCCATCCCTAACAAACTAGGCGGCGTACTAGCCATATTTTCCTCCATCTTTATCCTATTCCTAATCCCCTTCCTTTACACAACCACCCAACAACCCATATCTCTACGCCCCCTATCACAATTACTATTCTGAGCCCTTATCTTAAACTTCCTCGCTCTCACATGAATCGGAGGACAACCAGTAAACTCCCCATACATTCTATTAGGACAAATCACCTCACTACTCTATTTCATCACTATCCTCATCCTCATACCCCTGCTAGGAGCCCTAGAAAATAAAATAACCAAACCA-------------------------------------------------------------------------------------------------------------------------------------------------------------------------------------------------------------------------------------------------------------------------------------------------------------------------------------------------------------------------------------------------------------------------------------------------------------------------------------------------------------------------------------------------------------------------------------------------------------------------------------------------------------------------------------------------------------------------------------------------------------------------------------------------------------------------------------------------------------------------------------------------------------------------------------------------------
>Caiman_crocodilus_Cytb_DQ246663
-----------------------------------------------------------------------------------------------------------------------------------------------------------------------------------------------------------------------------------------------------------------------------------------------------------------------------------------------------------------------------------------------------------------------------------------------------------------------------------------------------------------------------------------------------------------------------------------------------------------------------------------------------------------------------------------------------------------------------------------------------------------------------------------------------------------------------------------------------------------------------------------------------------------------------------------------------------------------------------------------------------------------------------------------------------------------------------------------------------------------------------------------------------------------------------------------------------------------------------------------------------------------------------------------------------------------------------------------------------------------------------------------------------------------------------------------------------------------------------------------------------------------------------------------------------------------------------------------------------------------------------------------------------------------------------------------------------------------------------------------------------------------------------------------------------------------------------------------------------------------------------------------------------------------------------------------------------------------------------------------------------------------------------------------------------------------------------------------------------------------------------------------------------------------------------------------------------------------------------------------------------------------------------------------------------------------------------------------------------------------------------------------------------------------------------------------------------------------------------------------------------------------------------------------------------------------------------------------------------------------------------------------------------------------------------------------------------------------------------------------------------------------------------------------------------------------------------------------------------------------------------------------------------------------------------------------------------------------------------------------------------------------------------------------------------------------------------------------------------------------------------------------------------------------------------------------------------------------------------------------------------------------------------------------------------------------------------------------------------------------------------------------------------------------------------------------------------------------------------------------------------------------------------------------------------------------------------------------------------------------------------------------------------------------------------------------------------------------------------------------------------------------------------------------------------------------------------------------------------------------------------------------------------------------------------------------------------------------------------------------------------------------------------------------------------------------------------------------------------------------------------------------------------------------------------------------------------------------------------------------------------------------------------------------------------------------------------------------------------------------------------------------------------------------------------------------------------------------------------------------------------------------------------------------------------------------------------------------------------------------------------------------------------------------------------------------------------------------------------------------------------------------------------------------------------------------------------------------------------------------------------------------------------------------------------------------------------------------------------------------------------------------------------------------------------------------------------------------------------------------------------------------------------------------------------------------------------------------------------------------------------------------------------------------------------------------------------------------------------------------------------------------------------------------------------------------------------------------------------------------------------------------------------------------------------------------------------------------------------------------------------------------------------------------------------------------------------------------------------------------------------------------------------------------------------------------------------------------------------------------------------------------------------------------------------------------------------------------------------------------------------------------------------------------------------------------------------------------------------------------------------------------------------------------------------------------------------------------------------------------------------------------------------------------------------------------------------------------------------------------------------------------------------------------------------------------------------------------------------------------------------------------------------------------------------------------------------------------------------------------------------------------------------------------------------------------------------------------------------------------------------------------------------------------------------------------------------------------------------------------------------------------------------------------------------------------------------------------------------------------------------------------------------------------------------------------------------------------------------------------------------------------------------------------------------------------------------------------------------------------------------------------------------------------------------------------------------------------------------------------------------------------------------------------------------------------------------------------------------------------------------------------------------------------------------------------------------------------------------------------------------------------------------------------------------------------------------------------------------------------------------------------------------------------------------------------------------------------------------------------------------------------------------------------------------------------------------------------------------------------------------------------------------------------------------------------------------------------------------------------------------------------------------------------------------------------------------------------------------------------------------------------------------------------------------------------------------------------------------------------------------------------------------------------------------------------------------------------------------------------------------------------------------------------------------------------------------------------------------------------------------------------------------------------------------------------------------------------------------------------------------------------------------------------------------------------------------------------------------------------------------------------------------------------------------------------------------------------------------------------------------------------------------------------------------------------------------------------------------------------------------------------------------------------------------------------------------------------------------------------------------------------------------------------------------------------------------------------------------------------------------------------------------------------------------------------------------------------------------------------------------------------------------------------------------------------------------------------------------------------------------------------------------------------------------------------------------------------------------------------------------------------------------------------------------------------------------------------------------------------------------------------------------------------------------------------------------------------------------------------------------------------------------------------------------------------------------------------------------------------------------------------------------------------------------------------------------------------------------------------------------------------------------------------------------------------------------------------------------------------------------------------------------------------------------------------------------------------------------------------------------------------------------------------------------------------------------------------------------------------------------------------------------------------------------------------------------------------------------------------------------------------------------------------------------------------------------------------------------------------------------------------------------------------------------------------------------------------------------------------------------------------------------------------------------------------------------------------------------------------------------------------------------------------------------------------------------------------------------------------------------------------------------------------------------------------------------------------------------------------------------------------------------------------------------------------------------------------------------------------------------------------------------------------------------------------------------------------------------------------------------------------------------------------------------------------------------------------------------------------------------------------------------------------------------------------------------------------------------------------------------------------------------------------------------------------------------------------------------------------------------------------------------------------------------------------------------------------------------------------------------------------------------------------------------------------------------------------------------------------------------------------------------------------------------------------------------------------------------------------------------------------------------------------------------------------------------------------------------------------------------------------------------------------------------------------------------------------------------------------------------------------------------------------------------------------------------------------------------------------------------------------------------------------------------------------------------------------------------------------------------------------------------------------------------------------------------------------------------------------------------------------------------------------------------------------------------------------------------------------------------------------------------------------------------------------------------------------------------------------------------------------------------------------------------------------------------------------------------------------------------------------------------------------------------------------------------------------------------------------------------------------------------------------------------------------------------------------------------------------------------------------------------------------------------------------------------------------------------------------------------------------------------------------------------------------------------------------------------------------------------------------------------------------------------------------------------------------------------------------------------------------------------------------------------------------------------------------------------------------------------------------------------------------------------------------------------------------------------------------------------------------------------------------------------------------------------------------------------------------------------------------------------------------------------------------------------------------------------------------------------------------------------------------------------------------------------------------------------------------------------------------------------------------------------------------------------------------------------------------------------------------------------------------------------------------------------------------------------------------------------------------------------------------------------------------------------------------------------------------------------------------------------------------------------------------------------------------------------------------------------------------------------------------------------------------------------------------------------TAATTGACCTACCAACCCCATCAAACATCTCTACCTGATGAAACTTCGGATCATTACTAGGCCTGACCCTTATAATCCAAATCCTCACAGGAGTATTCCTAATAATACACTTCTCACCCAGCGATACCACAGCTTTCTCATCCGTCGCCTACACCTCCCGCGAGGTCTGATTTGGATGACTTATCCGAAGCTTCCACACAAACGGAGCCTCCATCTTCTTCATATTTATCTTCCTACACATCGGACGAGGCCTATACTACGCCTCCTACTTACACGAAAACACATGAAACGTTGGAGTAATCATACTATTCCTACTAATAGCCACAGCATTCATAGGCTATGTCCTCCCATGAGGACAAATATCATTCTGAGGAGCAACCGTAATCACCAACCTACTATCCGCCATCCCATACATTGGAGACACCATCGTACCATGAATCTGAGGTGGACCCTCAGTAAACAACGCAACACTCACACGCTTTACTGCCCTTCACTTCCTCCTCCCATTCATCATCCTAGCCCTACTCATCACCCACCTAATCTTCCTACACGAACGAGGATCCTTCAATCCCGCTGGATTATCCAAAAACACCGACAAAATCCCATTTCACCCCTACTACACCATAAAAGATGTCCTAGGAGCAATACTAGCCGCATCCATATTACTCACCCTTGCTCTCTACCTCCCAGCTCTACTAGGAGACCCTGAAAACTTTACCCCAGCAAATTCAATAACTACCCCATCACATATTAAGCCTGAATGATACTTCCTATTTGCCTATGCTATCTTACGATCCATCCCTAACAAACTAGGCGGCGTACTAGCCATATTTTCCTCCATCTTTATCCTACTCCTAATCCCCTTCCTTCACACAACCACCCAACAACCCATATCTCTACGCCCCCTATCACAACTACTATTCTGAGCCCTTATCTTAAATTTCCTCGCTCTCACATGAATCGGAGGACAAGCAGTAAACTCCCCATACATTCTATTAGGACAAATCACCTCACTAATCTATTTCATCACTATCCTCATCCTCATACCCCTGCTAGGAGCCCTAGAAAATAAAATAACCAAACCA-------------------------------------------------------------------------------------------------------------------------------------------------------------------------------------------------------------------------------------------------------------------------------------------------------------------------------------------------------------------------------------------------------------------------------------------------------------------------------------------------------------------------------------------------------------------------------------------------------------------------------------------------------------------------------------------------------------------------------------------------------------------------------------------------------------------------------------------------------------------------------------------------------------------------------------------------------
>Caiman_crocodilus_Cytb_MT473084
[truncated: 3,549,685 more chars]
