# Supplementary material for: New Mitogenomic Resources for the Caiman yacare (Daudin, 1802) From Bolivia
Source: Ecol Evol. 2026 Mar 26;16(4):e73336. doi: 10.1002/ece3.73336 (PMC13107269; doi:10.1002/ece3.73336)
Supplement: Supplementary file 1 — Data S1: Mitochondrial DNA sequence alignment including 20 mitochondrial genomes (i.e., six newly generated mitogenomes presented here and 14 downloaded from NCBI GenBank) and 216 complete cytochrome b gene sequences downloaded from NCBI GenBank. Table S1: Origin of the 236 mitochondrial sequences analyzed in the present study. [file ECE3-16-e73336-s001.zip › ece373336-sup-0002-TableS1.xlsx]

## Sheet: Caiman_MTG_Cytb_GB
Species	Genbank	Origin	Marker	Length (bp)	ASAP	sPTP	mPTP	sGMYC	mGMYC	Consensus
Paleosuchus palpebrosus	KJ920382	Genbank	Mitochondrial genome	16603	1	5	1	8	8	MOTU01
Paleosuchus palpebrosus	MT554041	Genbank	Mitochondrial genome	16512	1	3	1	8	8	MOTU01
Paleosuchus palpebrosus	AM493870	Genbank	Mitochondrial genome	14935	1	4	1	8	8	MOTU01
Paleosuchus trigonatus	KM281861	Genbank	Mitochondrial genome	16717	2	2	2	7	7	MOTU02
Paleosuchus trigonatus	MT554034	Genbank	Mitochondrial genome	16679	3	6	2	7	7	MOTU02
Paleosuchus trigonatus	AM493869	Genbank	Mitochondrial genome	15948	3	6	2	7	7	MOTU02
Melanosuchus niger	MN885911	Genbank	Mitochondrial genome	16456	4	1	3	6	6	MOTU03
Melanosuchus niger	MT554039	Genbank	Mitochondrial genome	15918	4	1	3	6	6	MOTU03
Caiman latirostris	MN885912	Genbank	Mitochondrial genome	16424	5	7	4	5	5	MOTU04
Caiman latirostris	MT554051	Genbank	Mitochondrial genome	16558	5	7	4	5	5	MOTU04
Caiman latirostris	MT472906	Genbank	Cytochrome b	1108	5	7	4	5	5	MOTU04
Caiman latirostris	MT472899	Genbank	Cytochrome b	1149	5	7	4	5	5	MOTU04
Caiman latirostris	MT472905	Genbank	Cytochrome b	1152	5	7	4	5	5	MOTU04
Caiman latirostris	MT472907	Genbank	Cytochrome b	1117	5	7	4	5	5	MOTU04
Caiman latirostris	MT472857	Genbank	Cytochrome b	1200	5	7	4	5	5	MOTU04
Caiman latirostris	MT472863	Genbank	Cytochrome b	1168	5	7	4	5	5	MOTU04
Caiman latirostris	MT472859	Genbank	Cytochrome b	1168	5	7	4	5	5	MOTU04
Caiman crocodilus	MT472908	Genbank	Cytochrome b	1119	5	7	4	5	5	MOTU04
Caiman latirostris	EU161673	Genbank	Cytochrome b	1168	11	8	5	3	3	MOTU05
Caiman latirostris	EU161674	Genbank	Cytochrome b	1168	11	8	5	3	3	MOTU05
Caiman latirostris	MT472882	Genbank	Cytochrome b	1120	11	8	5	3	3	MOTU05
Caiman latirostris	MT472880	Genbank	Cytochrome b	1103	11	8	5	3	3	MOTU05
Caiman latirostris	MT472852	Genbank	Cytochrome b	1150	11	8	5	3	3	MOTU05
Caiman latirostris	MT472895	Genbank	Cytochrome b	1117	10	9	6	4	4	MOTU06
Caiman latirostris	MT472892	Genbank	Cytochrome b	1120	10	9	6	4	4	MOTU06
Caiman latirostris	MT472873	Genbank	Cytochrome b	1143	10	9	6	4	4	MOTU06
Caiman latirostris	MT472887	Genbank	Cytochrome b	1100	10	9	6	4	4	MOTU06
Caiman latirostris	MT472867	Genbank	Cytochrome b	1200	10	9	6	4	4	MOTU06
Caiman latirostris	MT472888	Genbank	Cytochrome b	1100	10	9	6	4	4	MOTU06
Caiman latirostris	MT472886	Genbank	Cytochrome b	1130	10	9	6	4	4	MOTU06
Caiman latirostris	MT472879	Genbank	Cytochrome b	1152	10	9	6	4	4	MOTU06
Caiman latirostris	MT472883	Genbank	Cytochrome b	1074	10	9	6	4	4	MOTU06
Caiman latirostris	MT472890	Genbank	Cytochrome b	1120	10	9	6	4	4	MOTU06
Caiman crocodilus	MT554050	Genbank	Mitochondrial genome	16558	6	10	7	9	9	MOTU07
Caiman crocodilus	MT473200	Genbank	Cytochrome b	1161	6	10	7	9	9	MOTU07
Caiman crocodilus	MT473207	Genbank	Cytochrome b	1161	6	10	7	9	9	MOTU07
Caiman crocodilus	MT473210	Genbank	Cytochrome b	1145	6	10	7	9	9	MOTU07
Caiman crocodilus	EU496857	Genbank	Cytochrome b	1200	6	11	8	9	9	MOTU07
Caiman crocodilus	EU496851	Genbank	Cytochrome b	1200	6	11	8	9	9	MOTU07
Caiman crocodilus	EU496853	Genbank	Cytochrome b	1200	6	11	8	9	9	MOTU07
Caiman crocodilus	EU496859	Genbank	Cytochrome b	1200	6	11	8	9	9	MOTU07
Caiman crocodilus	JF315316	Genbank	Cytochrome b	1200	6	11	8	9	9	MOTU07
Caiman crocodilus	MT473186	Genbank	Cytochrome b	1149	6	11	8	9	9	MOTU07
Caiman crocodilus	MT473187	Genbank	Cytochrome b	1149	6	11	8	9	9	MOTU07
Caiman crocodilus	MT473189	Genbank	Cytochrome b	1149	6	11	8	9	9	MOTU07
Caiman crocodilus	EU496852	Genbank	Cytochrome b	1200	6	11	8	9	9	MOTU07
Caiman crocodilus	MT473198	Genbank	Cytochrome b	1155	6	11	8	9	9	MOTU07
Caiman crocodilus	MT473193	Genbank	Cytochrome b	1149	6	11	8	9	9	MOTU07
Caiman crocodilus	MT473196	Genbank	Cytochrome b	1152	6	11	8	9	9	MOTU07
Caiman yacare	MN885913	Genbank	Mitochondrial genome	16403	7	12	9	2	2	MOTU08
Caiman yacare	MT554042	Genbank	Mitochondrial genome	16553	7	12	9	2	2	MOTU08
Caiman yacare	Forthcoming	Present study	Mitochondrial genome	16389	7	12	9	2	2	MOTU08
Caiman yacare	Forthcoming	Present study	Mitochondrial genome	16389	7	12	9	2	2	MOTU08
Caiman yacare	Forthcoming	Present study	Mitochondrial genome	16389	7	12	9	2	2	MOTU08
Caiman yacare	Forthcoming	Present study	Mitochondrial genome	16389	7	12	9	2	2	MOTU08
Caiman yacare	Forthcoming	Present study	Mitochondrial genome	16389	7	12	9	2	2	MOTU08
Caiman yacare	Forthcoming	Present study	Mitochondrial genome	16389	7	12	9	2	2	MOTU08
Caiman yacare	MT473168	Genbank	Cytochrome b	1155	7	12	9	2	2	MOTU08
Caiman yacare	MT472980	Genbank	Cytochrome b	1158	7	12	9	2	2	MOTU08
Caiman yacare	MT472981	Genbank	Cytochrome b	1158	7	12	9	2	2	MOTU08
Caiman yacare	MT472982	Genbank	Cytochrome b	1158	7	12	9	2	2	MOTU08
Caiman yacare	MT473170	Genbank	Cytochrome b	1155	7	12	9	2	2	MOTU08
Caiman yacare	MT473214	Genbank	Cytochrome b	1038	7	12	9	2	2	MOTU08
Caiman yacare	MT473178	Genbank	Cytochrome b	1155	7	12	9	2	2	MOTU08
Caiman yacare	MT473167	Genbank	Cytochrome b	1152	7	12	9	2	2	MOTU08
Caiman yacare	MT473166	Genbank	Cytochrome b	1152	7	12	9	2	2	MOTU08
Caiman yacare	MT472983	Genbank	Cytochrome b	1168	7	12	9	2	2	MOTU08
Caiman yacare	MT472995	Genbank	Cytochrome b	1168	7	12	9	2	2	MOTU08
Caiman yacare	MT472996	Genbank	Cytochrome b	1168	7	12	9	2	2	MOTU08
Caiman yacare	MT472998	Genbank	Cytochrome b	1168	7	12	9	2	2	MOTU08
Caiman yacare	MT473024	Genbank	Cytochrome b	1200	7	12	9	2	2	MOTU08
Caiman yacare	MT473039	Genbank	Cytochrome b	1089	7	12	9	2	2	MOTU08
Caiman yacare	MT473018	Genbank	Cytochrome b	1168	7	12	9	2	2	MOTU08
Caiman yacare	MT473019	Genbank	Cytochrome b	1168	7	12	9	2	2	MOTU08
Caiman yacare	MT473154	Genbank	Cytochrome b	1149	7	12	9	2	2	MOTU08
Caiman yacare	MT473160	Genbank	Cytochrome b	1152	7	12	9	2	2	MOTU08
Caiman yacare	MT473021	Genbank	Cytochrome b	1168	7	12	9	2	2	MOTU08
Caiman yacare	MT473017	Genbank	Cytochrome b	1168	7	12	9	2	2	MOTU08
Caiman yacare	MT473025	Genbank	Cytochrome b	1200	7	12	9	2	2	MOTU08
Caiman yacare	MT473157	Genbank	Cytochrome b	1149	7	12	9	2	2	MOTU08
Caiman yacare	MT473164	Genbank	Cytochrome b	1152	7	12	9	2	2	MOTU08
Caiman yacare	MT473026	Genbank	Cytochrome b	1200	7	12	9	2	2	MOTU08
Caiman yacare	MT473162	Genbank	Cytochrome b	1155	7	12	9	2	2	MOTU08
Caiman yacare	MT473158	Genbank	Cytochrome b	1149	7	12	9	2	2	MOTU08
Caiman yacare	MT473144	Genbank	Cytochrome b	1128	7	12	9	2	2	MOTU08
Caiman yacare	MT473000	Genbank	Cytochrome b	1168	7	12	9	2	2	MOTU08
Caiman yacare	MT473008	Genbank	Cytochrome b	1168	7	12	9	2	2	MOTU08
Caiman yacare	MT473011	Genbank	Cytochrome b	1168	7	12	9	2	2	MOTU08
Caiman yacare	MT473014	Genbank	Cytochrome b	1168	7	12	9	2	2	MOTU08
Caiman yacare	MT473027	Genbank	Cytochrome b	1200	7	12	9	2	2	MOTU08
Caiman yacare	MT473036	Genbank	Cytochrome b	1200	7	12	9	2	2	MOTU08
Caiman yacare	MT472972	Genbank	Cytochrome b	1168	7	12	9	2	2	MOTU08
Caiman yacare	MT473146	Genbank	Cytochrome b	1155	7	12	9	2	2	MOTU08
Caiman yacare	MT472969	Genbank	Cytochrome b	1168	7	12	9	2	2	MOTU08
Caiman yacare	MT472971	Genbank	Cytochrome b	1168	7	12	9	2	2	MOTU08
Caiman yacare	MT473041	Genbank	Cytochrome b	1065	7	12	9	2	2	MOTU08
Caiman yacare	MT472973	Genbank	Cytochrome b	1168	7	12	9	2	2	MOTU08
Caiman yacare	MT473040	Genbank	Cytochrome b	1065	7	12	9	2	2	MOTU08
Caiman yacare	MT472976	Genbank	Cytochrome b	1168	7	12	9	2	2	MOTU08
Caiman yacare	MT472975	Genbank	Cytochrome b	1168	7	12	9	2	2	MOTU08
Caiman yacare	MT472977	Genbank	Cytochrome b	1168	7	12	9	2	2	MOTU08
Caiman yacare	MT473149	Genbank	Cytochrome b	1155	7	12	9	2	2	MOTU08
Caiman yacare	MT473034	Genbank	Cytochrome b	1200	7	12	9	2	2	MOTU08
Caiman yacare	MT473042	Genbank	Cytochrome b	1065	7	12	9	2	2	MOTU08
Caiman crocodilus	EU496845	Genbank	Cytochrome b	1200	9	13	10	12	12	MOTU09
Caiman crocodilus	EU496846	Genbank	Cytochrome b	1200	9	13	10	12	12	MOTU09
Caiman crocodilus	MT473138	Genbank	Cytochrome b	1149	9	14	11	12	12	MOTU09
Caiman crocodilus	EU496819	Genbank	Cytochrome b	1200	9	14	11	12	12	MOTU09
Caiman crocodilus	EU496820	Genbank	Cytochrome b	1200	9	14	11	12	12	MOTU09
Caiman crocodilus	EU496838	Genbank	Cytochrome b	1200	9	14	11	12	12	MOTU09
Caiman crocodilus	MT473139	Genbank	Cytochrome b	1149	9	14	11	12	12	MOTU09
Caiman crocodilus	EU496848	Genbank	Cytochrome b	1200	9	15	12	12	12	MOTU09
Caiman crocodilus	MT472962	Genbank	Cytochrome b	1150	9	15	12	12	12	MOTU09
Caiman crocodilus	MT472961	Genbank	Cytochrome b	1150	9	15	12	12	12	MOTU09
Caiman crocodilus	EU496832	Genbank	Cytochrome b	1200	9	15	12	12	12	MOTU09
Caiman crocodilus	MT472963	Genbank	Cytochrome b	1150	9	15	12	12	12	MOTU09
Caiman crocodilus	MT472964	Genbank	Cytochrome b	1150	9	15	12	12	12	MOTU09
Caiman crocodilus	MT472966	Genbank	Cytochrome b	1150	9	15	12	12	12	MOTU09
Caiman crocodilus	MT472965	Genbank	Cytochrome b	1150	9	15	12	12	12	MOTU09
Caiman crocodilus	EU496837	Genbank	Cytochrome b	1200	9	15	12	12	12	MOTU09
Caiman crocodilus	EU496835	Genbank	Cytochrome b	1200	9	15	12	12	12	MOTU09
Caiman crocodilus	EU496829	Genbank	Cytochrome b	1200	9	15	12	12	12	MOTU09
Caiman crocodilus	MT473135	Genbank	Cytochrome b	1154	9	15	12	12	12	MOTU09
Caiman crocodilus	EU496833	Genbank	Cytochrome b	1200	9	15	12	12	12	MOTU09
Caiman crocodilus	MT472968	Genbank	Cytochrome b	1150	9	15	12	12	12	MOTU09
Caiman crocodilus	EU496842	Genbank	Cytochrome b	1200	9	15	12	12	12	MOTU09
Caiman crocodilus	EU496849	Genbank	Cytochrome b	1200	9	15	12	12	12	MOTU09
Caiman crocodilus	AJ404872	Genbank	Mitochondrial genome	17900	8	16	13	1	1	MOTU10
Caiman crocodilus	MT473118	Genbank	Cytochrome b	1084	8	16	13	10	10	MOTU10
Caiman crocodilus	DQ246654	Genbank	Cytochrome b	1085	8	16	13	10	10	MOTU10
Caiman crocodilus	DQ246663	Genbank	Cytochrome b	1085	8	16	13	10	10	MOTU10
Caiman crocodilus	MT473084	Genbank	Cytochrome b	1152	8	16	13	10	10	MOTU10
Caiman crocodilus	AY462477	Genbank	Cytochrome b	1153	8	16	13	10	10	MOTU10
Caiman crocodilus	DQ246634	Genbank	Cytochrome b	1085	8	16	13	10	10	MOTU10
Caiman crocodilus	AY462480	Genbank	Cytochrome b	1153	8	16	13	10	10	MOTU10
Caiman crocodilus	AY462481	Genbank	Cytochrome b	1153	8	16	13	10	10	MOTU10
Caiman crocodilus	AY462482	Genbank	Cytochrome b	1153	8	16	13	10	10	MOTU10
Caiman crocodilus	DQ246655	Genbank	Cytochrome b	1085	8	16	13	10	10	MOTU10
Caiman crocodilus	EU496860	Genbank	Cytochrome b	1200	8	16	13	10	10	MOTU10
Caiman crocodilus	DQ246651	Genbank	Cytochrome b	1085	8	16	13	10	10	MOTU10
Caiman crocodilus	DQ246653	Genbank	Cytochrome b	1085	8	16	13	10	10	MOTU10
Caiman crocodilus	DQ246652	Genbank	Cytochrome b	1085	8	16	13	10	10	MOTU10
Caiman crocodilus	DQ246647	Genbank	Cytochrome b	1085	8	16	13	10	10	MOTU10
Caiman crocodilus	MT472947	Genbank	Cytochrome b	1168	8	16	13	10	10	MOTU10
Caiman crocodilus	MT472948	Genbank	Cytochrome b	1168	8	16	13	10	10	MOTU10
Caiman crocodilus	AY462461	Genbank	Cytochrome b	1142	8	16	13	10	10	MOTU10
Caiman crocodilus	AY462470	Genbank	Cytochrome b	1142	8	16	13	10	10	MOTU10
Caiman crocodilus	AY462472	Genbank	Cytochrome b	1142	8	16	13	10	10	MOTU10
Caiman crocodilus	AY462469	Genbank	Cytochrome b	1142	8	16	13	10	10	MOTU10
Caiman crocodilus	DQ246657	Genbank	Cytochrome b	1085	8	16	13	10	10	MOTU10
Caiman crocodilus	DQ246656	Genbank	Cytochrome b	1085	8	16	13	10	10	MOTU10
Caiman crocodilus	DQ246648	Genbank	Cytochrome b	1085	8	16	13	10	10	MOTU10
Caiman crocodilus	MT473119	Genbank	Cytochrome b	1081	8	16	13	10	10	MOTU10
Caiman crocodilus	DQ246645	Genbank	Cytochrome b	1085	8	16	13	10	10	MOTU10
Caiman crocodilus	DQ246642	Genbank	Cytochrome b	1085	8	16	13	10	10	MOTU10
Caiman crocodilus	DQ246638	Genbank	Cytochrome b	1085	8	16	13	10	10	MOTU10
Caiman crocodilus	DQ246643	Genbank	Cytochrome b	1085	8	16	13	10	10	MOTU10
Caiman crocodilus	DQ246660	Genbank	Cytochrome b	1085	8	16	13	10	10	MOTU10
Caiman crocodilus	DQ246628	Genbank	Cytochrome b	1085	8	16	13	10	10	MOTU10
Caiman crocodilus	DQ246637	Genbank	Cytochrome b	1085	8	16	13	10	10	MOTU10
Caiman crocodilus	DQ246640	Genbank	Cytochrome b	1085	8	16	13	10	10	MOTU10
Caiman crocodilus	DQ246644	Genbank	Cytochrome b	1085	8	16	13	10	10	MOTU10
Caiman crocodilus	DQ246646	Genbank	Cytochrome b	1085	8	16	13	10	10	MOTU10
Caiman crocodilus	DQ246650	Genbank	Cytochrome b	1085	8	16	13	10	10	MOTU10
Caiman crocodilus	DQ246658	Genbank	Cytochrome b	1085	8	16	13	10	10	MOTU10
Caiman crocodilus	DQ246659	Genbank	Cytochrome b	1085	8	16	13	10	10	MOTU10
Caiman crocodilus	DQ246662	Genbank	Cytochrome b	1085	8	16	13	10	10	MOTU10
Caiman crocodilus	MT473099	Genbank	Cytochrome b	1149	8	16	13	10	10	MOTU10
Caiman crocodilus	AY462476	Genbank	Cytochrome b	1142	8	16	13	10	10	MOTU10
Caiman crocodilus	DQ246661	Genbank	Cytochrome b	1085	8	16	13	10	10	MOTU10
Caiman crocodilus	MT472955	Genbank	Cytochrome b	1150	8	16	13	10	10	MOTU10
Caiman crocodilus	MT473085	Genbank	Cytochrome b	1152	8	16	13	10	10	MOTU10
Caiman crocodilus	MT473087	Genbank	Cytochrome b	1152	8	16	13	10	10	MOTU10
Caiman crocodilus	MT472949	Genbank	Cytochrome b	1168	8	16	13	10	10	MOTU10
Caiman crocodilus	MT472937	Genbank	Cytochrome b	1200	8	16	13	10	10	MOTU10
Caiman crocodilus	MT472938	Genbank	Cytochrome b	1200	8	16	13	10	10	MOTU10
Caiman crocodilus	DQ246639	Genbank	Cytochrome b	1085	8	16	13	10	10	MOTU10
Caiman crocodilus	DQ246649	Genbank	Cytochrome b	1085	8	16	13	10	10	MOTU10
Caiman crocodilus	DQ246641	Genbank	Cytochrome b	1085	8	16	13	10	10	MOTU10
Caiman crocodilus	MT473213	Genbank	Cytochrome b	1014	8	16	13	10	10	MOTU10
Caiman yacare	MT473083	Genbank	Cytochrome b	1143	8	16	13	10	10	MOTU10
Caiman crocodilus	MT473081	Genbank	Cytochrome b	1143	8	16	13	10	10	MOTU10
Caiman crocodilus	MT472954	Genbank	Cytochrome b	1158	8	16	13	10	10	MOTU10
Caiman crocodilus	MT472950	Genbank	Cytochrome b	1168	8	16	13	10	10	MOTU10
Caiman crocodilus	AY462456	Genbank	Cytochrome b	1142	8	16	13	10	10	MOTU10
Caiman crocodilus	AY462467	Genbank	Cytochrome b	1142	8	16	13	10	10	MOTU10
Caiman crocodilus	EU496858	Genbank	Cytochrome b	1200	8	16	13	10	10	MOTU10
Caiman crocodilus	MT472939	Genbank	Cytochrome b	1200	8	16	13	10	10	MOTU10
Caiman crocodilus	MT473088	Genbank	Cytochrome b	1152	8	16	13	10	10	MOTU10
Caiman crocodilus	MT473089	Genbank	Cytochrome b	1152	8	16	13	10	10	MOTU10
Caiman crocodilus	MT473090	Genbank	Cytochrome b	1152	8	16	13	10	10	MOTU10
Caiman crocodilus	MT473100	Genbank	Cytochrome b	1149	8	16	13	10	10	MOTU10
Caiman crocodilus	MT473110	Genbank	Cytochrome b	1149	8	16	13	10	10	MOTU10
Caiman crocodilus	MT473122	Genbank	Cytochrome b	1094	8	16	13	10	10	MOTU10
Caiman crocodilus	MT472956	Genbank	Cytochrome b	1150	8	16	13	1	1	MOTU10
Caiman crocodilus	MT472945	Genbank	Cytochrome b	1200	8	16	13	1	1	MOTU10
Caiman crocodilus	MT472941	Genbank	Cytochrome b	1200	8	16	13	1	1	MOTU10
Caiman crocodilus	MT472958	Genbank	Cytochrome b	1150	8	16	13	1	1	MOTU10
Caiman crocodilus	MT473111	Genbank	Cytochrome b	1050	8	16	13	1	1	MOTU10
Caiman crocodilus	MT472946	Genbank	Cytochrome b	1200	8	16	13	1	1	MOTU10
Caiman crocodilus	MT472957	Genbank	Cytochrome b	1150	8	16	13	1	1	MOTU10
Caiman crocodilus	MT473123	Genbank	Cytochrome b	1078	8	16	13	1	1	MOTU10
Caiman crocodilus	MT472910	Genbank	Cytochrome b	1200	8	16	13	1	1	MOTU10
Caiman crocodilus	MT473067	Genbank	Cytochrome b	1152	8	16	13	1	1	MOTU10
Caiman crocodilus	MT473068	Genbank	Cytochrome b	1152	8	16	13	1	1	MOTU10
Caiman crocodilus	MT473069	Genbank	Cytochrome b	1152	8	16	13	1	1	MOTU10
Caiman crocodilus	MT473128	Genbank	Cytochrome b	1103	8	16	13	11	11	MOTU10
Caiman crocodilus	MT472934	Genbank	Cytochrome b	1200	8	16	13	1	1	MOTU10
Caiman crocodilus	MT473070	Genbank	Cytochrome b	1152	8	16	13	11	11	MOTU10
Caiman crocodilus	MT473075	Genbank	Cytochrome b	1152	8	16	13	11	11	MOTU10
Caiman crocodilus	MT473043	Genbank	Cytochrome b	1140	8	16	13	1	1	MOTU10
Caiman crocodilus	MT473077	Genbank	Cytochrome b	1152	8	16	13	11	11	MOTU10
Caiman crocodilus	MT473057	Genbank	Cytochrome b	1152	8	16	13	1	1	MOTU10
Caiman crocodilus	MT473045	Genbank	Cytochrome b	1140	8	16	13	1	1	MOTU10
Caiman crocodilus	MT473127	Genbank	Cytochrome b	1102	8	16	13	11	11	MOTU10
Caiman crocodilus	MT472935	Genbank	Cytochrome b	1200	8	16	13	1	1	MOTU10
Caiman crocodilus	MT472909	Genbank	Cytochrome b	1084	8	16	13	1	1	MOTU10
Caiman crocodilus	MT472936	Genbank	Cytochrome b	1200	8	16	13	11	11	MOTU10
Caiman crocodilus	MT473079	Genbank	Cytochrome b	1152	8	16	13	11	11	MOTU10
Caiman crocodilus	MT473131	Genbank	Cytochrome b	1087	8	16	13	11	11	MOTU10
Caiman crocodilus	MT473134	Genbank	Cytochrome b	1090	8	16	13	11	11	MOTU10
Caiman crocodilus	MT473125	Genbank	Cytochrome b	1102	8	16	13	1	1	MOTU10
Caiman crocodilus	MT473046	Genbank	Cytochrome b	1140	8	16	13	11	11	MOTU10
Caiman crocodilus	MT473052	Genbank	Cytochrome b	1149	8	16	13	1	1	MOTU10
Caiman crocodilus	MT473053	Genbank	Cytochrome b	1149	8	16	13	1	1	MOTU10
Caiman crocodilus	MT473059	Genbank	Cytochrome b	1152	8	16	13	1	1	MOTU10
Caiman yacare	MT473062	Genbank	Cytochrome b	1152	8	16	13	11	11	MOTU10
Caiman crocodilus	MT472911	Genbank	Cytochrome b	1200	8	16	13	1	1	MOTU10
Caiman crocodilus	MT472914	Genbank	Cytochrome b	1200	8	16	13	11	11	MOTU10
Caiman crocodilus	MT472916	Genbank	Cytochrome b	1200	8	16	13	11	11	MOTU10
Caiman crocodilus	MT472921	Genbank	Cytochrome b	1200	8	16	13	11	11	MOTU10
Caiman crocodilus	MT472922	Genbank	Cytochrome b	1200	8	16	13	11	11	MOTU10
Caiman crocodilus	MT473054	Genbank	Cytochrome b	1149	8	16	13	11	11	MOTU10
Caiman crocodilus	MT473212	Genbank	Cytochrome b	1152	8	16	13	10	10	MOTU10
Caiman crocodilus	MT472927	Genbank	Cytochrome b	1200	8	16	13	1	1	MOTU10
Caiman crocodilus	MT472932	Genbank	Cytochrome b	1200	8	16	13	11	11	MOTU10
